# Supplementary material for: The Mixture of Salvianolic Acids from Salvia miltiorrhiza and Total Flavonoids from Anemarrhena asphodeloides Attenuate Sulfur Mustard-Induced Injury
Source: Int J Mol Sci. 2015 Oct 15;16(10):24555–73. doi: 10.3390/ijms161024555 (PMC4632764; doi:10.3390/ijms161024555)
Supplement: Supplementary file 1 [file ijms-16-24555-s001.zip]

Archive with 3 entries (3 files):
- Table S2.xlsx
- Table S3.xlt
- Table S1.xls
