# Supplementary material for: The Mixture of Salvianolic Acids from Salvia miltiorrhiza and Total Flavonoids from Anemarrhena asphodeloides Attenuate Sulfur Mustard-Induced Injury
Source: Int J Mol Sci. 2015 Oct 15;16(10):24555–73. doi: 10.3390/ijms161024555 (PMC4632764; doi:10.3390/ijms161024555)
Supplement: Supplementary file 1 [file ijms-16-24555-s001.zip › Table S3.xlt]

## Sheet: Addition 3-S973
ProbeName	pvalues	foldchange	Z1_NS	Z2_NS	Z3_NS	Z4_NS	pvalues	foldchange	Z3_flags	Z4_flags	C31_NS	C32_NS	C33_NS	C31_flags	C32_flags	C33_flags	GeneSymbol	Description	EntrezGeneID	TIGRID	UniGeneID	Chromosome_End_Index_Avadis_	Chromosome_Number_Avadis_	Chromosome_Start_Index_Avadis_	Chromosome_Strand_Avadis_	Cytoband	EnsemblID	GenbankAccession	GeneName	GenomicCoordinates	Go	RefSeqAccession
A_42_P480723	0.00577281	1.52857	6.13865	5.82964	6.10151	6.32446	0.912168	1.01567	P	P	5.54536	5.41317	5.52901	P	P	P	Cd8b	Rattus norvegicus CD8b molecule (Cd8b), mRNA [NM_031539]	24931	TC579217	Rn.10330	104552548	chr4	104552489	+	rn|4q33	ENSRNOT00000009392	NM_031539	CD8b molecule	chr4:104552489-104552548	GO:0005515|GO:0016020|GO:0009986|GO:0005886|GO:0016021|GO:0009897|GO:0005769|GO:0050690	NM_031539
A_42_P499899	0.00734531	1.9789	6.94228	7.16548	6.87938	7.06942	0.224053	1.29413	P	P	5.97418	6.27243	5.81697	P	P	P	Prg2	Rattus norvegicus proteoglycan 2, bone marrow (Prg2), mRNA [NM_031619]	58826	TC580631	Rn.10674	68213200	chr3	68213141	+	rn|3q24	ENSRNOT00000011168	NM_031619	proteoglycan 2, bone marrow	chr3:68213141-68213200	GO:0006955|GO:0005488|GO:0005529|GO:0008201|GO:0042742	NM_031619
A_42_P514254	0.00953604	1.63132	6.78322	6.37654	6.96469	6.70024	0.80415	0.973388	P	P	6.20615	6.01016	5.80187	P	P	P		BF403328 UI-R-CA1-biy-e-24-0-UI.s1 UI-R-CA1 Rattus norvegicus cDNA clone UI-R-CA1-biy-e-24-0-UI 3', mRNA sequence [BF403328]	NA		Rn.163307	50175011	chr15	50174952	+	rn|15p11		BF403328		chr15:050174952-050175011
A_42_P523688	0.00643562	1.82873	10.4214	10.1885	9.78241	10.4495	0.0758515	2.55023	P	P	9.34788	9.50214	9.22623	P	P	P	RGD1304580	Rattus norvegicus similar to Hypothetical protein MGC38513 (RGD1304580), mRNA [NM_001009283]	292781	TC624914	Rn.2550	85265298	chr1	85265239	+	rn|1q21	ENSRNOT00000028265	NM_001009283	similar to Hypothetical protein MGC38513	chr1:85265239-85265298	GO:0005640|GO:0005515|GO:0016020|GO:0005634|GO:0003779|GO:0016021|GO:0031309|GO:0045198	NM_001009283
A_42_P529842	0.00595853	0.435056	4.22074	4.05727	3.38158	3.55198	0.923479	1.02291	A	A	5.03828	5.31972	4.71312	P	P	P	Trim17	Rattus norvegicus tripartite motif-containing 17 (Trim17), mRNA [NM_022798]	64702	TC585019	Rn.48706	45263138	chr10	45263079	+	rn|10q22	ENSRNOT00000003885	NM_022798	tripartite motif-containing 17	chr10:45263079-45263138	GO:0005622|GO:0005515|GO:0004842|GO:0016874|GO:0008270|GO:0046872|GO:0051865	NM_022798
A_42_P552681	0.0370323	0.644649	6.39847	5.56059	5.80981	5.65692	0.214323	0.723656	P	P	6.6536	6.24047	6.65437	P	P	P	Cmah	Rattus norvegicus cytidine monophosphate-N-acetylneuraminic acid hydroxylase (Cmah), mRNA [NM_001024273]	361245	TC596830	Rn.14280	47672557	chr17	47672498	-	rn|17p11	ENSRNOT00000018699	NM_001024273	cytidine monophosphate-N-acetylneuraminic acid hydroxylase	chr17:47672557-47672498	GO:0004497|GO:0005737|GO:0051537|GO:0046381|GO:0030338|GO:0046872|GO:0055114	NM_001024273
A_42_P553885	0.0224507	1.53089	7.1604	6.7855	7.14261	7.26042	0.204419	0.84154	P	P	6.74447	6.32845	6.33774	P	P	P	Synpo	Rattus norvegicus synaptopodin (Synpo), mRNA [NM_021695]	60324	TC576042	Rn.42910	56553657	chr18	56553598	-	rn|18q12.1	ENSRNOT00000025934	NM_021695	synaptopodin	chr18:56553657-56553598	GO:0005515|GO:0030054|GO:0005886|GO:0014069|GO:0045202|GO:0003779|GO:0042995|GO:0015629|GO:0005737|GO:0043197|GO:0045211|GO:0043204|GO:0005923	NM_021695
A_42_P559337	0.00707107	1.81155	7.2919	7.75044	7.19269	7.22511	0.0876009	1.91769	P	P	6.52182	6.50111	6.55563	P	P	P		EST349401 Rat gene index, normalized rat, norvegicus, Bento Soares Rattus norvegicus cDNA clone RGIEM31 5' end, mRNA sequence [AW918097]	NA	TC588258	Rn.16035	45316110	chr12	45316051	-	rn|12q16		AW918097		chr12:45316110-45316051
A_42_P591944	0.000151972	1.50422	4.98076	4.94449	5.01973	4.8102	0.797284	0.972275	P	P	4.35838	4.39842	4.29712	P	A	P	Hbg1	Rattus norvegicus hemoglobin, gamma A (Hbg1), mRNA [NM_172093]	94164	TC590697	Rn.203045	161641491	chr1	161641432	-	rn|1q32	ENSRNOT00000039946	NM_172093	hemoglobin, gamma A	chr1:161641491-161641432	GO:0005515|GO:0005833|GO:0051291|GO:0031721|GO:0020037	NM_172093
A_42_P606348	0.000401827	1.84106	4.33479	4.42349	4.58764	4.2284	0.284677	1.15011	P	P	3.65553	3.4357	3.45567	A	A	A		Q9VPR2_DROME (Q9VPR2) CG11835-PA, partial (3%) [TC586305]	NA	TC586305	Rn.15026	42422019	chr12	42421960	-	rn|12q16		AW143874		chr12:042422019-042421960
A_42_P621796	0.00247668	1.62867	6.57713	6.84914	6.47878	6.50679	0.154492	0.933841	P	P	5.86997	5.95059	5.89912	P	P	P	Cym	Rattus norvegicus chymosin (Cym), mRNA [NM_020091]	56825	TC579230	Rn.48676	202684258	chr2	202683462	-	rn|2q34	ENSRNOT00000024593	NM_020091	chymosin	chr2:202684258-202683462	GO:0006508|GO:0008233|GO:0004190	NM_020091
A_42_P629363	0.000528667	1.60426	5.27441	5.03367	5.04155	5.26426	0.91649	1.01088	P	P	4.54267	4.46623	4.41697	P	A	P	Pfas	Rattus norvegicus phosphoribosylformylglycinamidine synthase (Pfas), mRNA [NM_001105791]	287420		Rn.17467	55749117	chr10	55749058	-	rn|10q24	ENSRNOT00000007087	NM_001105791	phosphoribosylformylglycinamidine synthase	chr10:55749117-55749058	GO:0005515|GO:0004642|GO:0009168|GO:0003824|GO:0006189	NM_001105791
A_42_P631685	0.0428311	2.00254	4.80819	4.80416	5.08759	4.58585	0.530612	1.23425	P	P	3.30926	3.83643	4.20849	A	A	P	Insl6	Rattus norvegicus insulin-like 6 (Insl6), mRNA [NM_022583]	50546	TC581350	Rn.48708	232990914	chr1	232990855	-	rn|1q52	ENSRNOT00000021298	NM_022583	insulin-like 6	chr1:232990914-232990855	GO:0009566|GO:0035264|GO:0005179|GO:0000239|GO:0007286|GO:0006915|GO:0005576|GO:0030317|GO:0007283|GO:0008584	NM_022583
A_42_P638128	0.0301046	0.53421	9.959	10.3895	10.3051	10.522	0.208503	0.630858	P	P	11.4457	11.3384	10.767	P	P	P	Actg2	Rattus norvegicus actin, gamma 2, smooth muscle, enteric (Actg2), mRNA [NM_012893]	25365	TC613331	Rn.958	117735620	chr4	117735561	-	rn|4q34	ENSRNOT00000050380	NM_012893	actin, gamma 2, smooth muscle, enteric	chr4:117735620-117735561	GO:0005515|GO:0005737|GO:0006936|GO:0000166|GO:0005856|GO:0005524	NM_012893
A_42_P641234	0.00913117	1.54763	8.62037	8.58819	8.59059	8.93307	0.286122	1.11308	P	P	7.84579	8.10333	8.20876	P	P	P	Snrpa	Rattus norvegicus small nuclear ribonucleoprotein polypeptide A (Snrpa), mRNA [NM_001008303]	292729	TC579566	Rn.9347	82265907	chr1	82265848	-	rn|1q21	ENSRNOT00000002053	NM_001008303	small nuclear ribonucleoprotein polypeptide A	chr1:82265907-82265848	GO:0008380|GO:0005515|GO:0000166|GO:0005681|GO:0003676	NM_001008303
A_42_P672420	0.000952573	1.78136	7.84579	7.44428	7.51734	7.70214	0.983667	1.00364	P	P	6.73048	6.7131	6.95293	P	P	P		AI145176 UI-R-BT0-pt-h-07-0-UI.s1 UI-R-BT0 Rattus norvegicus cDNA clone UI-R-BT0-pt-h-07-0-UI 3', mRNA sequence [AI145176]	NA		Rn.1743	46291255	chr10	46291196	-	rn|10q22		AI145176		chr10:046291255-046291196
A_42_P672622	0.0402795	1.52045	7.82623	8.00532	7.34243	8.06292	0.490455	1.09336	P	P	7.15869	7.00976	7.48303	P	P	P	Epb4.1l1	Rattus norvegicus erythrocyte protein band 4.1-like 1 (Epb4.1l1), transcript variant 1, mRNA [NM_172090]	59317	TC584383	Rn.20361	146944327	chr3	146944268	+	rn|3q42	ENSRNOT00000066664	NM_172090	erythrocyte protein band 4.1-like 1	chr3:146944268-146944327	GO:0005737|GO:0005886|GO:0030866|GO:0005488|GO:0005198|GO:0003779|GO:0005856|GO:0019898|GO:0005829	NM_172090
A_42_P680186	0.00854406	2.17779	8.09	7.54041	7.51483	7.45081	0.750473	0.951841	P	P	6.90027	6.3004	6.37363	P	P	P	Tmem164	Rattus norvegicus transmembrane protein 164 (Tmem164), mRNA [NM_001109014]	367763		Rn.25222	35874930	chrX	35874871	-	rn|Xq14	ENSRNOT00000005633	NM_001109014	transmembrane protein 164	chrX:35874930-35874871		NM_001109014
A_42_P681326	0.00014226	1.57087	6.39607	6.4123	6.60717	6.45352	0.0305746	0.878136	P	P	5.87294	5.78807	5.79186	P	P	P	Dll3	Rattus norvegicus delta-like 3 (Drosophila) (Dll3), mRNA [NM_053666]	114125	TC576637	Rn.23105	83373846	chr1	83373670	-	rn|1q21	ENSRNOT00000026182	NM_053666	delta-like 3 (Drosophila)	chr1:83373846-83373670	GO:0005515|GO:0045746|GO:0048339|GO:0007386|GO:0001709|GO:0001756|GO:0005112|GO:0007275|GO:0005575|GO:0007417|GO:0030154|GO:0048712|GO:0001501|GO:0050768|GO:0007219|GO:0016020|GO:0050769|GO:0009888|GO:0016021	NM_053666
A_42_P687133	0.00850065	1.83686	6.15145	6.14238	6.33056	6.00075	0.16026	1.23198	P	P	5.08656	5.52269	5.20635	P	P	P	Nrgn	Rattus norvegicus neurogranin (Nrgn), mRNA [NM_024140]	64356	TC605492	Rn.11236	38791310	chr8	38791251	-	rn|8q21	ENSRNOT00000014404	NM_024140	neurogranin	chr8:38791310-38791251	GO:0005516|GO:0005737|GO:0030054|GO:0043197|GO:0045202|GO:0042995	NM_024140
A_42_P693191	0.0167013	2.04506	4.44904	5.02777	5.08656	4.30187	0.638574	0.891918	P	P	3.46332	4.09617	3.52808	A	A	A	Spata19	Rattus norvegicus spermatogenesis associated 19 (Spata19), mRNA [NM_134384]	171403	TC585074	Rn.51863	27023054	chr8	27022995	+	rn|8q13		NM_134384	spermatogenesis associated 19	chr8:27022995-27023054	GO:0005739|GO:0016020|GO:0007275|GO:0005741|GO:0007283|GO:0030154	NM_134384
A_42_P695401	0.037564	0.428345	5.95197	5.52556	6.23015	7.3916	0.0794744	0.578345	P	P	7.45027	8.13682	7.30507	P	P	P	Ccl2	Rattus norvegicus chemokine (C-C motif) ligand 2 (Ccl2), mRNA [NM_031530]	24770	TC582519	Rn.4772	70257978	chr10	70257919	+	rn|10q26	ENSRNOT00000009448	NM_031530	chemokine (C-C motif) ligand 2	chr10:70257919-70257978	GO:0005515|GO:0009408|GO:0045471|GO:0031100|GO:0019221|GO:0005615|GO:0009617|GO:0006955|GO:0005737|GO:0006954|GO:0006935|GO:0031727|GO:0043025|GO:0032496|GO:0007179|GO:0043200|GO:0008201|GO:0010332|GO:0046677|GO:0048010|GO:0001666|GO:0008009|GO:0014823|GO:0070098|GO:0001664|GO:0042493|GO:0030593|GO:0033552|GO:0006874|GO:0060137|GO:0051384|GO:0006916|GO:0005576|GO:0010574|GO:0002548|GO:0009612|GO:…	NM_031530
A_42_P708068	0.000184807	5.99597	4.78804	5.10839	5.21826	5.56591	0.896333	1.01956	P	P	2.48272	2.93307	2.35773	A	A	A	Egr4	Rattus norvegicus early growth response 4 (Egr4), mRNA [NM_019137]	25129	TC576348	Rn.31998	119765348	chr4	119765289	-	rn|4q34	ENSRNOT00000021097	NM_019137	early growth response 4	chr4:119765348-119765289	GO:0005622|GO:0045941|GO:0016563|GO:0008270|GO:0005634|GO:0003677|GO:0046872	NM_019137
A_42_P728794	0.006616	0.416311	3.72174	3.98762	3.17071	4.25921	0.101783	0.452854	A	P	5.17431	4.90072	5.21279	P	P	P	Srpx2	Rattus norvegicus sushi-repeat-containing protein, X-linked 2 (Srpx2), mRNA [NM_001108243]	317181	TC602879	Rn.33831	121468283	chrX	121468224	+	rn|Xq34	ENSRNOT00000005020	NM_001108243	sushi-repeat-containing protein, X-linked 2	chrX:121468224-121468283	GO:0005515|GO:0042325|GO:0016337|GO:0005737|GO:0048870|GO:0005102	NM_001108243
A_42_P737912	0.04026	0.656269	7.34386	7.53775	7.10047	7.17981	0.401978	0.843741	P	P	7.9412	8.13824	7.59261	P	P	P	Fam180a	Rattus norvegicus family with sequence similarity 180, member A (Fam180a), mRNA [NM_001108621]	362336	TC581707	Rn.23539	62729726	chr4	62729667	-	rn|4q22	ENSRNOT00000015752	NM_001108621	family with sequence similarity 180, member A	chr4:62729726-62729667		NM_001108621
A_42_P741027	0.0462668	0.643015	11.6009	11.1664	11.5964	12.228	0.278391	0.673444	P	P	12.1854	12.4195	12.392	P	P	P	Jun	Rattus norvegicus Jun oncogene (Jun), mRNA [NM_021835]	24516	TC577724	Rn.93714	115358823	chr5	115358764	-	rn|5q33		NM_021835	Jun oncogene	chr5:115358823-115358764	GO:0005515|GO:0014070|GO:0042542|GO:0000790|GO:0003700|GO:0006366|GO:0003702|GO:0003705|GO:0051591|GO:0042803|GO:0003690|GO:0043525|GO:0045657|GO:0032496|GO:0007179|GO:0007612|GO:0046982|GO:0009987|GO:0007568|GO:0003713|GO:0045740|GO:0010843|GO:0043923|GO:0043392|GO:0007184|GO:0007623|GO:0005654|GO:0008134|GO:0035026|GO:0016564|GO:0008284|GO:0051899|GO:0008285|GO:0016563|GO:0001836|GO:0005634|GO:…	NM_021835
A_42_P760101	0.00348794	1.51282	6.71436	6.71775	6.43331	6.67854	0.591048	1.08797	P	P	5.95672	6.19861	5.96145	P	P	P	Pold2	Rattus norvegicus polymerase (DNA directed), delta 2, regulatory subunit (Pold2), mRNA [NM_001013050]	289758	TC615364	Rn.22989	86537627	chr14	86537568	-	rn|14q21	ENSRNOT00000019288	NM_001013050	polymerase (DNA directed), delta 2, regulatory subunit	chr14:86537627-86537568	GO:0043625|GO:0005515|GO:0006261|GO:0003887|GO:0016779|GO:0006297|GO:0005654|GO:0005634|GO:0003677|GO:0016740	NM_001013050
A_42_P778560	0.00289116	2.05482	5.51158	5.19795	5.53803	5.83084	0.898333	0.976732	P	P	4.56673	4.4637	4.46068	A	A	A	Mybphl	Rattus norvegicus myosin binding protein H-like (Mybphl), mRNA [NM_001014042]	310782	TC579046	Rn.139442	203943858	chr2	203943799	+	rn|2q34	ENSRNOT00000027099	NM_001014042	myosin binding protein H-like	chr2:203943799-203943858		NM_001014042
A_42_P801679	0.00242152	0.500169	6.66022	6.93948	6.91244	7.31583	0.213531	0.6492	P	P	7.88383	8.07295	7.96449	P	P	P	Ctse	Rattus norvegicus cathepsin E (Ctse), mRNA [NM_012938]	25424	TC577041	Rn.92738	44605109	chr13	44605050	+	rn|13q13	ENSRNOT00000048391	NM_012938	cathepsin E	chr13:44605050-44605109	GO:0019886|GO:0016540|GO:0006508|GO:0008233|GO:0004190|GO:0042803|GO:0005768	NM_012938
A_42_P808973	0.0199586	0.658171	12.116	12.2718	12.3632	12.4063	0.0918491	0.790185	P	P	12.6511	12.9671	13.0436	P	P	P	Marcksl1	Rattus norvegicus MARCKS-like 1 (Marcksl1), mRNA [NM_030862]	81520	TC610856	Rn.2486	148671321	chr5	148671262	+	rn|5q36	ENSRNOT00000012663	NM_030862	MARCKS-like 1	chr5:148671262-148671321	GO:0005516|GO:0008284|GO:0005886|GO:0016192	NM_030862
A_42_P812805	0.00354814	0.659173	9.8458	10.0774	10.2576	10.1159	0.226143	0.646503	P	P	10.6601	10.7381	10.6489	P	P	P	Smoc2	Rattus norvegicus SPARC related modular calcium binding 2 (Smoc2), mRNA [NM_001106215]	292401	TC582323	Rn.6092	53295108	chr1	53295049	+	rn|1q12	ENSRNOT00000019317	NM_001106215	SPARC related modular calcium binding 2	chr1:53295049-53295108	GO:0031012|GO:0007165|GO:0030198|GO:0010811|GO:0005509|GO:0005539|GO:0005614|GO:0008201|GO:0005604	NM_001106215
A_42_P814235	0.0200109	0.634789	8.51229	8.18901	8.47227	8.83229	0.73833	0.941845	P	P	8.90298	9.20737	9.37614	P	P	P	P2ry6	Rattus norvegicus pyrimidinergic receptor P2Y, G-protein coupled, 6 (P2ry6), mRNA [NM_057124]	117264	TC613845	Rn.10671	158381968	chr1	158381909	-	rn|1q32	ENSRNOT00000050227	NM_057124	pyrimidinergic receptor P2Y, G-protein coupled, 6	chr1:158381968-158381909	GO:0030321|GO:0016323|GO:0007165|GO:0045029|GO:0016324|GO:0007186|GO:0005886|GO:0045028|GO:0004930|GO:0004872|GO:0016021|GO:0014911	NM_057124
A_42_P816427	0.00830441	1.76648	4.79422	4.54676	4.98904	4.83482	0.6864	1.07239	P	P	4.0365	3.70812	4.15578	A	A	A	Wisp1	Rattus norvegicus WNT1 inducible signaling pathway protein 1 (Wisp1), mRNA [NM_031716]	65154	TC576950	Rn.63486	104291511	chr7	104291452	+	rn|7q33	ENSRNOT00000009673	NM_031716	WNT1 inducible signaling pathway protein 1	chr7:104291452-104291511	GO:0005515|GO:0005576|GO:0016055|GO:0007155|GO:0001558|GO:0005520	NM_031716
A_42_P821581	0.010852	1.52184	5.31391	5.24386	5.38761	5.73454	0.81774	1.08527	P	P	4.81731	4.64135	4.99994	P	A	P		C-type lectin domain family 3, member b Gene [Source:MGI Symbol;Acc:MGI:104540] [ENSRNOT00000006055]	NA		Rn.23478	127908037	chr8	127907978	+	rn|8q32	ENSRNOT00000006055	FQ234406		chr8:127907978-127908037
A_42_P822764	0.0076481	1.72825	8.5849	8.22624	8.79686	8.48831	0.151741	0.809189	P	P	7.93967	7.77379	7.50048	P	P	P		RUVC_PSEF5 (Q4K7D7) Crossover junction endodeoxyribonuclease ruvC (Holliday junction nuclease ruvC) (Holliday juction resolvase ruvC) , partial (9%) [TC591147]	NA	TC591147		142274088	chr5	142274029	+	rn|5q36				chr5:142274029-142274088
A_42_P828695	0.0474291	0.627327	6.40459	6.40755	6.60887	7.05036	0.117607	0.722671	P	P	7.66152	7.03884	7.16969	P	P	P	Gpx8	Rattus norvegicus glutathione peroxidase 8 (Gpx8), mRNA [NM_001106411]	294744	TC626904	Rn.106264	44424294	chr2	44424235	-	rn|2q14	ENSRNOT00000013979	NM_001106411	glutathione peroxidase 8	chr2:44424294-44424235	GO:0004602|GO:0016491|GO:0006979|GO:0055114	NM_001106411
A_43_P10563	0.000835904	1.8271	5.80029	5.55242	5.64756	5.90528	0.176628	0.705746	P	P	4.87979	4.81468	4.894	P	A	P		UI-R-CA1-bcy-f-09-0-UI.s1 UI-R-CA1 Rattus norvegicus cDNA clone UI-R-CA1-bcy-f-09-0-UI 3', mRNA sequence [BF391881]	NA		Rn.209936	96964673	chr1	96964614	-	rn|1q22		BF391881		chr1:96964673-96964614
A_43_P10631	0.016594	1.51932	12.9306	12.8943	12.8629	12.4127	0.0921373	1.3975	P	P	12.1863	12.1989	12.1734	P	P	P		AW142959 EST293251 Normalized rat kidney, Bento Soares Rattus sp. cDNA clone RGIBA46 5' end, mRNA sequence [AW142959]	NA	TC588038	Rn.111929	244071069	chr2	244071010	+	rn|2q44		AW142959		chr2:244071010-244071069
A_43_P11507	0.00634474	1.99962	6.46705	5.66622	6.24211	6.13352	0.881329	1.00891	P	P	5.21549	5.01895	5.2239	P	A	P	Svs4	Rattus norvegicus seminal vesicle secretory protein 4 (Svs4), mRNA [NM_012662]	24802	TC624603	Rn.9942	155213090	chr3	155213031	+	rn|3q42	ENSRNOT00000018456	NM_012662	seminal vesicle secretory protein 4	chr3:155213031-155213090	GO:0005576|GO:0005615	NM_012662
A_43_P11543	0.0071982	0.43947	4.40265	3.58508	4.2539	4.49089	0.790784	0.956228	A	P	5.30912	5.49838	5.41479	P	P	P	Klrd1	Rattus norvegicus killer cell lectin-like receptor, subfamily D, member 1 (Klrd1), mRNA [NM_012745]	25110	TC578909	Rn.6025	166878976	chr4	166878917	+	rn|4q42	ENSRNOT00000055827	NM_012745	killer cell lectin-like receptor, subfamily D, member 1	chr4:166878917-166878976	GO:0008150|GO:0003674|GO:0016020|GO:0005886|GO:0005488|GO:0005529|GO:0004872|GO:0016021|GO:0005575	NM_012745
A_43_P11566	0.0158148	1.6445	4.99361	4.63104	4.99765	5.17213	0.516532	1.4702	P	P	3.95717	4.28662	4.44597	A	A	P	Dspp	Rattus norvegicus dentin sialophosphoprotein (Dspp), mRNA [NM_012790]	25254	TC579493	Rn.21392	6674778	chr14	6674720	-	rn|14p22		NM_012790	dentin sialophosphoprotein	chr14:6674778-6674720	GO:0031012|GO:0003674|GO:0042476|GO:0005578|GO:0042475|GO:0005576|GO:0031214|GO:0030154	NM_012790
A_43_P11733	0.0303863	1.56747	6.56013	6.1478	5.77479	5.95331	0.691302	0.880579	P	P	5.51199	5.39687	5.55934	P	P	P	Ppard	Rattus norvegicus peroxisome proliferator-activated receptor delta (Ppard), mRNA [NM_013141]	25682	TC576428	Rn.96181	6541791	chr20	6541732	+	rn|20p12	ENSRNOT00000042539	NM_013141	peroxisome proliferator-activated receptor delta	chr20:6541732-6541791	GO:0006629|GO:0030308|GO:0003700|GO:0033189|GO:0016563|GO:0070539|GO:0045684|GO:0005634|GO:0014912|GO:0008289|GO:0007507|GO:0046697|GO:0045909|GO:0008144|GO:0006776|GO:0032024|GO:0004879|GO:0014823|GO:0043066|GO:0005504|GO:0019395|GO:0006635|GO:0010033|GO:0051059|GO:0007566|GO:0003713|GO:0006915|GO:0048662|GO:0006029|GO:0008654|GO:0009749|GO:0032966|GO:0050728|GO:0009299|GO:0015908	NM_013141
A_43_P11759	0.0157642	0.493459	10.9588	10.8183	11.0626	10.8232	0.142364	0.601071	P	P	12.2362	11.8191	11.7039	P	P	P	Rps26	Rattus norvegicus ribosomal protein S26 (Rps26), mRNA [NM_013224]	27139	TC611421	Rn.135639	1919212	chr7	1919153	-	rn|7q11	ENSRNOT00000007304	NM_013224	ribosomal protein S26	chr7:1919212-1919153	GO:0005515|GO:0003735|GO:0015935|GO:0003729|GO:0006412|GO:0005829|GO:0006414|GO:0005622|GO:0003674|GO:0008150|GO:0022627|GO:0033119|GO:0005840	NM_013224
A_43_P11831	0.0243715	1.69708	9.56358	9.09383	8.91478	8.69531	0.81908	0.974441	P	P	8.57075	8.32514	8.08441	P	P	P	Ak3l1	Rattus norvegicus adenylate kinase 3-like 1 (Ak3l1), nuclear gene encoding mitochondrial protein, mRNA [NM_017135]	29223	TC581760	Rn.1086	122119310	chr5	122119251	+	rn|5q33	ENSRNOT00000015601	NM_017135	adenylate kinase 3-like 1	chr5:122119251-122119310	GO:0014070|GO:0010033|GO:0010243|GO:0004017|GO:0005575|GO:0005525|GO:0005524|GO:0019205|GO:0005739|GO:0003674|GO:0006139|GO:0000166|GO:0005759|GO:0016740	NM_017135
A_43_P11954	0.0233196	1.6141	8.36008	8.56762	8.17977	8.41917	0.132646	0.759135	P	P	7.97651	7.57248	7.49626	P	P	P	Cav3	Rattus norvegicus caveolin 3 (Cav3), mRNA [NM_019155]	29161	TC578874	Rn.98191	148309446	chr4	148309387	+	rn|4q42	ENSRNOT00000007601	NM_019155	caveolin 3	chr4:148309387-148309446	GO:0031579|GO:0007009|GO:0005515|GO:0030018|GO:0031594|GO:0005886|GO:0008016|GO:0060307|GO:0014819|GO:0032403|GO:0007204|GO:0046716|GO:0030154|GO:0043409|GO:0010614|GO:0005737|GO:0008104|GO:0016010|GO:0043407|GO:0042598|GO:0042391|GO:0051925|GO:0042632|GO:0031116|GO:0005794|GO:0009986|GO:0005624|GO:0030315|GO:0005625|GO:0042593|GO:0008022|GO:0042383|GO:0043234|GO:0045792|GO:0032947|GO:0051001|GO:…	NM_019155
A_43_P11997	0.000744523	0.528825	4.69652	4.56553	4.88851	4.8681	0.237868	0.790525	P	P	5.82498	5.66941	5.52987	P	P	P	Klrc2	Rattus norvegicus killer cell lectin-like receptor subfamily C, member 2 (Klrc2), mRNA [NM_019261]	29684	TC579069	Rn.9894	166956782	chr4	166956723	-	rn|4q42	ENSRNOT00000012743	NM_019261	killer cell lectin-like receptor subfamily C, member 2	chr4:166956782-166956723	GO:0008150|GO:0003674|GO:0005488|GO:0005529|GO:0005575	NM_019261
A_43_P12029	0.0303035	1.65145	7.44672	7.01586	7.92056	7.55505	0.061508	1.51803	P	P	7.00783	6.81917	6.52081	P	P	P	Rgs5	Rattus norvegicus regulator of G-protein signaling 5 (Rgs5), mRNA [NM_019341]	54294	TC594869	Rn.1150	85482176	chr13	85480542	+	rn|13q24	ENSRNOT00000003705	NM_019341	regulator of G-protein signaling 5	chr13:85480542-85482176	GO:0007165|GO:0009968|GO:0004871	NM_019341
A_43_P12031	0.00637352	1.80069	6.00238	5.68021	6.01745	6.1802	0.371871	1.11668	P	P	5.15954	4.87531	5.32729	P	A	P	Slc14a1	Rattus norvegicus solute carrier family 14 (urea transporter), member 1 (Slc14a1), mRNA [NM_019346]	54301	NP067966	Rn.10654	75024416	chr18	75024357	-	rn|18q12.3	ENSRNOT00000022598	NM_019346	solute carrier family 14 (urea transporter), member 1	chr18:75024416-75024357	GO:0034450|GO:0015204|GO:0015840	NM_019346
A_43_P12312	0.013064	1.51944	10.0054	10.4053	9.81061	10.1403	0.103707	0.806852	P	P	9.56537	9.529	9.41081	P	P	P	Crhr2	Rattus norvegicus corticotropin releasing hormone receptor 2 (Crhr2), mRNA [NM_022714]	64680	TC577786	Rn.10023	83841529	chr4	83841068	-	rn|4q24	ENSRNOT00000033672	NM_022714	corticotropin releasing hormone receptor 2	chr4:83841529-83841068	GO:0005515|GO:0007631|GO:0015056|GO:0005886|GO:0004930|GO:0051424|GO:0004978|GO:0007165|GO:0005179|GO:0007186|GO:0016525|GO:0007188|GO:0043404|GO:0016021|GO:0017047	NM_022714
A_43_P12404	0.0188931	0.525565	7.47961	7.15503	7.65774	8.26797	0.711589	0.931374	P	P	8.64227	8.76291	8.46011	P	P	P	Evl	Rattus norvegicus Enah/Vasp-like (Evl), mRNA [NM_024147]	79115	TC577052	Rn.28912	133019557	chr6	133019498	+	rn|6q32	ENSRNOT00000032757	NM_024147	Enah/Vasp-like	chr6:133019498-133019557	GO:0005515|GO:0017124|GO:0005737|GO:0008154|GO:0007411|GO:0006928|GO:0003779|GO:0007417|GO:0005856|GO:0005925|GO:0030027|GO:0005829	NM_024147
A_43_P12596	0.0121715	1.53136	6.81005	6.50533	6.95741	7.08564	0.938686	0.986678	P	P	6.3303	6.17375	6.21298	P	P	P	Ghrh	Rattus norvegicus growth hormone releasing hormone (Ghrh), mRNA [NM_031577]	29446	TC622436	Rn.10693	148027289	chr3	148027230	-	rn|3q42		NM_031577	growth hormone releasing hormone	chr3:148027289-148027230	GO:0021984|GO:0060124|GO:0043005|GO:0008284|GO:0046005|GO:0030819|GO:0007204|GO:0005615|GO:0032094|GO:0042748|GO:0045941|GO:0043195|GO:0046887|GO:0030816|GO:0043204|GO:0030252|GO:0010667|GO:0043679|GO:0040018|GO:0046010|GO:0005576|GO:0005575|GO:0031770|GO:0016608|GO:0019933|GO:0007188|GO:0007189	NM_031577
A_43_P12641	0.0254714	0.644416	8.05334	7.98124	7.85694	7.30274	0.63947	0.95639	P	P	8.48831	8.35535	8.53223	P	P	P	Cldn1	Rattus norvegicus claudin 1 (Cldn1), mRNA [NM_031699]	65129	TC574522	Rn.24293	76486529	chr11	76486470	+	rn|11q22	ENSRNOT00000002640	NM_031699	claudin 1	chr11:76486470-76486529	GO:0030054|GO:0016338|GO:0005886|GO:0005198|GO:0042552|GO:0016021|GO:0005923|GO:0030165|GO:0016328|GO:0042802	NM_031699
A_43_P12707	0.0105137	1.50433	14.0147	14.282	14.46	13.9588	0.660242	1.07015	P	P	13.5788	13.7016	13.5265	P	P	P	Ptms	Rattus norvegicus parathymosin (Ptms), mRNA [NM_031975]	83801	NP071740	Rn.3609	161045039	chr4	161042489	-	rn|4q42	ENSRNOT00000022209	NM_031975	parathymosin	chr4:161045039-161042489	GO:0004857|GO:0008270|GO:0005625|GO:0005829	NM_031975
A_43_P12768	0.0426745	1.51507	9.22015	8.88421	8.92403	9.24836	0.997866	1.00093	P	P	8.46039	8.17594	8.7456	P	P	P	Bhlhe40	Rattus norvegicus basic helix-loop-helix family, member e40 (Bhlhe40), mRNA [NM_053328]	79431	TC595752	Rn.81055	144145066	chr4	144145007	+	rn|4q41	ENSRNOT00000009563	NM_053328	basic helix-loop-helix family, member e40	chr4:144145007-144145066	GO:0016564|GO:0005515|GO:0048168|GO:0009649|GO:0007623|GO:0009416|GO:0005634|GO:0045892|GO:0003677|GO:0007399	NM_053328
A_43_P12783	6.83e-05	0.602456	12.3701	12.5914	12.489	12.4168	0.19358	0.698439	P	P	13.1388	13.2523	13.2076	P	P	P	Col1a2	Rattus norvegicus collagen, type I, alpha 2 (Col1a2), mRNA [NM_053356]	84352	TC623364	Rn.107239	29428265	chr4	29428206	+	rn|4q13	ENSRNOT00000016423	NM_053356	collagen, type I, alpha 2	chr4:29428206-29428265	GO:0005515|GO:0005581|GO:0001568|GO:0005886|GO:0048407|GO:0046332|GO:0005576|GO:0007266|GO:0005615|GO:0042802|GO:0005584|GO:0031012|GO:0001501|GO:0030199|GO:0008217|GO:0007179|GO:0043589|GO:0030674|GO:0005201	NM_053356
A_43_P12811	0.0268937	1.54239	10.9422	10.9455	10.9709	10.6893	0.164191	1.26348	P	P	10.5284	10.101	10.1285	P	P	P	Srm	Rattus norvegicus spermidine synthase (Srm), mRNA [NM_053464]	84596	TC613198	Rn.22258	165675485	chr5	165675426	+	rn|5q36	ENSRNOT00000014934	NM_053464	spermidine synthase	chr5:165675426-165675485	GO:0008295|GO:0004766|GO:0016740|GO:0005829	NM_053464
A_43_P12834	0.0488135	1.54294	8.06174	7.21469	7.80686	7.97865	0.0117778	1.33397	P	P	7.25212	7.07177	7.1954	P	P	P	Elf1	Rattus norvegicus E74-like factor 1 (Elf1), mRNA [NM_053520]	85424	NP301887	Rn.198987	60834736	chr15	60834677	+	rn|15q12	ENSRNOT00000068392	NM_053520	E74-like factor 1	chr15:60834677-60834736	GO:0043565|GO:0016564|GO:0005515|GO:0006355|GO:0005737|GO:0003700|GO:0045944|GO:0005634|GO:0001817|GO:0050860	NM_053520
A_43_P13226	1.38e-05	0.25613	7.26103	7.24692	7.49305	7.62779	0.110695	0.404039	P	P	9.50214	9.37475	9.25637	P	P	P	Slc31a1	Rattus norvegicus solute carrier family 31 (copper transporters), member 1 (Slc31a1), mRNA [NM_133600]	171135	TC578572	Rn.2789	79385965	chr5	79385906	+	rn|5q24	ENSRNOT00000019544	NM_133600	solute carrier family 31 (copper transporters), member 1	chr5:79385906-79385965	GO:0016020|GO:0005375|GO:0016021|GO:0006825|GO:0006811	NM_133600
A_43_P13230	0.0440427	1.6477	11.9907	12.041	11.8214	11.6018	0.0804045	1.53193	P	P	10.7425	11.2494	11.3907	P	P	P	Ehhadh	Rattus norvegicus enoyl-Coenzyme A, hydratase/3-hydroxyacyl Coenzyme A dehydrogenase (Ehhadh), mRNA [NM_133606]	171142	TC574649	Rn.3671	81506821	chr11	81506762	+	rn|11q23	ENSRNOT00000002410	NM_133606	enoyl-Coenzyme A, hydratase/3-hydroxyacyl Coenzyme A dehydrogenase	chr11:81506762-81506821	GO:0006629|GO:0050662|GO:0006635|GO:0003857|GO:0016829|GO:0005739|GO:0004165|GO:0005488|GO:0006631|GO:0016491|GO:0004300|GO:0016853|GO:0055114|GO:0005777	NM_133606
A_43_P13244	0.000442944	0.648279	9.75504	9.62847	9.83136	9.91049	0.180809	0.821969	P	P	10.3424	10.4503	10.436	P	P	P	Rap1b	Rattus norvegicus Rap1B mRNA, complete cds. [U07795]	171337	TC644750	Rn.95071	57129978	chr7	57129918	-	rn|7q22		U07795	RAP1B, member of RAS oncogene family	chr7:57129978-57129918	GO:0005622|GO:0005515|GO:0007165|GO:0005737|GO:0005886|GO:0000166|GO:0008283|GO:0007264|GO:0003924|GO:0019003|GO:0005525|GO:0005829
A_43_P13249	0.0420901	1.79331	8.67135	8.17594	9.1204	8.05145	0.447153	1.35578	P	P	7.86555	7.52025	7.77067	P	P	P	Acmsd	Rattus norvegicus aminocarboxymuconate semialdehyde decarboxylase (Acmsd), mRNA [NM_134372]	171385	TC579962	Rn.162389	40547425	chr13	40547366	-	rn|13q12	ENSRNOT00000005206	NM_134372	aminocarboxymuconate semialdehyde decarboxylase	chr13:40547425-40547366	GO:0046874|GO:0008152|GO:0016831|GO:0006769|GO:0001760|GO:0046872|GO:0016829|GO:0006568|GO:0005829	NM_134372
A_43_P13440	0.0263749	0.343583	3.886	3.54334	3.76697	3.59983	0.841272	1.08058	A	A	4.66772	5.62825	5.28634	P	P	P		SDCB1_RAT (Q9JI92) Syntenin-1 (Syndecan-binding protein 1), partial (55%) [TC644972]	NA	TC644972	Rn.4309	19842360	chr5	19842301	+	rn|5q12		CB545469		chr5:019842301-019842360
A_43_P13685	0.0115181	1.59681	4.23536	4.5813	4.84582	4.69863	0.857805	1.01881	P	P	3.79963	3.82476	4.14556	A	A	P	Ahnak2	PREDICTED: Rattus norvegicus similar to KIAA2019 protein (RGD1309696), mRNA [XM_234572]	314478			137758137	chr6	137758078	-	rn|6q32	ENSRNOT00000039631	XM_234572	AHNAK nucleoprotein 2	chr6:137758137-137758078	GO:0005515	XM_234572
A_43_P13896	0.000978095	1.76931	7.60609	7.57994	7.6129	7.47602	0.100053	0.833795	P	P	6.84659	6.74601	6.63973	P	P	P		AMGNNUC:URRG1-00089-E3-A1 urrg1 (14046) Rattus norvegicus cDNA clone urrg1-00089-e3, mRNA sequence [CB606443]	NA		Rn.96074	77559701	chr9	77559642	-	rn|9q33		CB606443		chr9:77559701-77559642
A_43_P14163	0.021731	1.56018	10.1129	10.3827	10.2404	9.68988	0.741882	1.06269	P	P	9.56441	9.43814	9.45495	P	P	P	Odc1	Rattus norvegicus ornithine decarboxylase 1 (Odc1), mRNA [NM_012615]	24609	TC584856	Rn.874	41315590	chr6	41315531	+	rn|6q16	ENSRNOT00000007259	NM_012615	ornithine decarboxylase 1	chr6:41315531-41315590	GO:0005515|GO:0004586|GO:0006595|GO:0009446|GO:0009615|GO:0016829	NM_012615
A_43_P14406	0.0366195	1.59921	5.77247	5.35168	5.95037	5.66021	0.766688	0.957297	P	P	5.00538	5.30586	4.69072	P	P	P		Q8THV9_METAC (Q8THV9) Undecaprenyl diphosphate synthase, partial (6%) [TC619766]	NA	TC619766		26865776	chr15	26865717	-	rn|15p14				chr15:026865776-026865717
A_43_P14460	0.00885027	1.6983	11.5128	11.0398	10.8121	11.2165	0.0871567	2.15016	P	P	10.5491	10.2483	10.3992	P	P	P	Prg4	Rattus norvegicus proteoglycan 4, (megakaryocyte stimulating factor, articular superficial zone protein, camptodactyly, arthropathy, coxa vara, pericarditis syndrome) (Prg4), mRNA [NM_001105962]	289104	TC581122	Rn.198420	64755057	chr13	64754998	-	rn|13q21	ENSRNOT00000003250	NM_001105962	proteoglycan 4, (megakaryocyte stimulating factor, articular superficial zone protein, camptodactyly, arthropathy, coxa vara, pericarditis syndrome)	chr13:64755057-64754998	GO:0006955|GO:0030247|GO:0005044	NM_001105962
A_43_P14526	0.0139737	0.594411	5.30839	5.22455	5.69786	5.88266	0.408423	0.779424	P	P	6.30412	6.35838	6.24883	P	P	P		Shultzomica04362 Rat lung airway and parenchyma cDNA libraries Rattus norvegicus cDNA clone Contig3869 5', mRNA sequence [CF111111]	NA	TC607446	Rn.164893	84712051	chr14	84711992	+	rn|14q21		CF111111		chr14:84711992-84712051
A_43_P15057	0.0380501	0.55972	10.3704	9.92703	9.72635	10.2945	0.894617	0.97456	P	P	11.2219	11.0161	10.4886	P	P	P			NA	TC592273		NA		NA
A_43_P15117	0.0163498	0.607916	3.80333	4.42587	4.56328	4.45713	0.813662	0.979071	P	P	4.99594	4.9044	5.25361	P	P	P		UI-R-E1-ft-f-08-0-UI.r1 UI-R-E1 Rattus norvegicus cDNA clone UI-R-E1-ft-f-08-0-UI 5', mRNA sequence [BF556558]	NA	TC607264	Rn.12210	180777122	chr2	180777063	+	rn|2q34		BF556558		chr2:180777063-180777122
A_43_P15198	0.0433655	0.634982	6.46509	6.38027	6.75616	7.07939	0.398615	0.854847	P	P	6.9784	7.47357	7.54165	P	P	P	Garnl4	Rattus norvegicus GTPase activating Rap/RanGAP domain-like 4 (Garnl4), mRNA [NM_001107019]	303298	TC586741	Rn.20246	61677273	chr10	61677214	-	rn|10q24	ENSRNOT00000065045	NM_001107019	GTPase activating Rap/RanGAP domain-like 4	chr10:61677273-61677214	GO:0005622|GO:0051056|GO:0005096	NM_001107019
A_43_P15228	0.0437021	1.6257	6.75803	6.61404	5.99453	6.08139	0.927822	1.01287	P	P	5.36057	5.93299	5.74405	P	P	P	Ptprr	Rattus norvegicus protein tyrosine phosphatase, receptor type, R (Ptprr), transcript variant 1, mRNA [NM_053594]	94202	TC574266	Rn.6277	55612923	chr7	55612864	+	rn|7q22	ENSRNOT00000006401	NM_053594	protein tyrosine phosphatase, receptor type, R	chr7:55612864-55612923	GO:0005515|GO:0005794|GO:0019901|GO:0005886|GO:0009986|GO:0005634|GO:0001701|GO:0007399|GO:0005737|GO:0006470|GO:0016787|GO:0030182|GO:0004872|GO:0016021|GO:0004725	NM_053594
A_43_P15397	0.00266644	1.63301	4.85257	4.35939	4.63715	4.54057	0.997215	0.999381	P	P	3.88377	3.78519	4.02373	A	A	A	Capn5	Rattus norvegicus calpain 5 (Capn5), mRNA [NM_134461]	171495	TC641355	Rn.205446	155368008	chr1	155367949	-	rn|1q32	ENSRNOT00000019370	NM_134461	calpain 5	chr1:155368008-155367949	GO:0005622|GO:0003674|GO:0001541|GO:0004198|GO:0006508|GO:0001553|GO:0008233|GO:0005575|GO:0060014	NM_134461
A_43_P15455	0.0379242	1.60006	4.67484	4.12477	4.95329	4.89584	0.261366	0.765883	P	P	4.00924	3.76697	4.24106	A	A	P	Npffr1	Rattus norvegicus neuropeptide FF receptor 1 (Npffr1), mRNA [NM_022291]	64107	TC579077	Rn.64483	28994487	chr20	28994428	+	rn|20q11	ENSRNOT00000000675	NM_022291	neuropeptide FF receptor 1	chr20:28994428-28994487	GO:0005886|GO:0004930|GO:0004872|GO:0016021|GO:0008188	NM_022291
A_43_P15475	0.00441395	1.92599	5.0922	4.82666	5.23334	5.01315	0.589258	1.15683	P	P	4.01348	3.92171	4.34004	A	A	A	Tpc1808	Rattus norvegicus tropic 1808 (Tpc1808), mRNA [NM_022625]	64560	TC575205	Rn.127789	NA		NA				NM_022625	tropic 1808		GO:0009253|GO:0004040|GO:0016998	NM_022625
A_43_P15598	0.00274744	0.232519	3.51134	4.23403	4.99407	3.78269	0.283962	0.380688	P	A	6.38235	6.61939	5.97555	P	P	P	Cd79b	Rattus norvegicus Cd79b molecule, immunoglobulin-associated beta (Cd79b), mRNA [NM_133533]	171055	TC646919	Rn.62607	95703673	chr10	95703614	-	rn|10q32.1	ENSRNOT00000015976	NM_133533	Cd79b molecule, immunoglobulin-associated beta	chr10:95703673-95703614	GO:0016020|GO:0016021|GO:0007166|GO:0004888	NM_133533
A_43_P15627	0.0272029	1.95079	5.23575	4.43263	4.83112	4.23349	0.228579	1.27242	P	P	4.15159	3.5006	3.5697	P	A	A		Beta-crystallin A3 [Contains Beta-crystallin A3, isoform A1, Delta4 form;Beta-crystallin A3, isoform A1, Delta7 form;Beta-crystallin A3, isoform A1, Delta8 form] [Source:UniProtKB/Swiss-Prot;Acc:P14881] [ENSRNOT00000067029]	NA	TC587006		63759002	chr10	63758943	-	rn|10q24	ENSRNOT00000067029	XM_001080813		chr10:63759002-63758943		XM_001080813
A_43_P15885	0.0058492	2.43203	5.70191	5.58056	5.35458	5.0751	0.710332	0.781331	P	P	4.42327	4.22291	3.7755	A	A	A	Cttnbp2	Rattus norvegicus cortactin binding protein 2 (Cttnbp2), mRNA [NM_001114401]	282587	TC595532	Rn.16244	44190520	chr4	44190461	-	rn|4q21	ENSRNOT00000011228	NM_001114401	cortactin binding protein 2	chr4:44190520-44190461	GO:0005515|GO:0030036	NM_001114401
A_43_P15888	0.00849507	1.74746	4.69991	4.98904	4.3542	4.64172	0.577771	1.06519	P	P	3.84528	4.11228	3.65642	A	A	A	Amotl2	Rattus norvegicus angiomotin like 2 (Amotl2), mRNA [NM_031717]	65157	TC626834	Rn.25101	107705071	chr8	107701808	+	rn|8q32	ENSRNOT00000011347	NM_031717	angiomotin like 2	chr8:107701808-107705071	GO:0005923|GO:0042802	NM_031717
A_43_P15902	0.013461	0.497295	4.31043	4.39514	4.82327	4.51624	0.190664	0.781566	P	P	5.36476	5.87112	5.29022	P	P	P	Vwf	von Willebrand factor Fragment (vWF) [Source:UniProtKB/Swiss-Prot;Acc:Q62935] [ENSRNOT00000026643]	116669	TC579793	Rn.223279	161809592	chr4	161809533	+	rn|4q42	ENSRNOT00000026643	XM_001066203	von Willebrand factor	chr4:161809533-161809592	GO:0005515|GO:0005783|GO:0005518|GO:0051087|GO:0002020|GO:0042246|GO:0042803|GO:0043231|GO:0003674|GO:0001948|GO:0019865|GO:0051260|GO:0007155|GO:0033093|GO:0031589|GO:0006950|GO:0005578|GO:0030168|GO:0005576|GO:0001890|GO:0001889|GO:0007599|GO:0031012|GO:0005178|GO:0047485|GO:0007596|GO:0009897	XM_001066203
A_43_P15923	0.000687407	1.58774	5.72704	5.69731	5.54864	5.47261	0.0110871	1.30896	P	P	4.90645	4.95486	4.98233	P	A	P	Nav2	Rattus norvegicus neuron navigator 2 (Nav2), mRNA [NM_138529]	171563	TC623285	Rn.61136	99251844	chr1	99251785	+	rn|1q22	ENSRNOT00000019460	NM_138529	neuron navigator 2	chr1:99251785-99251844	GO:0017111|GO:0005737|GO:0000166|GO:0005634|GO:0007399	NM_138529
A_43_P16117	0.0102462	1.60028	4.66402	4.27889	4.324	4.79201	0.571752	0.849278	P	P	4.04014	3.66253	3.83148	A	A	A	Pcdhga9	Rattus norvegicus protocadherin gamma subfamily A, 9 (Pcdhga9), mRNA [NM_001037158]	252895	TC573850	Rn.8628	30647609	chr18	30647550	+	rn|18p11	ENSRNOT00000044434	NM_001037158	protocadherin gamma subfamily A, 9	chr18:30647550-30647609	GO:0005624|GO:0007283	NM_001037158
A_43_P16236	0.00254095	2.00248	4.51624	4.35688	4.6333	4.63388	0.946578	0.993462	P	P	3.31618	3.60461	3.66839	A	A	A		Variable region-alpha RAV4.22Variable region-alpha RAV4.24 Fragment ; [Source:UniProtKB/TrEMBL;Acc:A2NXR7] [ENSRNOT00000060386]	NA	TC634586	Rn.200547	28342722	chr15	28342663	+	rn|15p14	ENSRNOT00000060386	XM_002725049		chr15:28342663-28342722		XM_002725049
A_43_P16491	0.0044328	0.578398	7.5483	7.19443	7.19616	7.63559	0.034115	0.75859	P	P	8.24995	8.14175	8.19862	P	P	P	Col16a1	Rattus norvegicus collagen, type XVI, alpha 1 (Col16a1), mRNA [NM_001015033]	366474	TC586107	Rn.74081	149126225	chr5	149126166	+	rn|5q36	ENSRNOT00000067663	NM_001015033	collagen, type XVI, alpha 1	chr5:149126166-149126225	GO:0005515|GO:0005178|GO:0005198|GO:0007155	NM_001015033
A_43_P16600	0.00347294	1.7916	6.25522	5.85568	6.25178	6.24883	0.92185	0.986982	P	P	5.18006	5.22099	5.53613	P	P	P	Atcay	Rattus norvegicus ataxia, cerebellar, Cayman type (Atcay), mRNA [NM_001040190]	362826	TC589306	Rn.198771	9994962	chr7	9994903	+	rn|7q11		NM_001040190	ataxia, cerebellar, Cayman type	chr7:9994903-9994962	GO:0005515|GO:0008150|GO:0003674|GO:0005575	NM_001040190
A_43_P16892	0.017759	0.622885	5.70433	6.06182	5.38471	6.10342	0.115272	0.679868	P	P	6.36014	6.61087	6.59129	P	P	P	LOC681309	PREDICTED: Rattus norvegicus similar to Thrombospondin-3 precursor (LOC681309), miscRNA [XR_006034]	681309	TC617098	Rn.198600	181395125	chr2	181395066	+	rn|2q34		XR_006034	similar to Thrombospondin-3 precursor	chr2:181395066-181395125		XR_006034
A_43_P16896	0.0336408	1.64375	7.78149	7.7756	7.60331	7.65139	0.57391	0.929621	P	P	6.91766	6.7333	7.2624	P	P	P		DIMH_MOUSE (Q9D0D4) Probable dimethyladenosine transferase (S-adenosylmethionine-6-N',N'-adenosyl(rRNA) dimethyltransferase) (18S rRNA dimethylase) , partial (58%) [TC608119]	NA	TC608119	Rn.25178	38069094	chr2	38069035	+	rn|2q14		AW507178		chr2:038069035-038069094
A_43_P17540	0.0232205	1.67078	8.0715	7.81857	7.93926	7.74096	0.226795	1.19938	P	P	7.43876	7.05758	6.92592	P	P	P		AMGNNUC:URRG1-00086-D3-A urrg1 (14046) Rattus norvegicus cDNA clone urrg1-00086-d3 5', mRNA sequence [CB717310]	NA		Rn.163677	172041767	chr1	172041708	-	rn|1q34		CB717310		chr1:172041767-172041708
A_43_P17694	0.010359	1.56161	5.5238	5.28487	5.60634	5.80887	0.22833	1.14102	P	P	4.90867	4.72708	5.1135	P	A	P	Cnot3	Rattus norvegicus CCR4-NOT transcription complex, subunit 3 (Cnot3), mRNA [NM_001107471]	308311	TC617378	Rn.212216	63873034	chr1	63872975	-	rn|1q12	ENSRNOT00000018017	NM_001107471	CCR4-NOT transcription complex, subunit 3	chr1:63873034-63872975	GO:0005515|GO:0005737|GO:0030528|GO:0005634	NM_001107471
A_43_P17890	0.0138569	1.58092	5.51394	4.87419	5.17373	5.25629	0.24373	1.62062	P	P	4.54191	4.6228	4.5182	P	A	P	Fam198a	AMGNNUC:TRBA2-00002-F12-WZE trba2 (10286) Rattus norvegicus cDNA clone trba2-00002-f12, mRNA sequence [CB606389]	316090	TC619120	Rn.214054	126957378	chr8	126957319	-	rn|8q32	ENSRNOT00000014323	CB606389	family with sequence similarity 198, member A	chr8:126957378-126957319
A_43_P18040	0.0159462	0.66391	10.5073	10.1035	10.2529	9.86963	0.0531656	0.643824	P	P	10.9676	10.7742	10.6152	P	P	P	Slc19a2	Rattus norvegicus solute carrier family 19 (thiamine transporter), member 2 (Slc19a2), mRNA [NM_001030024]	289175	TC574331	Rn.19386	80024906	chr13	80024847	+	rn|13q22	ENSRNOT00000003817	NM_001030024	solute carrier family 19 (thiamine transporter), member 2	chr13:80024847-80024906	GO:0008150|GO:0003674|GO:0015234|GO:0005737|GO:0005542|GO:0005886|GO:0008518|GO:0006810|GO:0005575|GO:0042723	NM_001030024
A_43_P18233	0.0379352	1.51678	5.52715	5.34208	5.97882	6.05859	0.484313	1.09136	P	P	5.30274	4.99627	5.15433	P	A	P		PREDICTED: Rattus norvegicus DENN/MADD domain containing 4B (Dennd4b), mRNA [XM_002725974]	NA	TC603563	Rn.22411	182511099	chr2	182511040	+	rn|2q34	ENSRNOT00000030622	XM_002725974		chr2:182511040-182511099		XM_002725974
A_43_P18264	0.00222191	1.99031	4.48709	4.67767	4.40281	4.17594	0.597757	0.767023	P	P	3.53063	3.20966	3.59327	A	A	A	Zfhx2	Rattus norvegicus zinc finger homeobox 2 (Zfhx2), mRNA [NM_001098803]	305888	TC574215	Rn.161359	33168023	chr15	33167964	-	rn|15p13	ENSRNOT00000034133	NM_001098803	zinc finger homeobox 2	chr15:33168023-33167964	GO:0043565|GO:0005622|GO:0006355|GO:0005737|GO:0003700|GO:0005730|GO:0008270|GO:0005634	NM_001098803
A_43_P19268	0.00432507	1.72476	6.14859	5.96707	6.47904	6.37654	0.431004	1.04005	P	P	5.52105	5.39659	5.48949	P	P	P	Gsx2	Rattus norvegicus GS homeobox 2 (Gsx2), mRNA [NM_001137563]	364140	TC641091	Rn.102073	35490729	chr14	35490670	-	rn|14p11	ENSRNOT00000003080	NM_001137563	GS homeobox 2	chr14:35490729-35490670	GO:0005515|GO:0007389|GO:0006355|GO:0003700|GO:0048665|GO:0005634|GO:0048853|GO:0021527|GO:0021575|GO:0043565|GO:0002087|GO:0021798|GO:0007420|GO:0021889|GO:0060163	NM_001137563
A_43_P19299	0.0209401	1.5629	5.64778	5.48636	5.24721	5.46371	0.802324	1.08426	P	P	4.80903	4.57476	5.04926	P	A	P	Gramd4	PREDICTED: Rattus norvegicus GRAM domain containing 4 (Gramd4), mRNA [XM_235571]	315203		Rn.207175	124133076	chr7	124133017	+	rn|7q34	ENSRNOT00000022746	XM_235571	GRAM domain containing 4	chr7:124133017-124133076		XM_235571
A_43_P19484	0.00816508	1.67233	7.58051	7.01927	7.01726	7.28736	0.622888	1.03792	P	P	6.58894	6.50507	6.41072	P	P	P	Doxl1	Rattus norvegicus diamine oxidase-like protein 1 (Doxl1), mRNA [NM_199233]	312316	TC599562	Rn.79162	77028680	chr4	77028621	+	rn|4q24	ENSRNOT00000032300	NM_199233	diamine oxidase-like protein 1	chr4:77028621-77028680	GO:0008131|GO:0048038|GO:0005507|GO:0009308|GO:0055114	NM_199233
A_43_P19663	0.0106832	0.647304	6.4418	6.31183	6.88061	6.74369	0.256247	0.788124	P	P	7.27856	7.31156	7.12255	P	P	P	Pax2	Rattus norvegicus paired box 2 (Pax2), mRNA [NM_001106361]	293992		Rn.137112	249895224	chr1	249895165	+	rn|1q54	ENSRNOT00000050076	NM_001106361	paired box 2	chr1:249895165-249895224	GO:0005515|GO:0001656|GO:0001657|GO:0001658|GO:0008284|GO:0003700|GO:0034451|GO:0001655|GO:0005634|GO:0048513|GO:0005764|GO:0043069|GO:0043067|GO:0045944|GO:0031667|GO:0043010|GO:0045449|GO:0042472|GO:0005815|GO:0001822|GO:0001709|GO:0001823|GO:0007568|GO:0060231|GO:0010843|GO:0007275|GO:0000122|GO:0003677|GO:0043565|GO:0003337|GO:0071364|GO:0070742	NM_001106361
A_43_P19923	0.00239234	1.7024	6.56871	6.19245	6.64846	6.39227	0.555049	1.31744	P	P	5.76804	5.62149	5.68691	P	P	P	Iqcf6	UI-R-BT1-aks-f-02-0-UI.r1 UI-R-BT1 Rattus norvegicus cDNA clone UI-R-BT1-aks-f-02-0-UI 5', mRNA sequence [BF563788]	503229	TC619214	Rn.141073	111821149	chr8	111821090	+	rn|8q32		BF563788	IQ motif containing F6	chr8:111821090-111821149
A_43_P19969	0.00215314	5.98639	5.19994	5.76735	5.11051	4.40402	0.819922	0.934708	P	P	2.20337	2.28273	3.15999	A	A	A	LOC683313	Rattus norvegicus similar to keratin complex 2, basic, gene 6a (LOC683313), mRNA [NM_001101007]	683313	TC584206	Rn.162014	NA		NA			ENSRNOT00000039417	NM_001101007	similar to keratin complex 2, basic, gene 6a		GO:0005198|GO:0045095	NM_001101007
A_43_P20248	0.00376357	2.07572	8.59126	8.15203	8.87743	8.73178	0.869518	0.986885	P	P	7.6039	7.63972	7.42379	P	P	P	Pkp1	Rattus norvegicus plakophilin 1 (Pkp1), mRNA [NM_001107181]	304822	TC643052	Rn.123811	48918640	chr13	48917893	-	rn|13q13	ENSRNOT00000013531	NM_001107181	plakophilin 1	chr13:48918640-48917893	GO:0008150|GO:0003674|GO:0005886|GO:0005488|GO:0005575	NM_001107181
A_43_P20745	0.00555719	1.78199	7.68211	7.26015	7.70757	7.79622	0.310553	1.02738	P	P	6.83226	6.77293	6.7705	P	P	P	Siae	Rattus norvegicus sialic acid acetylesterase (Siae), mRNA [NM_001108759]	363045	TC601743	Rn.21775	38869490	chr8	38864873	+	rn|8q21	ENSRNOT00000044293	NM_001108759	sialic acid acetylesterase	chr8:38864873-38869490	GO:0004091|GO:0016787|GO:0005764|GO:0001681	NM_001108759
A_43_P20782	0.0179881	0.652685	5.20499	4.95542	5.21073	5.09497	0.0684668	0.775542	P	P	5.54387	5.6917	5.94316	P	P	P	RGD1564846	PREDICTED: Rattus norvegicus similar to RIKEN cDNA 2310015N07 (predicted) (RGD1564846_predicted), mRNA [XR_009022]	363885		Rn.129842	17468086	chr12	17468027	+	rn|12q11		XR_009022	similar to RIKEN cDNA 2310015N07	chr12:17468027-17468086
A_43_P20927	0.00318792	2.60036	4.7732	4.28973	5.0529	5.08424	0.0644809	1.56127	P	P	3.35223	3.76784	3.17835	A	A	A	Gpr22	Rattus norvegicus G protein-coupled receptor 22 (Gpr22), mRNA [NM_001106722]	298944		Rn.59212	49656980	chr6	49656921	-	rn|6q16	ENSRNOT00000011659	NM_001106722	G protein-coupled receptor 22	chr6:49656980-49656921	GO:0007186|GO:0004872|GO:0016021	NM_001106722
A_43_P21174	0.021389	5.13838	6.80713	5.69407	4.79818	4.60153	0.344615	1.25432	P	P	3.17734	3.31472	3.64494	A	A	A		RGD1310081 protein Fragment [Source:UniProtKB/TrEMBL;Acc:Q5XHZ1] [ENSRNOT00000020170]	NA	TC584290	Rn.207007	57870839	chr2	57870780	+	rn|2q16	ENSRNOT00000020170	XM_001081956		chr2:57870780-57870839		XM_001081956
A_43_P21527	0.00979253	0.126105	2.7975	3.15934	3.25447	2.84364	0.937949	1.04129	A	A	5.21659	6.16203	6.41183	P	P	P		F-box and leucine-rich repeat protein 21 Gene [Source:MGI (curated);Acc:MGI:2442921] [ENSRNOT00000035839]	NA			14012362	chr17	14012303	-	rn|17p14	ENSRNOT00000035839	XM_225165		chr17:14012362-14012303
A_43_P21810	0.0189497	1.59172	10.1281	9.81638	9.83605	9.39662	0.438217	1.11072	P	P	9.34435	8.92829	9.13742	P	P	P	Iyd	Rattus norvegicus iodotyrosine deiodinase (Iyd), mRNA [NM_001025000]	308129	TC578788	Rn.34836	34250698	chr1	34250639	+	rn|1p11	ENSRNOT00000021895	NM_001025000	iodotyrosine deiodinase	chr1:34250639-34250698	GO:0016020|GO:0005886|GO:0004447|GO:0016491|GO:0016021|GO:0055114	NM_001025000
A_43_P22256	0.00127244	1.57874	4.53443	4.48709	4.82369	4.74266	0.241592	1.16823	P	P	3.88564	4.02089	4.07211	A	A	A	Foxj3	Rattus norvegicus forkhead box J3 (Foxj3), mRNA [NM_001107971]	313554	TC648954	Rn.202994	140209294	chr5	140208720	+	rn|5q36	ENSRNOT00000011683	NM_001107971	forkhead box J3	chr5:140208720-140209294	GO:0043565|GO:0006355|GO:0003700|GO:0005634	NM_001107971
A_43_P22276	0.0210455	0.429936	9.55606	9.55174	9.85783	9.33562	0.0696331	0.38321	P	P	11.0904	10.315	10.9023	P	P	P		transmembrane protein 52 Gene [Source:MGI (curated);Acc:MGI:1916921] [ENSRNOT00000022286]	NA	TC602526	Rn.200687	172294369	chr5	172294188	+	rn|5q36	ENSRNOT00000022286	XM_002726665		chr5:172294188-172294369		XM_002726665
A_43_P22349	0.0198881	2.151	10.0232	10.0369	10.2332	9.94409	0.471027	0.869067	P	P	9.31643	8.75922	8.71904	P	P	P		CB547594 AMGNNUC:YRYYA1-00003-H8-Y Rat Hypothal cDNA (10528) Rattus norvegicus cDNA clone yryya1-00003-h8, mRNA sequence [CB547594]	NA		Rn.6408	57788277	chr9	57788218	-	rn|9q31		CB547594		chr9:057788277-057788218
A_43_P22748	0.000554283	2.19422	7.10338	7.13899	7.19702	6.73977	0.383144	0.898415	P	P	6.06786	5.73454	5.94336	P	P	P		RIKEN cDNA 2010107G12 gene Gene [Source:MGI Symbol;Acc:MGI:1917272] [ENSRNOT00000038950]	NA	TC643456	Rn.16045	62358542	chr4	62358483	-	rn|4q22	ENSRNOT00000038950	XM_001067886		chr4:62358542-62358483		XM_001067886
A_43_P22751	0.0180135	1.60912	6.90307	6.30616	6.83542	6.37792	0.0599561	1.20635	P	P	5.86816	6.03966	5.91797	P	P	P	Mtf2	Rattus norvegicus metal response element binding transcription factor 2 (Mtf2), mRNA [NM_001100898]	360905	TC581322	Rn.20300	2190257	chr14	2190198	-	rn|14p22	ENSRNOT00000000085	NM_001100898	metal response element binding transcription factor 2	chr14:2190257-2190198	GO:0005515|GO:0008270|GO:0003676|GO:0046872	NM_001100898
A_43_P22784	4.69e-05	1.86233	4.34078	4.27585	4.51315	4.46231	0.13091	1.69495	P	P	3.57736	3.47902	3.45258	A	A	A	LOC100365128	PREDICTED: Rattus norvegicus hypothetical LOC100365128 (LOC100365128), miscRNA [XR_085674]	100365128			NA		NA				XR_085674	hypothetical LOC100365128			XR_085674
A_43_P22815	0.00145267	1.65329	5.37184	5.04208	5.01717	5.28351	0.368238	1.11658	P	P	4.46453	4.57943	4.32939	P	A	P	RGD1559578	Rattus norvegicus RGD1559578 (RGD1559578), mRNA [NM_001134497]	287783		Rn.137730	99245530	chr10	99245471	-	rn|10q32.1	ENSRNOT00000037415	NM_001134497	RGD1559578	chr10:99245530-99245471		NM_001134497
A_43_P23310	0.0107166	1.50978	5.40964	5.07482	5.34992	4.94273	0.110223	1.19706	P	P	4.55567	4.62183	4.65864	P	A	P	Pitpnm2	Rattus norvegicus phosphatidylinositol transfer protein, membrane-associated 2 (Pitpnm2), mRNA [NM_001107139]	304474	TC611275	Rn.75968	33585174	chr12	33585115	+	rn|12q15	ENSRNOT00000047911	NM_001107139	phosphatidylinositol transfer protein, membrane-associated 2	chr12:33585115-33585174	GO:0005622|GO:0006810|GO:0046872|GO:0043231	NM_001107139
A_44_P1002440	0.0209827	0.653292	4.84286	4.45694	4.79171	4.67805	0.865404	1.02553	P	P	5.07435	5.52747	5.30484	P	P	P	Xrn1	PREDICTED: Rattus norvegicus 5'-3' exoribonuclease 1, transcript variant 1 (Xrn1), mRNA [XM_001069029]	300944	TC610302		101124489	chr8	101124430	+	rn|8q31	ENSRNOT00000014481	XM_001069029	5'-3' exoribonuclease 1	chr8:101124430-101124489	GO:0005622|GO:0005515|GO:0006139|GO:0008409|GO:0071044|GO:0003676	XM_001069029
A_44_P100301	0.00525398	1.6594	5.19036	5.75407	5.46712	5.55465	0.568133	1.04828	P	P	4.62365	4.95756	4.72287	P	P	P	Selplg	Rattus norvegicus selectin P ligand (Selplg), mRNA [NM_001013230]	363930	TC579208	Rn.215585	43843113	chr12	43843054	+	rn|12q16	ENSRNOT00000000888	NM_001013230	selectin P ligand	chr12:43843054-43843113	GO:0005515|GO:0005529|GO:0071354|GO:0050901	NM_001013230
A_44_P1003500	0.0190205	1.84438	4.6333	4.19159	4.74404	4.77954	0.687779	0.903623	P	P	3.83148	3.32934	3.93546	A	A	A	Fam75a4	Rattus norvegicus family with sequence similarity 75, member A4 (Fam75a4), mRNA [NM_001008359]	353306	TC574500	Rn.96432	5716715	chr17	5716656	-	rn|17p14	ENSRNOT00000024504	NM_001008359	family with sequence similarity 75, member A4	chr17:5716715-5716656		NM_001008359
A_44_P1004645	0.0214573	0.299268	6.84468	4.94676	5.01577	5.13954	0.309438	0.468909	P	P	7.42988	7.43206	7.56699	P	P	P	Pde3b	Rattus norvegicus phosphodiesterase 3B, cGMP-inhibited (Pde3b), mRNA [NM_017229]	29516	TC573937	Rn.10322	172576935	chr1	172576876	+	rn|1q34	ENSRNOT00000015498	NM_017229	phosphodiesterase 3B, cGMP-inhibited	chr1:172576876-172576935	GO:0051219|GO:0005515|GO:0050995|GO:0004119|GO:0005783|GO:0003824|GO:0046872|GO:0030552|GO:0008144|GO:0046676|GO:0006198|GO:0032045|GO:0005792|GO:0032869|GO:0005794|GO:0004115|GO:0004114|GO:0005626|GO:0042593|GO:0043422|GO:0007165|GO:0007162|GO:0016020|GO:0016787|GO:0031018|GO:0016021	NM_017229
A_44_P1004951	0.00277731	1.76119	7.52217	7.46138	7.60457	7.36692	0.0666742	1.21409	P	P	6.84468	6.58467	6.57882	P	P	P		BC051184 USP6 N-terminal like {Mus musculus} (exp=-1; wgp=0; cg=0), partial (18%) [TC610407]	NA	TC610407		NA		NA				XM_214508
A_44_P1005082	0.0221913	3.03743	3.899	4.02151	4.95486	4.06153	0.477721	0.773237	P	P	3.16411	1.94891	2.73333	A	A	A	Fam5b	Rattus norvegicus family with sequence similarity 5, member B (Fam5b), mRNA [NM_173115]	286895	TC574022	Rn.22596	73542070	chr13	73542011	-	rn|13q22		NM_173115	family with sequence similarity 5, member B	chr13:73542070-73542011	GO:0005737|GO:0005576|GO:0045786|GO:0007399	NM_173115
A_44_P100660	0.00141078	0.400338	9.45528	9.4148	9.46222	9.25825	0.116074	0.519968	P	P	10.8785	10.7273	10.5359	P	P	P	LOC100362391	PREDICTED: Rattus norvegicus NADH dehydrogenase (ubiquinone) 1 beta subcomplex 3-like (LOC100362391), mRNA [XM_002728489]	100362391			60743144	chr17	60743085	-	rn|17q12.1		XM_002728489	NADH dehydrogenase (ubiquinone) 1 beta subcomplex 3-like	chr17:60743144-60743085	GO:0005739|GO:0008137	XM_002728489
A_44_P1007689	0.000311712	0.174939	3.2135	3.73927	3.1313	2.79009	0.151017	0.328466	A	A	5.92651	5.6678	5.71651	P	P	P	Mospd2	Rattus norvegicus motile sperm domain containing 2 (Mospd2), mRNA [NM_001134588]	363463	TC594949	Rn.15602	50202044	chrX	50201986	+	rn|Xq21	ENSRNOT00000004494	NM_001134588	motile sperm domain containing 2	chrX:50201986-50202044	GO:0005198	NM_001134588
A_44_P100870	0.00898426	1.62412	10.8947	10.734	10.2585	10.652	0.184868	1.60676	P	P	9.88379	10.0862	9.88047	P	P	P	RGD1308251	Rattus norvegicus similar to RIKEN cDNA 2810405K02 (RGD1308251), mRNA [NM_001108697]	362676	TC639542	Rn.27527	171706285	chr5	171705921	-	rn|5q36	ENSRNOT00000018453	NM_001108697	similar to RIKEN cDNA 2810405K02	chr5:171706285-171705921		NM_001108697
A_44_P100936	0.0209082	0.647819	4.83775	4.79017	5.28138	4.91605	0.0568167	0.693345	P	P	5.84225	5.52574	5.38122	P	P	P	Sox14	Rattus norvegicus SRY (sex determining region Y)-box 14 (Sox14), mRNA [NM_001106850]	300954		Rn.141574	104738084	chr8	104738025	-	rn|8q31		NM_001106850	SRY (sex determining region Y)-box 14	chr8:104738084-104738025	GO:0008150|GO:0003674|GO:0005634|GO:0005575|GO:0003677	NM_001106850
A_44_P1014005	0.0019787	0.632989	9.69336	9.56145	9.66674	9.96161	0.0504272	0.827137	P	P	10.315	10.3081	10.5304	P	P	P	Cdc42se1	Rattus norvegicus CDC42 small effector 1 (Cdc42se1), mRNA [NM_001039044]	499672	TC602654	Rn.111901	190146234	chr2	190146175	+	rn|2q34		NM_001039044	CDC42 small effector 1	chr2:190146175-190146234	GO:0006909|GO:0005737|GO:0005886|GO:0008360|GO:0005856	NM_001039044
A_44_P1015355	0.00101804	0.620932	6.85563	6.49147	6.53302	6.65335	0.284914	0.88694	P	P	7.39696	7.21985	7.36096	P	P	P	Rnmt	Rattus norvegicus RNA (guanine-7-) methyltransferase (Rnmt), mRNA [NM_001008299]	291534	TC584356	Rn.20871	64691086	chr18	64691027	-	rn|18q12.1		NM_001008299	RNA (guanine-7-) methyltransferase	chr18:64691086-64691027	GO:0008150|GO:0003674|GO:0003723|GO:0008168|GO:0004482|GO:0006370|GO:0005654|GO:0005634|GO:0005575|GO:0016740	NM_001008299
A_44_P1017415	0.00384098	0.501893	5.15847	4.49549	5.15075	4.97079	0.744981	0.968288	P	P	6.06536	5.833	5.97853	P	P	P	Wdr43	Rattus norvegicus WD repeat domain 43 (Wdr43), mRNA [NM_001037791]	362703	TC580564	Rn.101883	23952116	chr6	23952057	-	rn|6q13	ENSRNOT00000035320	NM_001037791	WD repeat domain 43	chr6:23952116-23952057		NM_001037791
A_44_P102189	0.000859913	0.544688	4.69382	4.59423	4.95033	4.98311	0.113363	0.799443	P	P	5.77721	5.67918	5.61276	P	P	P	Tapt1	AMGNNUC:URRG1-00137-B1-A urrg1 (14046) Rattus norvegicus cDNA clone urrg1-00137-b1 5', mRNA sequence [CB610170]	305386	TC597299	Rn.204285	72040225	chr14	72036782	+	rn|14q21	ENSRNOT00000004274	XM_001059604	transmembrane anterior posterior transformation 1	chr14:72036782-72040225		XM_001059604
A_44_P1022458	0.0221806	0.608175	7.50301	8.28469	7.69211	7.99399	0.529068	0.73022	P	P	8.31476	8.76861	8.72498	P	P	P	Tubb6	Rattus norvegicus tubulin, beta 6 (Tubb6), mRNA [NM_001025675]	307351	TC577346	Rn.98430	63929037	chr18	63928978	+	rn|18q12.1	ENSRNOT00000024947	NM_001025675	tubulin, beta 6	chr18:63928978-63929037	GO:0051258|GO:0000166|GO:0005198|GO:0005874|GO:0003924|GO:0005525|GO:0007018	NM_001025675
A_44_P1023480	7.69e-05	0.34629	5.4285	5.59291	5.42274	5.41645	0.259958	0.629578	P	P	7.06563	6.86473	7.05212	P	P	P	Snrnp48	Rattus norvegicus small nuclear ribonucleoprotein 48k (U11/U12) (Snrnp48), mRNA [NM_001106107]	291060	TC581593	Rn.39699	32820318	chr17	32820259	-	rn|17p12	ENSRNOT00000018508	NM_001106107	small nuclear ribonucleoprotein 48k (U11/U12)	chr17:32820318-32820259	GO:0005689	NM_001106107
A_44_P1025750	0.00108303	0.564782	7.47715	7.36213	7.47374	7.49039	0.247119	0.796989	P	P	8.30838	8.15858	8.35388	P	P	P	Rchy1	Rattus norvegicus ring finger and CHY zinc finger domain containing 1 (Rchy1), mRNA [NM_001007618]	289508	TC577622	Rn.2007	17698927	chr14	17698868	+	rn|14p22	ENSRNOT00000003470	NM_001007618	ring finger and CHY zinc finger domain containing 1	chr14:17698868-17698927	GO:0005515|GO:0004842|GO:0016567|GO:0005102|GO:0032436|GO:0000151|GO:0005634|GO:0005575|GO:0046872|GO:0042803|GO:0002039|GO:0008150|GO:0005737|GO:0042787|GO:0031398|GO:0008270	NM_001007618
A_44_P1030747	0.00873521	1.57631	7.40576	7.19824	6.80288	7.21624	0.396625	1.11523	P	P	6.5224	6.36243	6.64708	P	P	P	Bspry	Rattus norvegicus B-box and SPRY domain containing (Bspry), mRNA [NM_022261]	64027	TC577126	Rn.53996	79493127	chr5	79493068	+	rn|5q24	ENSRNOT00000020366	NM_022261	B-box and SPRY domain containing	chr5:79493068-79493127	GO:0005515	NM_022261
A_44_P1031457	0.00594721	1.52239	6.45651	6.25949	6.73915	6.50023	0.765734	0.983086	P	P	5.95716	5.87342	5.84502	P	P	P	Rsb66	Rattus norvegicus Rsb-66 protein (Rsb66), mRNA [NM_181694]	296610	TC586252	Rn.46431	7678774	chr3	7678715	-	rn|3p12	ENSRNOT00000017004	NM_181694	Rsb-66 protein	chr3:7678774-7678715		NM_181694
A_44_P1034926	0.00675079	0.661856	8.32945	8.20683	8.32015	8.67505	0.207492	0.786629	P	P	8.93365	9.03752	8.9949	P	P	P	LOC100364588	PREDICTED: Rattus norvegicus brain abundant, membrane attached signal protein 1 (LOC100364588), mRNA [XM_002725926]	100364588	TC579927	Rn.168143	76877071	chr2	76877012	-	rn|2q22		XM_002725926	hypothetical protein LOC100364588	chr2:76877071-76877012		XM_002725926
A_44_P1035190	0.0412731	0.58659	6.35369	7.28306	6.56701	7.18559	0.102393	0.601048	P	P	7.30022	7.92385	7.71836	P	P	P	Bub1	Rattus norvegicus budding uninhibited by benzimidazoles 1 homolog (S. cerevisiae) (Bub1), mRNA [NM_001106507]	296137	TC588407	Rn.56816	115324694	chr3	115324635	-	rn|3q36	ENSRNOT00000051783	NM_001106507	budding uninhibited by benzimidazoles 1 homolog (S. cerevisiae)	chr3:115324694-115324635	GO:0005515|GO:0008283|GO:0051983|GO:0005575|GO:0005524|GO:0003674|GO:0008150|GO:0000166|GO:0004674|GO:0071173|GO:0000777|GO:0000776|GO:0006468|GO:0007063	NM_001106507
A_44_P1035353	0.00203034	0.635973	5.40924	5.40173	5.61875	5.57687	0.958038	0.99079	P	P	6.21891	6.00654	6.23706	P	P	P		Rattus norvegicus TL0ADA23YF17 mRNA sequence. [FQ222443]	NA	TC611618		63042663	chr10	63042604	+	rn|10q24		FQ222443		chr10:63042604-63042663
A_44_P103637	0.0356575	0.0836837	2.39166	2.24137	2.19077	2.16477	0.807837	0.786599	A	A	4.5565	6.75086	5.29581	P	P	P		BE100177 UI-R-BJ1-ats-f-01-0-UI.s1 UI-R-BJ1 Rattus norvegicus cDNA clone UI-R-BJ1-ats-f-01-0-UI 3', mRNA sequence [BE100177]	NA		Rn.48726	20118175	chr7	20118116	-	rn|7q13		BE100177		chr7:020118175-020118116
A_44_P104087	0.0311495	1.59515	6.01603	6.37579	6.82004	6.26141	0.697077	1.04598	P	P	5.98348	5.49539	5.65203	P	P	P		BF396482 UI-R-BS2-bdy-f-09-0-UI.s1 UI-R-BS2 Rattus norvegicus cDNA clone UI-R-BS2-bdy-f-09-0-UI 3', mRNA sequence [BF396482]	NA		Rn.160277	209655924	chr1	209655865	+	rn|1q43		BF396482		chr1:209655865-209655924
A_44_P1041365	0.0119957	0.647922	5.95633	6.4629	6.04424	6.33194	0.137571	0.76633	P	P	6.81386	6.85926	6.84565	P	P	P	Parm1	Rattus norvegicus prostate androgen-regulated mucin-like protein 1 (Parm1), mRNA [NM_173114]	286894	TC582214	Rn.127830	18046126	chr14	18046067	-	rn|14p22	ENSRNOT00000003472	NM_173114	prostate androgen-regulated mucin-like protein 1	chr14:18046126-18046067	GO:0005794|GO:0005886|GO:0000139|GO:0005770|GO:0006915|GO:0016021|GO:0010008|GO:0005769|GO:0051973	NM_173114
A_44_P1042668	0.00113843	0.522586	7.59134	7.53842	7.99261	7.53992	0.130473	0.635218	P	P	8.7451	8.44141	8.64197	P	P	P	Hint3	Histidine triad nucleotide-binding protein 3 (HINT-3)(EC 3.-.-.-)(HINT-4) [Source:UniProtKB/Swiss-Prot;Acc:Q8K3P7] [ENSRNOT00000019047]	246769	TC582328	Rn.9467	27729183	chr1	27729124	+	rn|1p11	ENSRNOT00000019047	XM_001055373	histidine triad nucleotide binding protein 3	chr1:27729124-27729183	GO:0005737|GO:0016787|GO:0005634	XM_001055373
A_44_P1042711	0.0220847	0.394089	6.57976	8.14704	6.76391	7.56455	0.0654679	0.305852	P	P	8.2383	8.96359	8.92893	P	P	P	Kif20a	Rattus norvegicus kinesin family member 20A (Kif20a), mRNA [NM_001108426]	361308		Rn.101107	27108229	chr18	27108170	+	rn|18p12	ENSRNOT00000033784	NM_001108426	kinesin family member 20A	chr18:27108170-27108229	GO:0005515|GO:0000166|GO:0005874|GO:0005654|GO:0003777|GO:0005524|GO:0007018	NM_001108426
A_44_P1042876	0.0300142	0.240126	5.13594	4.66493	4.7481	6.12094	0.1839	0.455364	P	P	7.94577	7.38115	6.26875	P	P	P	Hspa1b	Rattus norvegicus heat shock 70kD protein 1B (mapped) (Hspa1b), mRNA [NM_212504]	294254	TC575511	Rn.1950	3957923	chr20	3957864	+	rn|20p12	ENSRNOT00000049667	NM_212504	heat shock 70kD protein 1B (mapped)	chr20:3957864-3957923	GO:0005515|GO:0006986|GO:0090084|GO:0048471|GO:0030308|GO:0008285|GO:0016234|GO:0005634|GO:0006402|GO:0005524|GO:0042026|GO:0005737|GO:0047485|GO:0000166|GO:0016607|GO:0044183|GO:0030529|GO:0031625	NM_212504
A_44_P1045950	0.00134369	1.70934	5.45974	5.49621	5.84096	5.76644	0.306105	1.19295	P	P	4.97496	4.74205	4.90389	P	A	P	Pcsk1n	Rattus norvegicus proprotein convertase subtilisin/kexin type 1 inhibitor (Pcsk1n), mRNA [NM_019279]	246333	TC580151	Rn.25745	26615375	chrX	26614910	-	rn|Xq13	ENSRNOT00000009794	NM_019279	proprotein convertase subtilisin/kexin type 1 inhibitor	chrX:26615375-26614910	GO:0005802|GO:0005794|GO:0016486|GO:0004866|GO:0007420|GO:0007218|GO:0004867|GO:0009409|GO:0005576|GO:0030141|GO:0005615|GO:0002021	NM_019279
A_44_P1047364	0.0411534	0.391049	5.89093	4.02341	4.31107	4.24255	0.237806	0.541935	P	P	6.47176	5.43236	6.45016	P	P	P	RGD1566265	Rattus norvegicus similar to RIKEN cDNA 2610002M06 (RGD1566265), mRNA [NM_001134589]	363487	TC616645	Rn.8881	96012303	chrX	96012244	-	rn|Xq31	ENSRNOT00000003188	NM_001134589	similar to RIKEN cDNA 2610002M06	chrX:96012303-96012244		NM_001134589
A_44_P104756	0.00941055	1.6899	6.26811	5.93229	6.02267	6.12985	0.166545	0.83613	P	P	5.54952	5.30178	5.12761	P	P	P	Olr1303	Rattus norvegicus olfactory receptor 1303 (Olr1303), mRNA [NM_001000796]	405080		Rn.143491	42338684	chr8	42338625	-	rn|8q22	ENSRNOT00000060099	NM_001000796	olfactory receptor 1303	chr8:42338684-42338625	GO:0050911|GO:0004984|GO:0007186|GO:0004872|GO:0016021	NM_001000796
A_44_P1048149	0.00514368	1.81568	6.98651	6.99531	7.25041	7.60531	0.334505	1.4106	P	P	6.32142	6.24111	6.53603	P	P	P	Fbxl22	Rattus norvegicus F-box and leucine-rich repeat protein 22 (Fbxl22), mRNA [NM_001108769]	363083	TC596172	Rn.53443	70815249	chr8	70815190	-	rn|8q24	ENSRNOT00000023810	NM_001108769	F-box and leucine-rich repeat protein 22	chr8:70815249-70815190		NM_001108769
A_44_P1049097	0.00828331	1.83632	4.92119	4.80151	4.60059	4.97279	0.848375	0.969092	P	P	3.67997	4.14409	4.00014	A	A	A	Krtdap	Rattus norvegicus Krtdap mRNA for keratinocyte differentiation associated protein. [AB011028]	65186	TC614374	Rn.202626	NA		NA				AB011028	keratinocyte differentiation associated protein		GO:0008544|GO:0005576|GO:0030154
A_44_P1052504	0.000502122	0.645798	5.49131	5.74783	5.69843	5.52411	0.102273	0.771444	P	P	6.15522	6.29522	6.29636	P	P	P	Rhot2	Rattus norvegicus ras homolog gene family, member T2 (Rhot2), nuclear gene encoding mitochondrial protein, mRNA [NM_181823]	287156	TC575041	Rn.8882	15110127	chr10	15110068	-	rn|10q12	ENSRNOT00000027121	NM_181823	ras homolog gene family, member T2	chr10:15110127-15110068	GO:0005515|GO:0019725|GO:0007264|GO:0005509|GO:0006915|GO:0005741|GO:0005525|GO:0005622|GO:0005739|GO:0047497|GO:0000166|GO:0016020|GO:0016787|GO:0031307|GO:0016021	NM_181823
A_44_P1053951	0.0195893	0.652585	4.57034	4.71467	4.77283	4.71719	0.458997	0.780992	P	P	5.51685	5.15075	5.24106	P	P	P		BF521738 UI-R-C2-mt-d-06-0-UI.r2 UI-R-C2 Rattus norvegicus cDNA clone UI-R-C2-mt-d-06-0-UI 5', mRNA sequence [BF521738]	NA	TC603458	Rn.9531	9515111	chr3	9515052	-	rn|3p12		BF521738		chr3:009515111-009515052
A_44_P105506	0.000633296	0.395639	6.46081	6.21828	6.53358	6.00314	0.186744	0.597048	P	P	7.73629	7.5826	7.64676	P	P	P			NA			141999274	chrX	141999215	+	rn|Xq36				chrX:141999215-141999274
A_44_P105554	0.00792287	3.20034	6.12114	6.06033	5.12053	4.93709	0.127733	1.43316	P	P	4.32633	3.81005	3.72198	A	A	A	Actrt2	Rattus norvegicus actin-related protein T2 (Actrt2), mRNA [NM_001013937]	298671	TC578681	Rn.119400	171474604	chr5	171474545	-	rn|5q36	ENSRNOT00000016781	NM_001013937	actin-related protein T2	chr5:171474604-171474545	GO:0005515|GO:0005737|GO:0015630|GO:0005856	NM_001013937
A_44_P1055774	2.78e-07	0.303965	5.66722	5.55696	5.67623	5.62844	0.121712	0.516845	P	P	7.33721	7.30861	7.40544	P	P	P		Q6TXG7_RAT (Q6TXG7) LRRGT00032, partial (46%) [TC583027]	NA	TC583027	Rn.199184	46935706	chr10	46935647	-	rn|10q22		AA923925		chr10:046935706-046935647
A_44_P1056603	0.0074154	0.443669	9.79836	9.66121	9.93936	10.6921	0.0534939	0.454564	P	P	11.4794	11.0621	11.1905	P	P	P		AF163291 metalloproteinase-disintegrin domain containing protein TECADAM {Mus musculus} (exp=-1; wgp=0; cg=0), partial (14%) [TC627177]	NA	TC627177		48330576	chr15	48330517	-	rn|15p11				chr15:048330576-048330517
A_44_P105706	0.0124161	0.382209	4.59545	4.78872	5.4788	5.43657	0.886653	0.961773	P	P	6.45614	6.92277	6.02325	P	P	P			NA			105435087	chr9	105435028	-	rn|9q37				chr9:105435087-105435028
A_44_P105889	0.00499373	1.69896	5.86951	5.39081	5.8141	5.78322	0.208278	1.22755	P	P	4.92923	5.00844	4.9459	P	A	P		BF401054 UI-R-CA0-bgh-b-01-0-UI.s1 UI-R-CA0 Rattus norvegicus cDNA clone UI-R-CA0-bgh-b-01-0-UI 3', mRNA sequence [BF401054]	NA		Rn.208215	6657653	chr12	6657594	-	rn|12p11		BF401054		chr12:006657653-006657594
A_44_P1059322	0.00168379	0.552215	8.27495	7.79151	8.2392	8.2152	0.575187	0.83375	P	P	9.0811	8.83393	9.07059	P	P	P	Whamm	Rattus norvegicus WAS protein homolog associated with actin, golgi membranes and microtubules (Whamm), mRNA [NM_001130728]	293057	TC625905	Rn.198506	137814096	chr1	137814037	+	rn|1q31	ENSRNOT00000064667	NM_001130728	WAS protein homolog associated with actin, golgi membranes and microtubules	chr1:137814037-137814096		NM_001130728
A_44_P1059985	0.0340732	0.60006	9.9408	10.908	10.2081	10.5054	0.0767963	0.33331	P	P	10.8316	11.3576	11.2755	P	P	P	Spc24	AY456387 kinetochore protein Spc24 {Homo sapiens} (exp=-1; wgp=0; cg=0), partial (85%) [TC602472]	363028	TC602472	Rn.162984	20854530	chr8	20854471	-	rn|8q13	ENSRNOT00000045384	XM_343359	SPC24, NDC80 kinetochore complex component, homolog (S. cerevisiae)	chr8:20854530-20854471	GO:0005515|GO:0031262
A_44_P1070649	0.00578335	0.486546	6.3715	6.18861	6.73946	6.27984	0.132987	0.658894	P	P	7.69108	7.45759	7.15092	P	P	P		Cytochrome P450 2C24 Fragment [Source:UniProtKB/TrEMBL;Acc:Q63854] [ENSRNOT00000014715]	NA	NP282199		243425702	chr1	243425482	-	rn|1q53	ENSRNOT00000014715			chr1:243425702-243425482
A_44_P1071010	0.00807827	1.53679	7.73433	7.72337	7.93756	7.96109	0.396651	0.822777	P	P	7.40818	7.16077	7.08076	P	P	P		LRRGT00061 [Source:UniProtKB/TrEMBL;Acc:Q6TUI3] [ENSRNOT00000050740]	NA	NP860761		23945379	chr2	23945096	+	rn|2q12	ENSRNOT00000050740	AY387047		chr2:23945096-23945379
A_44_P1071060	0.0407835	1.95137	4.47211	4.42014	4.66772	4.62822	0.902401	0.978	P	P	3.28574	3.35761	4.0027	A	A	A		Rattus norvegicus LRRGT00082 mRNA, complete cds. [AY387068]	NA	TC583886		63169497	chrX	63169438	+	rn|Xq22		AY387068		chrX:63169438-63169497
A_44_P1071270	0.025658	1.72923	8.01906	7.8055	8.66335	7.84353	0.375326	0.896476	P	P	7.48515	7.4198	7.07262	P	P	P		Rattus norvegicus MARRLC6A mRNA, partial cds. [AF010441]	NA	NP066782		NA		NA				AF010441
A_44_P1071281	0.000609005	1.59094	6.30676	6.06682	6.23814	6.13418	0.0109579	1.31872	P	P	5.52411	5.41122	5.61607	P	P	P		UI-R-C2-nk-a-09-0-UI.s1 UI-R-C2 Rattus norvegicus cDNA clone UI-R-C2-nk-a-09-0-UI 3', mRNA sequence [AI072660]	NA		Rn.166541	91451817	chrX	91451758	+	rn|Xq31		AI072660		chrX:91451758-91451817
A_44_P107204	0.0365204	1.60699	7.14475	6.82351	6.2449	6.67043	0.354841	0.872574	P	P	6.33736	5.9187	5.9185	P	P	P	Olr791	Rattus norvegicus olfactory receptor 791 (Olr791), mRNA [NM_001000580]	366152		Rn.145326	97867635	chr3	97867576	-	rn|3q34	ENSRNOT00000048157	NM_001000580	olfactory receptor 791	chr3:97867635-97867576	GO:0050911|GO:0004984|GO:0007186|GO:0004872|GO:0016021	NM_001000580
A_44_P108102	0.00675657	0.553057	8.7075	8.3868	8.93151	8.98437	0.102399	0.643236	P	P	9.65738	9.63693	9.58136	P	P	P			NA			169029526	chr3	169029467	-	rn|3q43				chr3:169029526-169029467
A_44_P108125	0.0253963	0.583989	6.01095	6.16395	5.96514	6.09302	0.140075	0.769374	P	P	6.66022	7.10868	6.69555	P	P	P			NA			40404354	chr11	40404295	+	rn|11q12				chr11:040404295-040404354
A_44_P111639	0.000755684	0.547389	5.39978	5.76275	5.53386	5.70274	0.610541	1.08752	P	P	6.42331	6.47374	6.52942	P	P	P	Lipogenin	Rattus norvegicus Lipogenin (Lipogenin), mRNA [NM_145790]	252964	TC579202	Rn.212748	55624800	chr4	55624742	+	rn|4q22		NM_145790	Lipogenin	chr4:55624742-55624800		NM_145790
A_44_P112098	0.000198683	0.507313	7.16827	7.02138	7.31558	7.3866	0.235791	0.707588	P	P	8.12779	8.17423	8.31748	P	P	P			NA			10950219	chr14	10950160	+	rn|14p22				chr14:010950160-010950219
A_44_P112237	0.000371668	0.509444	9.49715	9.12246	9.38597	9.36641	0.20586	0.700317	P	P	10.2772	10.3039	10.3838	P	P	P			NA			233304652	chr2	233304593	+	rn|2q43	ENSRNOT00000052249			chr2:233304593-233304652
A_44_P112322	0.00519184	0.646774	4.62153	4.2554	4.25052	4.48295	0.204582	0.690725	A	P	5.15558	5.09388	4.85294	P	P	P		Ral GTPase-activating protein subunit alpha-2 (250 kDa substrate of Akt)(AS250)(p220) [Source:UniProtKB/Swiss-Prot;Acc:P86411] [ENSRNOT00000015414]	NA		Rn.117297	135112020	chr3	135111961	-	rn|3q41	ENSRNOT00000015414	XM_001055483		chr3:135112020-135111961		XM_001055483
A_44_P112687	0.00110457	1.84693	5.53613	5.1719	5.33258	5.11166	0.0184392	1.38135	P	P	4.48849	4.38558	4.36006	P	A	P		AA925638 UI-R-A1-em-d-03-0-UI.s1 UI-R-A1 Rattus norvegicus cDNA clone UI-R-A1-em-d-03-0-UI 3', mRNA sequence [AA925638]	NA			NA		NA				AA925638
A_44_P113360	0.000241071	0.480972	9.07734	8.91203	9.33078	9.21223	0.198484	0.607859	P	P	10.2601	10.2666	10.0558	P	P	P		AI102738 EST212027 Normalized rat embryo, Bento Soares Rattus sp. cDNA clone REMBR90 3' end, mRNA sequence [AI102738]	NA		Rn.112601	NA		NA				AI102738
A_44_P114052	0.0356227	1.63829	6.35871	5.65742	6.58602	6.20374	0.451102	0.893844	P	P	5.65313	5.50604	5.41383	P	P	P	Htr6	Rattus norvegicus 5-hydroxytryptamine (serotonin) receptor 6 (Htr6), mRNA [NM_024365]	64354	TC576775	Rn.10552	1683080	chr5_random	1683021	-			NM_024365	5-hydroxytryptamine (serotonin) receptor 6	chr5_random:1683080-1683021	GO:0005515|GO:0005886|GO:0004930|GO:0042493|GO:0014050|GO:0014053|GO:0060291|GO:0014054|GO:0030425|GO:0014058|GO:0004993|GO:0007187|GO:0007420|GO:0004872|GO:0007612|GO:0016021|GO:0032355|GO:0033603	NM_024365
A_44_P114606	0.0189421	0.420373	6.9406	6.87378	7.38394	7.05848	0.149207	0.458435	P	P	8.75585	8.03588	8.074	P	P	P		PREDICTED: Rattus norvegicus similar to ribosomal protein L13 (RGD1563194), miscRNA [XR_009316]	NA		Rn.124755	13048400	chr20	13048341	+	rn|20p12	ENSRNOT00000032427	XR_009316		chr20:13048341-13048400		XR_009316
A_44_P115905	0.000319159	0.491187	5.22506	4.95279	5.26248	5.20635	0.150011	0.758238	P	P	6.22077	6.14973	6.20559	P	P	P		RVL10034 Wackym-Soares normalized rat vestibular cDNA library Rattus norvegicus cDNA 5', mRNA sequence [DV719302]	NA	TC584428	Rn.114558	89061145	chr3	89061086	-	rn|3q32		DV719302		chr3:89061145-89061086
A_44_P116381	0.0117521	1.70645	5.1806	4.60931	5.08825	5.3056	0.450653	0.906942	P	P	4.39222	4.21324	4.28201	A	A	A	Olr687	Rattus norvegicus olfactory receptor 687 (Olr687), mRNA [NM_001000356]	295892	NP1479178	Rn.142820	73541190	chr3	73541131	-	rn|3q24	ENSRNOT00000049094	NM_001000356	olfactory receptor 687	chr3:73541190-73541131	GO:0050911|GO:0004984|GO:0007186|GO:0004872|GO:0016021	NM_001000356
A_44_P116875	0.0427103	1.61257	9.65444	9.877	9.50556	8.92106	0.571424	0.94106	P	P	8.68071	8.87174	8.95674	P	P	P	Rorc	Rorc protein [Source:UniProtKB/TrEMBL;Acc:B5DFL4] [ENSRNOT00000028292]	368158	TC618326	Rn.21421	189364790	chr2	189363598	+	rn|2q34	ENSRNOT00000028292	BC169105	RAR-related orphan receptor C	chr2:189363598-189364790	GO:0043565|GO:0003674|GO:0006355|GO:0003700|GO:0007623|GO:0008270|GO:0005634|GO:0005575|GO:0004879|GO:0046872
A_44_P116898	0.0109027	0.476102	7.37278	7.37302	7.46488	7.53479	0.792282	0.89556	P	P	8.23267	8.68145	8.57471	P	P	P	RGD1308751	PREDICTED: Rattus norvegicus similar to Cathepsin L precursor (Major excreted protein) (MEP) (RGD1308751), mRNA [XM_001065885]	290981	TC608696	Rn.104851	9591627	chr17	9591472	+	rn|17p14	ENSRNOT00000061391	XM_001065885	similar to Cathepsin L precursor (Major excreted protein) (MEP)	chr17:9591472-9591627	GO:0004197|GO:0006508|GO:0008233	XM_001065885
A_44_P118540	0.0131871	0.59519	9.17143	8.89729	8.55658	8.7456	0.0489678	0.690767	P	P	9.87518	9.4209	9.48815	P	P	P	Erbb2	Rattus norvegicus v-erb-b2 erythroblastic leukemia viral oncogene homolog 2, neuro/glioblastoma derived oncogene homolog (avian) (Erbb2), mRNA [NM_017003]	24337	TC624801	Rn.93966	87241883	chr10	87241824	+	rn|10q31	ENSRNOT00000009114	NM_017003	v-erb-b2 erythroblastic leukemia viral oncogene homolog 2, neuro/glioblastoma derived oncogene homolog (avian)	chr10:87241824-87241883	GO:0005515|GO:0060209|GO:0051879|GO:0046579|GO:0048678|GO:0042802|GO:0046777|GO:0009925|GO:0001948|GO:0000166|GO:0042127|GO:0045211|GO:0031625|GO:0045449|GO:0050679|GO:0046982|GO:0019903|GO:0014068|GO:0018108|GO:0007417|GO:0014065|GO:0048485|GO:0045785|GO:0001889|GO:0043235|GO:0007519|GO:0007422|GO:0042060|GO:0032570|GO:0010001|GO:0045595|GO:0045121|GO:0043586|GO:0004888|GO:0048471|GO:0008284|GO:…	NM_017003
A_44_P119153	0.0361608	0.105756	2.60624	2.85882	2.00277	2.42167	0.818191	0.724748	A	A	4.76134	6.72442	4.81678	P	P	P			NA			NA		NA
A_44_P119594	0.0300537	1.50926	7.36877	7.55259	7.26696	7.56936	0.27381	0.697773	P	P	7.0971	6.61761	6.79752	P	P	P			NA			268923	chr8_random	268864	-					chr8_random:000268923-000268864
A_44_P120626	0.0051585	1.83329	4.90734	5.1947	5.21112	4.63651	0.193248	0.76746	P	P	4.03604	4.18855	4.16598	A	A	P		AA957419 UI-R-E1-fy-e-02-0-UI.s1 UI-R-E1 Rattus norvegicus cDNA clone UI-R-E1-fy-e-02-0-UI 3', mRNA sequence [AA957419]	NA	TC583392		NA		NA				AA957419
A_44_P121682	0.00113771	0.364366	5.59291	5.53462	6.17132	5.94053	0.137061	0.531074	P	P	7.26926	7.38301	7.21275	P	P	P		Rattus norvegicus similar to Small nuclear ribonucleoprotein F (snRNP-F) (Sm protein F) (Sm-F) (SmF) (LOC296377), mRNA [XM_230870]	NA			157510479	chr3	157510420	+	rn|3q42		XM_230870		chr3:157510420-157510479
A_44_P121867	0.00794115	0.611719	8.81747	8.74783	9.09204	9.25779	0.244235	1.15238	P	P	9.6936	9.67291	9.74063	P	P	P			NA			1597068	chr8	1597009	+	rn|8q11				chr8:001597009-001597068
A_44_P122386	0.0138443	1.55839	6.62522	6.80262	6.98264	6.34155	0.132091	0.575005	P	P	6.16916	5.86618	6.1464	P	P	P	Hspb3	Rattus norvegicus heat shock protein 3 (Hspb3), mRNA [NM_031750]	78951	TC582143	Rn.20155	45078788	chr2	45078729	-	rn|2q14	ENSRNOT00000014627	NM_031750	heat shock protein 3	chr2:45078788-45078729	GO:0009408	NM_031750
A_44_P124013	0.000514074	1.61444	6.36401	6.59784	6.38759	6.51901	0.282917	0.872819	P	P	5.78584	5.745	5.80631	P	P	P	Tcf15	Rattus norvegicus transcription factor 15 (Tcf15), mRNA [NM_001168579]	296272		Rn.222438	142492062	chr3	142492003	+	rn|3q41	ENSRNOT00000000013	NM_001168579	transcription factor 15	chr3:142492003-142492062	GO:0030528|GO:0005634	NM_001168579
A_44_P124592	0.00413654	0.576888	4.65841	4.83964	4.35365	4.27499	0.396279	0.754206	P	P	5.21768	5.32192	5.4788	P	P	P	Cyb561	Rattus norvegicus cytochrome b-561 (Cyb561), mRNA [NM_001107056]	303601	TC584188	Rn.14673	95330184	chr10	95330125	-	rn|10q32.1	ENSRNOT00000009778	NM_001107056	cytochrome b-561	chr10:95330184-95330125	GO:0016021	NM_001107056
A_44_P126085	0.0353434	0.659419	5.8625	5.84535	5.89372	6.58631	0.937821	0.992386	P	P	6.52961	6.91213	6.57976	P	P	P	Map4k1	Rattus norvegicus mitogen activated protein kinase kinase kinase kinase 1 (Map4k1), mRNA [NM_001106243]	292763	TC587693	Rn.137063	84112618	chr1	84111385	+	rn|1q21	ENSRNOT00000027837	NM_001106243	mitogen activated protein kinase kinase kinase kinase 1	chr1:84111385-84112618	GO:0005515|GO:0005083|GO:0018105|GO:0000166|GO:0004674|GO:0008349|GO:0006950|GO:0006468|GO:0005524|GO:0007243	NM_001106243
A_44_P130513	0.0269021	0.651739	9.74736	9.53335	10.0546	9.8646	0.6512	0.918084	P	P	10.6945	10.3407	10.2101	P	P	P	RT1-Db1	Rattus norvegicus RT1 class II, locus Db1 (RT1-Db1), mRNA [NM_001008884]	294270	TC580939	Rn.33311	4672736	chr20	4672677	-	rn|20p12	ENSRNOT00000060327	NM_001008884	RT1 class II, locus Db1	chr20:4672736-4672677	GO:0005515|GO:0019886|GO:0008150|GO:0003674|GO:0006955|GO:0016020|GO:0005886|GO:0002504|GO:0042613|GO:0016021|GO:0005575	NM_001008884
A_44_P131133	2.03e-05	0.317234	4.48001	4.3562	4.61388	4.64416	0.113166	0.5405	P	P	6.13806	6.17686	6.23673	P	P	P			NA			NA		NA
A_44_P132333	0.00707571	0.598293	6.64942	6.15562	6.04089	6.23761	0.150906	0.844959	P	P	7.23935	6.90867	6.91991	P	P	P		Q5FVJ0_RAT (Q5FVJ0) Rap2 interacting protein x, complete [TC623324]	NA	TC623324	Rn.203111	21022173	chr14	21022114	-	rn|14p22		H33079		chr14:021022173-021022114
A_44_P133672	0.0137997	0.280854	5.00903	5.00727	5.19013	5.08735	0.0955432	0.422185	P	P	7.30054	6.50771	6.80108	P	P	P			NA			26180714	chr11	26180655	-	rn|11q11				chr11:026180714-026180655
A_44_P135413	0.00713909	0.459111	5.00538	5.11576	5.63307	4.69469	0.153698	0.642123	P	P	6.23155	6.20997	6.38059	P	P	P		28S ribosomal protein L42, mitochondrial Precursor (L42mt)(MRP-L42)(28S ribosomal protein S32, mitochondrial)(S32mt)(MRP-S32) [Source:UniProtKB/Swiss-Prot;Acc:P0C2B9] [ENSRNOT00000011332]	NA			49225337	chr13	49225278	+	rn|13q13	ENSRNOT00000011332			chr13:49225278-49225337
A_44_P135434	0.000446092	0.546723	8.68649	8.33258	8.58246	8.68178	0.251853	0.693989	P	P	9.37085	9.44508	9.52652	P	P	P		Rattus norvegicus similar to mortality factor 4 like 1; testis expressed gene 189 (LOC304997), mRNA [XM_222925]	NA			NA		NA				XM_222925
A_44_P136232	0.0021771	0.640261	5.63791	5.73102	5.64443	5.32001	0.0982763	0.844544	P	P	6.34634	6.12515	6.22437	P	P	P	RGD1563084	PREDICTED: Rattus norvegicus similar to FLJ20298 protein isoform a (RGD1563084), miscRNA [XR_007329]	315912	TC582621	Rn.8284	127485950	chrX	127485891	+	rn|Xq35		XR_007329	similar to FLJ20298 protein isoform a	chrX:127485891-127485950		XR_007329
A_44_P137273	0.00957478	1.62659	6.57814	6.05912	6.65891	6.53029	0.0889168	0.819121	P	P	5.91407	5.81107	5.57187	P	P	P	Fbxl7	Rattus norvegicus F-box and leucine-rich repeat protein 7 (Fbxl7), mRNA [NM_001108545]	361907	TC602633	Rn.45065	78234005	chr2	78233946	-	rn|2q22	ENSRNOT00000031170	NM_001108545	F-box and leucine-rich repeat protein 7	chr2:78234005-78233946	GO:0005515	NM_001108545
A_44_P138230	0.00444038	0.492893	10.193	10.1285	10.0113	10.0072	0.289348	0.749504	P	P	10.8937	11.25	11.1565	P	P	P		Rattus norvegicus similar to Elongation factor 1-alpha 1 (EF-1-alpha-1) (Elongation factor 1 A-1) (eEF1A-1) (Elongation factor Tu) (EF-Tu) (LOC315661), mRNA [XM_236238]	NA			NA		NA				XM_236238
A_44_P138231	0.000394467	0.528107	6.9246	6.8595	6.8745	6.83508	0.408347	0.832785	P	P	7.74002	7.87603	7.76496	P	P	P		Rattus norvegicus similar to Elongation factor 1-alpha 1 (EF-1-alpha-1) (Elongation factor 1 A-1) (eEF1A-1) (Elongation factor Tu) (EF-Tu) (LOC315661), mRNA [XM_236238]	NA			55728743	chr8	55728684	-	rn|8q24	ENSRNOT00000035438	XM_236238		chr8:55728743-55728684
A_44_P138689	0.00904685	0.65146	6.79591	6.71964	7.21922	7.00081	0.172505	0.784623	P	P	7.57589	7.51428	7.60457	P	P	P		AA957167 UI-R-E1-fp-b-09-0-UI.s1 UI-R-E1 Rattus norvegicus cDNA clone UI-R-E1-fp-b-09-0-UI 3', mRNA sequence [AA957167]	NA		Rn.143751	NA		NA				AA957167
A_44_P140514	0.039909	0.585435	4.30503	4.93171	4.50471	5.08613	0.0951996	0.648119	P	P	5.09842	5.57008	5.78807	P	P	P	Cenpa	Rattus norvegicus centromere protein A (Cenpa), mRNA [NM_001106711]	298850	TC621571	Rn.16165	25688995	chr6	25688936	-	rn|6q14	ENSRNOT00000012512	NM_001106711	centromere protein A	chr6:25688995-25688936	GO:0005515|GO:0000780|GO:0005694|GO:0000132|GO:0006334|GO:0005634|GO:0071459|GO:0003677|GO:0051382|GO:0000778|GO:0000786|GO:0000775|GO:0000939	NM_001106711
A_44_P140532	1.12e-05	0.404078	7.56724	7.52568	7.72979	7.52711	0.0783138	0.51171	P	P	8.94062	8.79744	8.94868	P	P	P			NA			79054800	chr6	79054741	+	rn|6q23				chr6:079054741-079054800
A_44_P141719	0.00160284	1.58076	6.22694	6.57269	6.30676	6.20945	0.221546	0.853914	P	P	5.79484	5.64611	5.57815	P	P	P		AI502637 UI-R-C1-kx-h-11-0-UI.s1 UI-R-C1 Rattus norvegicus cDNA clone UI-R-C1-kx-h-11-0-UI 3', mRNA sequence [AI502637]	NA		Rn.10463	182725142	chr2	182725083	+	rn|2q34		AI502637		chr2:182725083-182725142
A_44_P142401	0.0159429	0.567982	10.0378	10.1067	10.2949	10.2597	0.0475928	0.705682	P	P	10.7177	11.1922	11.0347	P	P	P	Fam184b	PREDICTED: Rattus norvegicus family with sequence similarity 184, member B (Fam184b), mRNA [XM_001058964]	289671			70660390	chr14	70658810	+	rn|14q21	ENSRNOT00000004923	XM_001058964	family with sequence similarity 184, member B	chr14:70658810-70660390		XM_001058964
A_44_P142454	0.000165976	0.315502	7.9356	7.43431	7.70105	7.64467	0.0635172	0.458445	P	P	9.55947	9.18967	9.28776	P	P	P		PREDICTED: Rattus norvegicus similar to suppressor of initiator codon mutations, related sequence 1 (LOC689031), mRNA [XM_001069257]	NA			45266055	chr2	45265996	+	rn|2q14	ENSRNOT00000060661	XM_001069257		chr2:45265996-45266055		XM_001069257
A_44_P142670	0.0123508	0.563818	5.26353	4.97241	5.38939	4.70328	0.198199	0.554693	P	P	6.18861	5.6692	5.89344	P	P	P	LOC100364757	PREDICTED: Rattus norvegicus rCG36465-like (LOC100364757), mRNA [XM_002727584]	100364757			57314687	chrX	57314628	-	rn|Xq21		XM_002727584	rCG36465-like	chrX:57314687-57314628		XM_002727584
A_44_P144659	0.00433947	1.66352	8.45822	8.69717	8.30256	8.18187	0.233536	0.767525	P	P	7.66821	7.62585	7.76847	P	P	P		PREDICTED: Rattus norvegicus similar to RIKEN cDNA 4931406P16 (RGD1308428), miscRNA [XR_009297]	NA		Rn.93811	86696611	chr1	86695889	-	rn|1q21	ENSRNOT00000028688	XR_009297		chr1:86696611-86695889		XR_009297
A_44_P144796	0.00193691	0.606415	12.1734	12.0032	12.392	12.0525	0.177243	0.732989	P	P	12.9424	12.8475	12.8629	P	P	P		Rattus norvegicus similar to Translationally controlled tumor protein (TCTP) (p23) (21 kDa polypeptide) (p21) (Lens epithelial protein) (LOC361115), mRNA [XM_341403]	NA			12912742	chr16	12912683	+	rn|16p14		XM_341403		chr16:012912683-012912742
A_44_P145090	0.0038474	0.568139	4.90117	5.0451	4.76409	5.20228	0.463328	0.707127	P	P	5.67242	6.01745	5.69278	P	P	P	Tal1	Rattus norvegicus T-cell acute lymphocytic leukemia 1 (Tal1), mRNA [NM_001107958]	313507	TC609470	Rn.9434	135431221	chr5	135431162	+	rn|5q36		NM_001107958	T-cell acute lymphocytic leukemia 1	chr5:135431162-135431221	GO:0005515|GO:0003700|GO:0000118|GO:0042826|GO:0030528|GO:0005634|GO:0019899|GO:0033193	NM_001107958
A_44_P145511	0.00328148	1.75114	4.20407	4.27747	4.63668	4.09908	0.159723	1.17015	P	P	3.31121	3.58105	3.62063	A	A	A		Q8CHV2_MOUSE (Q8CHV2) B4galnt4 protein, partial (33%) [TC619935]	NA	TC619935	Rn.98521	201269601	chr1	201269542	-	rn|1q41		AW142459		chr1:201269601-201269542
A_44_P146773	0.0278128	1.72846	5.34238	4.81678	5.45727	5.40618	0.420254	0.855648	P	P	4.15452	4.42966	4.80416	A	A	P	Olr8	Rattus norvegicus olfactory receptor 8 (Olr8), mRNA [NM_001000113]	292563	NP1479621	Rn.142001	65806812	chr1	65806753	-	rn|1q12	ENSRNOT00000050607	NM_001000113	olfactory receptor 8	chr1:65806812-65806753	GO:0050911|GO:0004984|GO:0007186|GO:0004872|GO:0016021	NM_001000113
A_44_P148531	0.0422822	0.570027	5.36633	5.34546	5.59834	4.93931	0.109564	0.671924	P	P	6.29737	5.67856	6.3578	P	P	P		Rattus norvegicus TL0AEA65YP23 mRNA sequence. [FQ232383]	NA	TC589927	Rn.167911	120301448	chr3	120301389	-	rn|3q36		FQ232383		chr3:120301448-120301389
A_44_P149552	0.0339966	1.54472	7.16113	6.50086	7.22939	6.99445	0.124761	1.2649	P	P	6.32416	6.39689	6.38953	P	P	P	Tead1	TEF-1 eta Fragment [Source:UniProtKB/TrEMBL;Acc:Q6QQU0] [ENSRNOT00000055138]	361630	NP956415	Rn.51807	170673683	chr1	170673624	+	rn|1q34	ENSRNOT00000055138	XM_001078008	TEA domain family member 1	chr1:170673624-170673683	GO:0007507|GO:0005515|GO:0005667|GO:0006355|GO:0003700|GO:0045944|GO:0016563|GO:0005634|GO:0035329|GO:0003677	XM_001078008
A_44_P151179	0.0399027	1.68713	5.71667	4.83711	5.66582	5.6606	0.0319735	0.797463	P	P	4.83964	4.67484	4.75288	P	A	P		BF284253 EST448844 Rat Gene Index, normalized rat, Rattus norvegicus cDNA Rattus norvegicus cDNA clone RGIEN45 3' sequence, mRNA sequence [BF284253]	NA		Rn.6534	186473348	chr1	186473289	-	rn|1q36		BF284253		chr1:186473348-186473289
A_44_P151582	0.0306684	0.587834	6.689	6.67105	6.40575	5.78057	0.575753	0.865043	P	P	7.25661	6.87378	7.40746	P	P	P	Il17re	Rattus norvegicus interleukin 17 receptor E (Il17re), mRNA [NM_001004091]	362417	TC575265	Rn.129068	149361697	chr4	149361638	+	rn|4q42	ENSRNOT00000056508	NM_001004091	interleukin 17 receptor E	chr4:149361638-149361697	GO:0016020|GO:0004872|GO:0016021	NM_001004091
A_44_P151702	0.000766416	0.140832	3.77486	4.11257	4.7174	3.36517	0.885765	1.03104	P	A	7.25915	6.96024	6.3626	P	P	P	RGD1559532	Rattus norvegicus RGD1559532 (RGD1559532), mRNA [NM_001024983]	297671	TC589502	Rn.152074	169790393	chr4	169790334	+	rn|4q42	ENSRNOT00000007139	NM_001024983	RGD1559532	chr4:169790334-169790393		NM_001024983
A_44_P151734	0.005911	6.02481	6.52151	5.84282	4.83274	5.31774	0.393601	1.44715	P	P	2.71876	2.6233	3.84287	A	A	A	Atp2a3	Rattus norvegicus ATPase, Ca++ transporting, ubiquitous (Atp2a3), mRNA [NM_012914]	25391	TC573910	Rn.9920	59879040	chr10	59874392	+	rn|10q24	ENSRNOT00000064840	NM_012914	ATPase, Ca++ transporting, ubiquitous	chr10:59874392-59879040	GO:0005515|GO:0031965|GO:0005783|GO:0005634|GO:0005524|GO:0046872|GO:0005388|GO:0006754|GO:0016529|GO:0016787|GO:0000166|GO:0016020|GO:0008152|GO:0005789|GO:0016820|GO:0006816|GO:0016021|GO:0006812	NM_012914
A_44_P152373	0.000514335	0.422525	6.33534	5.9233	6.52757	6.20531	0.156515	0.541816	P	P	7.66333	7.43965	7.40484	P	P	P			NA			NA		NA
A_44_P152434	0.00174039	0.193567	3.14922	2.45216	2.0194	3.18661	0.330658	0.605024	A	A	5.03241	5.33992	5.05894	P	P	P			NA			20927275	chr10	20927216	+	rn|10q12				chr10:020927216-020927275
A_44_P154513	0.0293167	3.48268	4.4018	4.3612	4.83687	4.60855	0.0660931	2.2942	P	P	3.40992	2.22389	2.34648	A	A	A		transmembrane protein 40 Gene [Source:MGI (curated);Acc:MGI:2137870] [ENSRNOT00000013889]	NA			151856643	chr4	151856486	-	rn|4q42	ENSRNOT00000013889	XM_001059205		chr4:151856643-151856486		XM_001059205
A_44_P156364	0.00051551	3.02783	4.87897	4.67857	4.72037	4.81564	0.304644	1.99909	P	P	3.06536	3.09938	3.34995	A	A	A	Olr1273	Rattus norvegicus olfactory receptor 1273 (Olr1273), mRNA [NM_001000458]	300589	NP1479660	Rn.143506	41183207	chr8	41183148	-	rn|8q22	ENSRNOT00000016170	NM_001000458	olfactory receptor 1273	chr8:41183207-41183148	GO:0050911|GO:0004984|GO:0007186|GO:0004872|GO:0016021	NM_001000458
A_44_P156665	0.0439211	0.658144	7.88715	7.07819	7.0372	7.55045	0.111045	0.629348	P	P	7.92444	7.94513	8.21763	P	P	P		Rattus norvegicus similar to glyceraldehyde-3-phosphate dehydrogenase (phosphorylating) (EC 1.2.1.12) - mouse (LOC308706), mRNA [XM_218761]	NA			122130941	chr1	122130881	-	rn|1q22	ENSRNOT00000046145	XM_218761		chr1:122130941-122130881
A_44_P156705	0.000362524	0.483886	12.5989	12.3971	12.7898	12.7279	0.111076	0.650085	P	P	13.7089	13.5227	13.8045	P	P	P		Rattus norvegicus similar to 60S ribosomal protein L10 (QM protein homolog) (LOC289691), mRNA [XM_223490]	NA			64406053	chr14	64405994	+	rn|14q11		XM_223490		chr14:064405994-064406053
A_44_P156864	7.48e-05	0.161566	3.64378	4.0454	4.48592	4.07657	0.686641	0.904245	P	A	6.5137	6.82505	6.81062	P	P	P			NA			4839971	chr18	4839912	-	rn|18p13				chr18:004839971-004839912
A_44_P157721	0.000581685	0.497792	7.13966	7.15357	6.9246	7.43206	0.212856	0.793092	P	P	8.18374	8.07008	8.27925	P	P	P		RNHSC73 Rat gene for hsc73 , the major hsp70-like protein [Y00054]	NA			43787029	chr8	43786970	+	rn|8q22		Y00054		chr8:043786970-043787029
A_44_P158378	0.0128222	0.583676	10.0779	10.1194	10.218	9.93165	0.0937321	0.652479	P	P	10.9303	11.0281	10.6109	P	P	P		AI639455 rx00632s Rat mixed-tissue library Rattus norvegicus cDNA clone rx00632 3', mRNA sequence [AI639455]	NA		Rn.8104	108375712	chr8	108375653	+	rn|8q32		AI639455		chr8:108375653-108375712
A_44_P158783	0.0205442	1.63307	4.56596	4.12726	4.88582	4.24722	0.929032	0.986649	P	P	3.81678	3.58696	3.91598	A	A	A	Aoc3	Rattus norvegicus amine oxidase, copper containing 3 (vascular adhesion protein 1) (Aoc3), mRNA [NM_031582]	29473	TC583868	Rn.198327	90358081	chr10	90358022	+	rn|10q32.1	ENSRNOT00000028009	NM_031582	amine oxidase, copper containing 3 (vascular adhesion protein 1)	chr10:90358022-90358081	GO:0005792|GO:0048038|GO:0009986|GO:0005886|GO:0002523|GO:0005507|GO:0007568|GO:0006950|GO:0005615|GO:0046872|GO:0042803|GO:0010828|GO:0008131|GO:0002675|GO:0002687|GO:0016491|GO:0008217|GO:0042755|GO:0009308|GO:0016021|GO:0007155|GO:0055114	NM_031582
A_44_P158837	0.0186123	0.659841	7.70127	7.83009	8.19976	8.31203	0.215818	0.671666	P	P	8.66192	8.69918	8.53121	P	P	P		GB	NA	NP516919		NA		NA
A_44_P159254	1.04e-05	13.2936	6.65799	6.1605	5.92484	6.04424	0.434355	2.25196	P	P	2.52483	2.63927	2.29233	A	A	A			NA			5387073	chr20	5387014	+	rn|20p12				chr20:005387014-005387073
A_44_P159810	0.000176178	2.15639	7.02464	6.75024	7.07976	7.02574	0.981089	1.00202	P	P	5.9345	5.94184	5.71334	P	P	P		EST233751 Normalized rat ovary, Bento Soares Rattus sp. cDNA clone ROVDP71 3' end, mRNA sequence [AI237189]	NA		Rn.167722	58284582	chr11	58284523	-	rn|11q21		AI237189		chr11:58284582-58284523
A_44_P161674	0.00142203	0.500023	9.35008	9.66017	9.95196	9.62664	0.0850914	0.601792	P	P	10.6085	10.5111	10.848	P	P	P	RGD1561150	PREDICTED: Rattus norvegicus similar to CPN10-like protein (RGD1561150), mRNA [XM_001057166]	298241			112393184	chr5	112393125	-	rn|5q33		XM_001057166	similar to CPN10-like protein	chr5:112393184-112393125	GO:0005737|GO:0006457|GO:0005524	XM_001057166
A_44_P161823	0.0012453	0.41178	6.21545	6.13204	6.69963	6.70441	0.187003	0.555542	P	P	7.82719	7.58779	7.80001	P	P	P	RGD1309049	Rattus norvegicus similar to RIKEN cDNA 4933415F23 (RGD1309049), mRNA [NM_001013956]	301306	TC577762	Rn.163056	21935445	chr9	21935386	-	rn|9q13	ENSRNOT00000018896	NM_001013956	similar to RIKEN cDNA 4933415F23	chr9:21935445-21935386	GO:0005515|GO:0042325|GO:0005737	NM_001013956
A_44_P163618	0.0253054	0.627556	7.54426	7.18883	7.08589	7.21883	0.0799708	0.722499	P	P	8.2282	7.79948	7.74939	P	P	P	Mixl1	Rattus norvegicus Mix1 homeobox-like 1 (Xenopus laevis) (Mixl1), mRNA [NM_001105979]	289311		Rn.218456	96429329	chr13	96429270	-	rn|13q26	ENSRNOT00000004244	NM_001105979	Mix1 homeobox-like 1 (Xenopus laevis)	chr13:96429329-96429270	GO:0043565|GO:0006355|GO:0003700|GO:0005634	NM_001105979
A_44_P163783	0.0146028	0.58204	4.94161	5.04724	4.69469	4.78101	0.795273	0.961667	P	P	5.84552	5.70507	5.36924	P	P	P			NA			NA		NA
A_44_P164337	0.0157871	1.59484	4.72143	4.52166	4.92774	4.9829	0.498157	0.703677	P	P	3.98044	3.97603	4.38347	A	A	A		AA892810 EST196613 Normalized rat kidney, Bento Soares Rattus sp. cDNA clone RKIAX55 3' end, mRNA sequence [AA892810]	NA		Rn.10293	81306419	chr14	81306360	-	rn|14q21		AA892810		chr14:081306419-081306360
A_44_P164580	0.000492593	10.899	6.42656	6.43387	5.73777	5.60529	0.504274	1.27426	P	P	3.14082	2.21822	2.43749	A	A	A		UI-R-BT1-aqx-d-10-0-UI.s1 UI-R-BT1 Rattus norvegicus cDNA clone UI-R-BT1-aqx-d-10-0-UI 3', mRNA sequence [BE103210]	NA		Rn.170871	130740771	chr5	130740712	-	rn|5q35		BE103210		chr5:130740771-130740712
A_44_P164808	0.0170006	1.68626	6.4868	6.12553	5.71651	5.83638	0.0109399	1.44268	P	P	5.14701	5.41299	5.38213	P	P	P		BF551074 UI-R-C0-ii-g-10-0-UI.r1 UI-R-C0 Rattus norvegicus cDNA clone UI-R-C0-ii-g-10-0-UI 5', mRNA sequence [BF551074]	NA	TC612246	Rn.13180	58609074	chr4	58609015	+	rn|4q22		BF551074		chr4:058609015-058609074
A_44_P165612	0.00125074	1.98286	8.20158	7.75357	7.96483	8.18297	0.31351	0.937675	P	P	7.08711	7.0878	6.97038	P	P	P	Olr1415	Rattus norvegicus olfactory receptor 1415 (Olr1415), mRNA [NM_001000781]	405059	NP1396685	Rn.142152	44131953	chr10	44131894	-	rn|10q22	ENSRNOT00000039778	NM_001000781	olfactory receptor 1415	chr10:44131953-44131894	GO:0050911|GO:0004984|GO:0007186|GO:0004872|GO:0016021	NM_001000781
A_44_P166318	0.0144749	0.392722	4.01228	3.45806	4.92797	3.95594	0.289531	0.651544	P	A	5.66168	5.36681	5.57566	P	P	P			NA			6275583	chr5	6275523	+	rn|5q11				chr5:006275523-006275583
A_44_P167109	0.0115262	1.77873	5.05927	5.01802	5.49242	5.6374	0.724165	0.907296	P	P	4.46598	4.73393	4.24643	P	A	P		AI043587 UI-R-C1-jt-g-07-0-UI.s1 UI-R-C1 Rattus norvegicus cDNA clone UI-R-C1-jt-g-07-0-UI 3', mRNA sequence [AI043587]	NA		Rn.162451	177086933	chr1	177086874	+	rn|1q35		AI043587		chr1:177086874-177086933
A_44_P168531	0.00165872	0.548182	6.22538	5.91777	6.21466	5.96639	0.122624	0.673276	P	P	7.14055	6.84144	6.86367	P	P	P		Rattus norvegicus similar to 60S ribosomal protein L7a (Surfeit locus protein 3) (PLA-X polypeptide) (LOC310440), mRNA [XM_227173]	NA			148255712	chr2	148255653	-	rn|2q31		XM_227173		chr2:148255712-148255653
A_44_P168734	0.00339161	1.75593	4.81564	5.26915	4.82179	4.75552	0.557359	0.846066	P	P	4.12654	4.02126	4.20261	A	A	A		microseminoprotein, prostate associated Gene [Source:MGI (curated);Acc:MGI:3652339] [ENSRNOT00000068105]	NA	TC615818		60062551	chr5	60062172	-	rn|5q22	ENSRNOT00000068105	XM_002726519		chr5:60062551-60062172		XM_002726519
A_44_P169472	0.000213812	0.225451	6.37426	6.0966	5.91053	6.59833	0.0716118	0.38182	P	P	8.21245	8.28885	8.70284	P	P	P		Rattus rattus mitochondrial cytb gene for cytochrome b, partial cds [AB033702]	NA	TC579872		NA		NA				AB033702
A_44_P170755	0.0142242	1.53971	5.90027	5.55465	6.01335	6.09861	0.376511	0.802996	P	P	5.27674	5.26857	5.30442	P	P	P	Prkar1b	Rattus norvegicus protein kinase, cAMP dependent regulatory, type I, beta (Prkar1b), mRNA [NM_001033679]	25521	TC575772	Rn.145151	16128455	chr12	16104438	+	rn|12q11	ENSRNOT00000031896	NM_001033679	protein kinase, cAMP dependent regulatory, type I, beta	chr12:16104438-16128455	GO:0045859|GO:0034236|GO:0005952|GO:0008603|GO:0005625|GO:0005626|GO:0005829|GO:0007165|GO:0005737|GO:0009755|GO:0030552|GO:0000166|GO:0001932|GO:0034199	NM_001033679
A_44_P170907	0.00394159	0.489303	5.58494	5.16012	4.88928	5.22361	0.103612	0.170016	P	P	6.31406	6.20052	6.28484	P	P	P		UI-R-BU0-amt-g-04-0-UI.r1 UI-R-BU0 Rattus norvegicus cDNA clone UI-R-BU0-amt-g-04-0-UI 5', mRNA sequence [BF564469]	NA	TC631558	Rn.72873	57866199	chr15	57861864	+	rn|15q11		BF564469		chr15:57861864-57866199
A_44_P171008	0.000401147	0.412594	3.88754	4.12817	4.41341	3.93407	0.104097	0.457417	P	A	5.49131	5.38523	5.26426	P	P	P	LOC678918	PREDICTED: Rattus norvegicus similar to NADH dehydrogenase (ubiquinone) 1 beta subcomplex 3 (LOC678918), mRNA [XM_001053805]	678918			40203301	chr18	40203242	-	rn|18q11		XM_001053805	similar to NADH dehydrogenase (ubiquinone) 1 beta subcomplex 3	chr18:40203301-40203242	GO:0005739|GO:0008137	XM_001053805
A_44_P171071	0.00360741	1.60386	5.39422	5.06853	5.47313	5.55398	0.0675878	0.847175	P	P	4.70527	4.58501	4.8079	P	A	P	RGD1306008	Rattus norvegicus similar to RIKEN cDNA 4930511I11 (RGD1306008), mRNA [NM_001113777]	294301	TC638892	Rn.144301	6780032	chr20	6779973	+	rn|20p12	ENSRNOT00000000609	NM_001113777	similar to RIKEN cDNA 4930511I11	chr20:6779973-6780032	GO:0005488	NM_001113777
A_44_P171143	0.00165073	0.546678	11.9292	11.5802	12.1362	11.9418	0.20231	0.722379	P	P	12.8962	12.6295	12.8065	P	P	P		Rattus norvegicus similar to 60S ribosomal protein L19 (LOC316856), mRNA [XM_229366]	NA			2711865	chrUn	2711806	-			XM_229366		chrUn:002711865-002711806
A_44_P173355	0.0141357	1.56398	5.9362	5.36681	5.39206	5.37542	0.116248	1.23462	P	P	5.0309	4.9197	4.71338	P	A	P		tripartite motif-containing 15 Gene [Source:MGI Symbol;Acc:MGI:1916347] [ENSRNOT00000001017]	NA			1799161	chr20	1799102	+	rn|20p12	ENSRNOT00000001017	XM_227945		chr20:1799102-1799161
A_44_P173554	0.00639068	1.79948	7.40443	7.12134	7.64557	7.69978	0.157819	0.83569	P	P	6.70024	6.61279	6.59833	P	P	P	Sema7a	Rattus norvegicus sema domain, immunoglobulin domain (Ig), and GPI membrane anchor, (semaphorin) 7A (Sema7a), mRNA [NM_001108153]	315711		Rn.214059	61734760	chr8	61734701	+	rn|8q24	ENSRNOT00000010620	NM_001108153	sema domain, immunoglobulin domain (Ig), and GPI membrane anchor, (semaphorin) 7A	chr8:61734701-61734760	GO:0005515|GO:0016020|GO:0005886|GO:0007275|GO:0004872	NM_001108153
A_44_P175785	0.00823332	1.66185	9.29525	8.88724	9.49514	9.06343	0.369262	0.90427	P	P	8.62178	8.50817	8.25904	P	P	P	Slc35a2	Rattus norvegicus solute carrier family 35, member A2 (Slc35a2), mRNA [NM_001127642]	100158233	TC609382	Rn.2866	26647145	chrX	26647086	-	rn|Xq13	ENSRNOT00000033665	NM_001127642	solute carrier family 35, member A2	chrX:26647145-26647086	GO:0008150|GO:0003674|GO:0016020|GO:0005338|GO:0000139|GO:0005351|GO:0016021|GO:0005575	NM_001127642
A_44_P178179	0.00681747	2.1895	6.90463	6.45776	7.26741	7.15668	0.849071	0.98154	P	P	5.89093	5.89286	5.75598	P	P	P	Pgbd5	Rattus norvegicus piggyBac transposable element derived 5 (Pgbd5), mRNA [NM_001106198]	292098	TC595547	Rn.23325	54542685	chr19	54542626	-	rn|19q12	ENSRNOT00000058080	NM_001106198	piggyBac transposable element derived 5	chr19:54542685-54542626		NM_001106198
A_44_P179613	0.0257826	0.130796	2.16037	2.08544	2.42447	3.46404	0.654657	1.26714	A	A	4.73566	6.52411	4.66402	P	P	P		UI-R-BO1-ajv-d-06-0-UI.s1 UI-R-BO1 Rattus norvegicus cDNA clone UI-R-BO1-ajv-d-06-0-UI 3', mRNA sequence [AW527535]	NA		Rn.169624	122474357	chr1	122474298	+	rn|1q22		AW527535		chr1:122474298-122474357
A_44_P180899	0.00085543	2.74261	5.09198	4.40323	4.68533	4.61737	0.729938	0.807697	P	P	3.34091	2.98397	3.43527	A	A	A		BE120759 UI-R-BS1-azs-f-10-0-UI.s1 UI-R-BS1 Rattus norvegicus cDNA clone UI-R-BS1-azs-f-10-0-UI 3', mRNA sequence [BE120759]	NA		Rn.33834	85378385	chr9	85378326	-	rn|9q35		BE120759		chr9:085378385-085378326
A_44_P181104	0.0217737	1.56262	6.79185	6.7942	6.32142	7.04971	0.0980989	1.69922	P	P	6.06423	5.93279	6.32949	P	P	P		CB544348 AMGNNUC:HKR1-00056-A1-A Anemic Rat Kidney (10400) Rattus norvegicus cDNA clone hkr1-00056-a1 5', mRNA sequence [CB544348]	NA			201686092	chr1	201686033	+	rn|1q41		CB544348		chr1:201686033-201686092
A_44_P182488	0.017699	1.96426	5.88872	5.54441	5.74985	5.93201	0.663711	1.09155	P	P	4.89617	5.04066	4.43347	P	P	P		Rattus norvegicus immunoglobulin heavy chain variable region. [X60290]	NA	NP068386	Rn.112181	140952045	chr6	140951986	-	rn|6q33	ENSRNOT00000050809	X60290		chr6:140952045-140951986
A_44_P183007	0.000488521	0.52518	11.2173	11.1507	10.9722	10.9054	0.17375	0.644491	P	P	11.9513	12.03	12.0059	P	P	P			NA			6804771	chrUn	6804713	+					chrUn:006804713-006804771
A_44_P183260	0.00406956	2.05779	4.7102	5.30687	5.04677	5.10128	0.458898	1.22154	P	P	3.95731	4.27065	3.77519	A	A	A		AI232145 EST228833 Normalized rat kidney, Bento Soares Rattus sp. cDNA clone RKIBX44 3' end, mRNA sequence [AI232145]	NA		Rn.2550	NA		NA				AI232145
A_44_P183294	0.00623681	1.95942	6.93295	6.1512	6.41348	6.5102	0.656724	0.93591	P	P	5.27997	5.6606	5.70191	P	P	P		AW535890 UI-R-BS0-aoc-e-06-0-UI.s1 UI-R-BS0 Rattus norvegicus cDNA clone UI-R-BS0-aoc-e-06-0-UI 3', mRNA sequence [AW535890]	NA		Rn.121383	70791217	chr9	70791158	-	rn|9q33		AW535890		chr9:070791217-070791158
A_44_P183908	0.00371575	0.5586	4.32964	4.53677	4.56207	4.14409	0.12291	0.670295	P	A	5.03529	5.2355	5.43128	P	P	P		BG664811 DRABLE10 Rat DRG Library Rattus norvegicus cDNA clone DRABLE10 5', mRNA sequence [BG664811]	NA		Rn.217073	NA		NA				BG664811
A_44_P184874	0.00053117	0.266561	7.93469	7.41027	8.08733	7.74955	0.161675	0.407476	P	P	9.75062	9.77239	9.64699	P	P	P	RGD1563636	PREDICTED: Rattus norvegicus similar to 40S ribosomal protein S20 (RGD1563636), mRNA [XM_001068593]	292466			2458443	chr1	2458384	-	rn|1p13		XM_001068593	similar to 40S ribosomal protein S20	chr1:2458443-2458384	GO:0005622|GO:0003735|GO:0015935|GO:0005840|GO:0006412	XM_001068593
A_44_P187056	0.00510372	1.50507	6.50557	6.2592	6.39196	6.38813	0.344651	1.07727	P	P	5.95276	5.73934	5.69128	P	P	P	Itga6	Integrin alpha 6 subchain Fragment [Source:UniProtKB/TrEMBL;Acc:Q924W2] [ENSRNOT00000002075]	114517	TC590667	Rn.161799	54263859	chr3	54263800	+	rn|3q22	ENSRNOT00000002075	XM_002729169	integrin, alpha 6	chr3:54263800-54263859	GO:0005515|GO:0008305|GO:0033627|GO:0022409|GO:0005886|GO:0050900|GO:0005604|GO:0016323|GO:0016337|GO:0005178|GO:0005913|GO:0007160|GO:0050873|GO:0007229|GO:0031668|GO:0043236|GO:0031581|GO:0042475|GO:0046847|GO:0007155|GO:0009897	XM_002729169
A_44_P187075	5.6e-06	0.253327	5.81497	5.53138	5.83538	5.83746	0.110967	0.476309	P	P	7.81983	7.73965	7.66006	P	P	P		Rattus sp. membrane protein-73 mRNA, partial cds; mitochondrial gene for mitochondrial product. [S63519]	NA			NA		NA				S63519
A_44_P187156	0.00642136	2.35216	9.82831	9.56043	10.0908	9.13769	0.51613	0.903726	P	P	8.69088	8.53223	8.1005	P	P	P	Fgfr3	Rattus norvegicus fibroblast growth factor receptor 3 (Fgfr3), mRNA [NM_053429]	84489	TC574563	Rn.23671	82684322	chr14	82684088	-	rn|14q21	ENSRNOT00000040791	NM_053429	fibroblast growth factor receptor 3	chr14:82684322-82684088	GO:0005515|GO:0005007|GO:0008284|GO:0009986|GO:0005886|GO:0017134|GO:0007267|GO:0005634|GO:0005575|GO:0005524|GO:0042802|GO:0005737|GO:0008543|GO:0006468|GO:0016021|GO:0004713|GO:0008083	NM_053429
A_44_P187724	0.0113504	1.61816	5.50444	5.31092	4.85816	5.35458	0.586099	0.936041	P	P	4.46351	4.4748	4.78383	P	A	P		PREDICTED: Rattus norvegicus toll-interleukin 1 receptor (TIR) domain-containing adaptor protein (Tirap), mRNA [XM_001055833]	NA			34967753	chr8	34967694	-	rn|8q21	ENSRNOT00000038317	XM_001055833		chr8:34967753-34967694		XM_001055833
A_44_P189299	0.030667	0.565028	9.92219	10.1868	10.3711	10.5073	0.351568	0.730096	P	P	10.6666	11.2328	11.2835	P	P	P	Ccnd1	Rattus norvegicus cyclin D1 (Ccnd1), mRNA [NM_171992]	58919		Rn.22279	205357641	chr1	205357582	-	rn|1q42		NM_171992	cyclin D1	chr1:205357641-205357582	GO:0005515|GO:0014070|GO:0043627|GO:0008284|GO:0010165|GO:0045471|GO:0031100|GO:0030178|GO:0045737|GO:0005634|GO:0032403|GO:0030968|GO:0005829|GO:0005622|GO:0005737|GO:0000082|GO:0030857|GO:0010039|GO:0051726|GO:0032026|GO:0045444|GO:0033197|GO:0016538|GO:0060070|GO:0032355|GO:0000320|GO:0051412|GO:0010033|GO:0019901|GO:0042493|GO:0010243|GO:0051384|GO:0048545|GO:0006974|GO:0070141|GO:0001889|GO:…
A_44_P189674	6.66e-05	0.41326	5.87763	5.67995	5.89266	6.09034	0.149947	0.551637	P	P	7.28227	7.11819	7.09416	P	P	P		Rattus norvegicus similar to glyceraldehyde-3-phosphate dehydrogenase (LOC304769), mRNA [XM_222600]	NA			43442973	chr13	43442914	+	rn|13q13		XM_222600		chr13:043442914-043442973
A_44_P192583	0.003625	1.89441	6.87734	6.37717	6.9774	6.88874	0.101511	1.17763	P	P	5.8137	5.8182	5.99065	P	P	P	RGD1311447	Rattus norvegicus LOC363276 (RGD1311447), mRNA [NM_001134587]	363276	TC584189	Rn.82859	86292496	chr9	86292437	+	rn|9q35	ENSRNOT00000022308	NM_001134587	LOC363276	chr9:86292437-86292496		NM_001134587
A_44_P195185	0.027269	2.40191	5.17909	4.76436	5.40488	5.19063	0.238742	0.575987	P	P	3.56169	3.52889	4.39789	A	A	P		BQ205697 UI-R-EP0-cnz-j-09-0-UI.s1 UI-R-EP0 Rattus norvegicus cDNA clone UI-R-EP0-cnz-j-09-0-UI 3', mRNA sequence [BQ205697]	NA		Rn.41300	23118688	chr19	23118629	+	rn|19q11		BQ205697		chr19:023118629-023118688
A_44_P197018	0.000125017	0.0712318	2.35867	2.25016	2.85378	3.40656	0.724719	1.2076	A	A	6.45776	6.8595	6.45676	P	P	P		Rattus norvegicus similar to cytokeratin EndoA - mouse (LOC293834), mRNA [XM_219724]	NA			158660870	chrX	158660810	-	rn|Xq37		XM_219724		chrX:158660870-158660810
A_44_P197263	0.00944977	1.57946	5.2772	5.24369	5.42301	5.21073	0.993504	0.998954	P	P	4.43411	4.68465	4.7564	P	A	P		UI-R-DD0-bzt-g-07-0-UI.s1 UI-R-DD0 Rattus norvegicus cDNA clone UI-R-DD0-bzt-g-07-0-UI 3', mRNA sequence [BI286116]	NA		Rn.204749	118801645	chr8	118801586	-	rn|8q32		BI286116		chr8:118801645-118801586
A_44_P197350	0.0294447	0.638068	4.63585	4.16782	4.71244	5.08057	0.371686	0.878608	P	P	5.12562	5.36001	5.49053	P	P	P	Traf3ip3	Rattus norvegicus TRAF3 interacting protein 3 (Traf3ip3), mRNA [NM_001014132]	360900	TC577007	Rn.29176	109009779	chr13	109009720	-	rn|13q27	ENSRNOT00000007649	NM_001014132	TRAF3 interacting protein 3	chr13:109009779-109009720	GO:0005515	NM_001014132
A_44_P198926	0.0143333	1.52735	7.5537	7.59458	7.85846	7.61585	0.29585	0.86769	P	P	7.25893	6.98912	6.87346	P	P	P	LOC304558	AGENCOURT_17897042 NIH_MGC_234 Rattus norvegicus cDNA clone IMAGE:7189059 5', mRNA sequence [CK599617]	304558	TC587086	Rn.137233	45483551	chr12	45483492	-	rn|12q16	ENSRNOT00000046920	XM_222260	similar to TPR repeat-containing protein KIAA1043	chr12:45483551-45483492	GO:0005488	XM_222260
A_44_P199211	0.0285247	1.54546	8.64613	9.15599	9.44435	8.99874	0.150566	1.15623	P	P	8.26653	8.52657	8.57326	P	P	P	Plcb1	Rattus norvegicus phospholipase C, beta 1 (phosphoinositide-specific) (Plcb1), mRNA [NM_001077641]	24654	TC601018	Rn.45523	123407375	chr3	123407316	+	rn|3q36	ENSRNOT00000051184	NM_001077641	phospholipase C, beta 1 (phosphoinositide-specific)	chr3:123407316-123407375	GO:0005515|GO:0023034|GO:0006800|GO:0005509|GO:0005624|GO:0042803|GO:0005829|GO:0030384|GO:0016042|GO:0005737|GO:0016020|GO:0016787|GO:0004435|GO:0007613|GO:0004871|GO:0007612|GO:0019899	NM_001077641
A_44_P200539	0.00601461	0.547904	5.6578	5.08029	5.72348	5.63285	0.129384	0.790711	P	P	6.51574	6.33087	6.38658	P	P	P	Cbll1	Rattus norvegicus Cas-Br-M (murine) ecotropic retroviral transforming sequence-like 1 (Cbll1), mRNA [NM_001108018]	314028	TC607629	Rn.92651	49353559	chr6	49353500	-	rn|6q16	ENSRNOT00000009566	NM_001108018	Cas-Br-M (murine) ecotropic retroviral transforming sequence-like 1	chr6:49353559-49353500	GO:0045807|GO:0005622|GO:0005515|GO:0016337|GO:0007162|GO:0004842|GO:0030335|GO:0016567|GO:0008270|GO:0046872	NM_001108018
A_44_P204648	0.00445488	0.5159	4.53556	4.22175	4.63914	4.54539	0.0790954	0.629449	P	P	5.69599	5.29718	5.31662	P	P	P		Mus musculus asp3 mRNA for adipocyte-specific protein 3, complete cds [AB040488]	NA			NA		NA				AB040488
A_44_P205649	0.0467793	1.8536	4.58868	4.71525	5.12667	5.12619	0.950733	0.976225	P	P	3.47145	4.20658	4.25373	A	A	A	Olr306	Rattus norvegicus olfactory receptor 306 (Olr306), mRNA [NM_001000766]	405040		Rn.141732	200584793	chr1	200584734	+	rn|1q41	ENSRNOT00000044878	NM_001000766	olfactory receptor 306	chr1:200584734-200584793	GO:0050911|GO:0004984|GO:0007186|GO:0004872|GO:0016021	NM_001000766
A_44_P206115	0.00310712	0.345292	5.33223	5.05605	5.28882	5.14166	0.10402	0.441377	P	P	6.67043	6.51338	7.00161	P	P	P	RGD1559963	PREDICTED: Rattus norvegicus similar to 60S ribosomal protein L9 (RGD1559963), mRNA [XM_001061907]	310284			106814627	chr2	106814568	-	rn|2q24		XM_001061907	similar to 60S ribosomal protein L9	chr2:106814627-106814568	GO:0003735|GO:0005840|GO:0019843|GO:0006412	XM_001061907
A_44_P206292	0.0488715	0.458237	6.63074	8.13824	6.59928	7.88868	0.0696092	0.396616	P	P	8.09592	8.87439	8.73806	P	P	P		Q68FW2_RAT (Q68FW2) Cell division cycle associated 3, complete [TC584525]	NA	TC584525		160956840	chr4	160956781	+	rn|4q42		XM_216266		chr4:160956781-160956840
A_44_P207549	0.0441608	0.478136	5.12735	6.69428	5.14786	5.77981	0.0929349	0.33589	P	P	6.41417	7.05848	7.13422	P	P	P		AW915718 EST347022 Normalized rat embryo, Bento Soares Rattus sp. cDNA clone RGICZ76 5' end, mRNA sequence [AW915718]	NA		Rn.92304	25733030	chr10	25732971	-	rn|10q12		AW915718		chr10:025733030-025732971
A_44_P210583	0.00351572	1.70863	6.59595	6.32204	6.7422	6.75836	0.192354	0.854002	P	P	5.88794	5.83582	5.80112	P	P	P		Rattus norvegicus similar to Olig3 bHLH protein (LOC293012), mRNA [XM_218772]	NA			14565288	chr1	14565230	+	rn|1p12		XM_218772		chr1:014565230-014565288
A_44_P210868	0.0359513	1.86309	4.59084	5.50482	4.68989	4.36358	0.255846	1.2403	P	P	3.72795	4.16031	3.9566	A	A	A	Sptbn5	PREDICTED: Rattus norvegicus spectrin, beta, non-erythrocytic 5 (Sptbn5), mRNA [XM_238278]	296090			106551755	chr3	106551614	-	rn|3q35		XM_238278	spectrin, beta, non-erythrocytic 5	chr3:106551755-106551614	GO:0003779	XM_238278
A_44_P211028	0.00138247	0.311131	8.26571	8.08113	8.3373	8.06977	0.153414	0.440633	P	P	10.1165	9.80722	9.67245	P	P	P			NA			129555970	chr5	129555911	-	rn|5q35				chr5:129555970-129555911
A_44_P212102	0.00800156	0.471389	4.98157	4.71049	4.98838	5.00444	0.198757	0.670566	P	P	5.71111	6.06818	6.20976	P	P	P		AI044349 UI-R-C0-is-c-09-0-UI.s1 UI-R-C0 Rattus norvegicus cDNA clone UI-R-C0-is-c-09-0-UI 3', mRNA sequence [AI044349]	NA	TC603108	Rn.15886	54362986	chr2	54362927	+	rn|2q16		AI044349		chr2:054362927-054362986
A_44_P212552	0.0433563	0.649162	9.2982	8.97113	8.97504	9.2245	0.134965	0.744868	P	P	9.55122	10.0551	9.58044	P	P	P	Tob1	Rattus norvegicus transducer of ErbB-2.1 (Tob1), mRNA [NM_133317]	170842	TC580063	Rn.222645	82854300	chr10	82854241	+	rn|10q26		NM_133317	transducer of ErbB-2.1	chr10:82854241-82854300	GO:0005515	NM_133317
A_44_P212922	0.00101477	0.383768	4.43985	4.67484	4.45361	4.56404	0.917053	1.03822	A	P	5.70749	5.99849	6.0267	P	P	P	Zfp329	Rattus norvegicus zinc finger protein 329 (Zfp329), mRNA [NM_001107477]	308361		Rn.100854	72700093	chr1	72700034	-	rn|1q21	ENSRNOT00000026204	NM_001107477	zinc finger protein 329	chr1:72700093-72700034	GO:0005622|GO:0008270|GO:0003676	NM_001107477
A_44_P213237	0.00264235	1.65986	5.04414	5.3801	5.10552	5.23605	0.0500246	1.31952	P	P	4.31175	4.44502	4.62471	P	A	P	Ccdc6	PREDICTED: Rattus norvegicus coiled-coil domain containing 6 (Ccdc6), mRNA [XM_001077030]	691155		Rn.164708	19167508	chr20	19167450	-	rn|20p11	ENSRNOT00000032159	XM_001077030	coiled-coil domain containing 6	chr20:19167508-19167450	GO:0005515|GO:0008150|GO:0003674|GO:0005737|GO:0005575	XM_001077030
A_44_P215544	0.000908199	0.517532	8.50705	8.21891	8.66019	8.57998	0.110554	0.607883	P	P	9.58832	9.4738	9.27384	P	P	P	RGD1565920	PREDICTED: Rattus norvegicus similar to OTTMUSP00000000438 (RGD1565920), mRNA [XM_344713]	364917			85176254	chr18	85176195	-	rn|18q13		XM_344713	similar to OTTMUSP00000000438	chr18:85176254-85176195		XM_344713
A_44_P215575	0.000368052	1.98556	6.34401	6.24378	6.52961	6.35304	0.258702	1.18741	P	P	5.41557	5.23436	5.48402	P	P	P	Kcng1	Rattus norvegicus potassium voltage-gated channel, subfamily G, member 1 (Kcng1), mRNA [NM_001106545]	296395		Rn.91149	159428143	chr3	159428084	-	rn|3q42	ENSRNOT00000042631	NM_001106545	potassium voltage-gated channel, subfamily G, member 1	chr3:159428143-159428084	GO:0005515|GO:0005244|GO:0016020|GO:0008076|GO:0005249|GO:0016021|GO:0055085|GO:0006811	NM_001106545
A_44_P215720	0.000196192	0.297576	7.89322	7.42742	7.70935	7.45774	0.119712	0.381108	P	P	9.45233	9.32328	9.37163	P	P	P		Rattus norvegicus similar to 60S RIBOSOMAL PROTEIN L35 (LOC297870), mRNA [XM_232746]	NA			151515835	chr5	151515776	-	rn|5q36		XM_232746		chr5:151515835-151515776
A_44_P215744	0.0116733	1.67851	5.0654	4.54241	5.18829	5.05978	0.838708	0.951205	P	P	4.47293	4.07603	4.12894	P	A	A	Lrrc9	PREDICTED: Rattus norvegicus leucine rich repeat containing 9, transcript variant 1 (Lrrc9), mRNA [XM_001077512]	299129			94803242	chr6	94802202	+	rn|6q24	ENSRNOT00000007339	XM_001077512	leucine rich repeat containing 9	chr6:94802202-94803242	GO:0005515	XM_001077512
A_44_P215974	0.0282354	1.64991	5.12646	5.17237	5.06348	5.06348	0.441644	1.1031	P	P	4.62153	4.15868	4.33598	P	A	P		UI-R-DK0-cfi-h-08-0-UI.s1 UI-R-DK0 Rattus norvegicus cDNA clone UI-R-DK0-cfi-h-08-0-UI 3', mRNA sequence [BI289684]	NA	TC627685	Rn.15292	82778295	chr10	82778236	-	rn|10q26		BI289684		chr10:82778295-82778236
A_44_P216920	0.0164447	1.5145	6.05771	5.71962	5.85331	5.43305	0.842451	0.982774	P	P	5.16226	5.00952	5.36057	P	P	P		AA924413 UI-R-A1-dy-a-05-0-UI.s1 UI-R-A1 Rattus norvegicus cDNA clone UI-R-A1-dy-a-05-0-UI 3' similar to gi [AA924413]	NA		Rn.3870	153702405	chr5	153702346	-	rn|5q36		AA924413		chr5:153702405-153702346
A_44_P217967	0.000333069	0.328909	4.46705	4.35727	4.83912	4.54011	0.203181	0.473335	P	P	6.18666	6.1951	6.11647	P	P	P			NA			31954631	chr19	31954572	+	rn|19q11				chr19:031954572-031954631
A_44_P218023	0.0352515	0.54319	6.05315	6.66376	6.45151	6.6661	0.247118	0.698488	P	P	6.89683	7.44908	7.63535	P	P	P		Rattus norvegicus similar to peptidylprolyl isomerase D (cyclophilin D) (LOC295142), mRNA [XM_215586]	NA			31361346	chrX	31361287	-	rn|Xq14	ENSRNOT00000047599	XM_215586		chrX:31361346-31361287
A_44_P219055	0.00360333	2.06353	7.18559	6.84967	7.42246	7.48946	0.713443	1.03271	P	P	6.2855	6.22437	6.12342	P	P	P		BM986267 EST531721 Rat gene index, normalized rat, norvegicus Rattus norvegicus cDNA clone RGIAD36 3' end similar to CaM kinase IV beta, mRNA sequence [BM986267]	NA		Rn.11046	25623057	chr18	25622998	-	rn|18p12		BM986267		chr18:025623057-025622998
A_44_P219414	0.0342329	0.580948	4.52587	4.60618	3.88637	3.66901	0.239934	0.70534	A	A	5.01056	5.08759	4.92875	P	P	P		BI297513 UI-R-CV2-cgl-b-04-0-UI.s1 UI-R-CV2 Rattus norvegicus cDNA clone UI-R-CV2-cgl-b-04-0-UI 3', mRNA sequence [BI297513]	NA			NA		NA				BI297513
A_44_P219679	0.00611424	1.86793	5.00296	4.61174	5.08781	4.69749	0.599894	1.21605	P	P	4.22656	3.81701	3.80217	A	A	A	Olr367	Rattus norvegicus olfactory receptor 367 (Olr367), mRNA [NM_001001047]	405933	TC580654	Rn.141681	216617907	chr1	216617848	+	rn|1q43	ENSRNOT00000042937	NM_001001047	olfactory receptor 367	chr1:216617848-216617907	GO:0050911|GO:0004984|GO:0007186|GO:0004872|GO:0016021	NM_001001047
A_44_P220617	0.00035425	1.78456	6.64541	6.69851	6.51761	6.44958	0.0675625	0.747282	P	P	5.87213	5.68516	5.67062	P	P	P		PREDICTED: Rattus norvegicus similar to hypothetical protein 4930509O22 (RGD1566007), mRNA [XM_346086]	NA			105229772	chr9	105229713	-	rn|9q37	ENSRNOT00000064523	XM_346086		chr9:105229772-105229713		XM_346086
A_44_P222855	0.00601189	0.565463	9.0811	8.99305	9.19197	8.914	0.0537833	0.567448	P	P	10.0804	9.73346	9.77441	P	P	P			NA			69442511	chr8	69442452	+	rn|8q24	ENSRNOT00000048196			chr8:69442452-69442511
A_44_P222954	0.0022045	1.5478	7.70007	8.08549	7.93317	7.80242	0.290242	1.12903	P	P	7.31279	7.18409	7.27216	P	P	P			NA			NA		NA
A_44_P224466	0.00528794	0.53341	9.42436	9.49393	9.42285	9.57354	0.0842174	0.653889	P	P	10.4567	10.4927	10.1925	P	P	P	Olr567	Rattus norvegicus olfactory receptor 567 (Olr567), mRNA [NM_001000326]	295806	NP1479104	Rn.142899	71196696	chr3	71196637	-	rn|3q24	ENSRNOT00000057464	NM_001000326	olfactory receptor 567	chr3:71196696-71196637	GO:0050911|GO:0004984|GO:0007186|GO:0004872|GO:0016021	NM_001000326
A_44_P224566	0.0218047	0.610641	5.37264	5.47476	5.25409	4.69447	0.106593	0.765452	P	P	5.98018	5.87365	5.9639	P	P	P	Zfp2	Rattus norvegicus zinc finger protein 12 (AZF12) mRNA, partial cds. [U78123]	497897	NP068027		59655248	chr1	59414981	+	rn|1q12		U78123	zinc finger protein 2	chr1:59414981-59655248	GO:0005622|GO:0008270|GO:0003676
A_44_P224991	0.000534687	0.383243	7.8427	7.53454	7.81718	7.73018	0.118982	0.464847	P	P	9.31611	9.03458	8.98617	P	P	P		Rattus norvegicus similar to 60S ribosomal protein L21 (LOC307484), mRNA [XM_226023]	NA			30684004	chr18	30683945	-	rn|18p11		XM_226023		chr18:030684004-030683945
A_44_P225027	0.000158098	2.22523	4.62822	4.67254	4.95936	4.7732	0.311295	1.25454	P	P	3.57908	3.48982	3.74927	A	A	A		Rattus norvegicus similar to ribosomal protein S15 (LOC307762), mRNA [XM_226360]	NA			28478767	chr19	28478708	+	rn|19q11		XM_226360		chr19:028478708-028478767
A_44_P225239	0.000294	0.384333	6.48475	5.96465	6.47743	6.21519	0.179793	0.538874	P	P	7.81619	7.54708	7.66603	P	P	P		Rattus norvegicus similar to 60S RIBOSOMAL PROTEIN L12 (LOC367126), mRNA [XM_345962]	NA			88821130	chr8	88821071	+	rn|8q31		XM_345962		chr8:088821071-088821130
A_44_P225409	0.0102312	1.6538	5.81722	5.2936	5.72191	5.60763	0.4798	0.846622	P	P	4.6447	4.93461	5.07935	P	A	P		AA819219 UI-R-A0-al-g-05-0-UI.s2 UI-R-A0 Rattus norvegicus cDNA clone UI-R-A0-al-g-05-0-UI 3', mRNA sequence [AA819219]	NA			NA		NA				AA819219
A_44_P226859	0.00995461	0.607825	14.0502	14.1695	14.4988	14.6951	0.909034	0.938665	P	P	15.1339	14.9601	15.1805	P	P	P	Fgb	Rat beta-fibrinogen mRNA, 3' end. [M35602]	24366	NP070399		NA		NA				M35602	fibrinogen beta chain		GO:0005515|GO:0051258|GO:0043499|GO:0005886|GO:0051087|GO:0005102|GO:0005577|GO:0030168|GO:0005576|GO:0005615|GO:0051592|GO:0007165|GO:0042060|GO:0031091|GO:0031093|GO:0030674|GO:0005938|GO:0009897
A_44_P227010	0.00755647	1.60204	5.46043	5.24134	5.46173	5.74523	0.243337	0.861597	P	P	4.58176	4.92317	4.89617	P	P	P	Tmem150b	Rattus norvegicus transmembrane protein 150B (Tmem150b), mRNA [NM_001107476]	308346		Rn.198485	67846399	chr1	67843554	+	rn|1q12	ENSRNOT00000032439	NM_001107476	transmembrane protein 150B	chr1:67843554-67846399		NM_001107476
A_44_P229719	0.00268197	1.80187	6.43359	6.16123	6.63634	6.30309	0.226085	1.16319	P	P	5.56224	5.3419	5.70691	P	P	P	Slc25a34	Rattus norvegicus solute carrier family 25, member 34 (Slc25a34), mRNA [NM_001013936]	298606	TC579032	Rn.104973	160520859	chr5	160520800	-	rn|5q36	ENSRNOT00000022820	NM_001013936	solute carrier family 25, member 34	chr5:160520859-160520800	GO:0005739|GO:0005215|GO:0016020|GO:0005488|GO:0005743|GO:0016021|GO:0055085	NM_001013936
A_44_P231737	0.000886607	0.633628	10.1025	9.83654	10.1737	9.96743	0.211663	0.748208	P	P	10.6621	10.6215	10.7648	P	P	P	RGD1562755	PREDICTED: Rattus norvegicus similar to 60S ribosomal protein L23a (RGD1562755), mRNA [XM_001055403]	289656			61301959	chr14	61301900	+	rn|14q11	ENSRNOT00000051559	XM_001055403	similar to 60S ribosomal protein L23a	chr14:61301900-61301959	GO:0005622|GO:0003735|GO:0000166|GO:0003723|GO:0005840|GO:0006412	XM_001055403
A_44_P231824	0.0445319	1.57001	3.90965	3.97786	4.42797	4.13527	0.849731	0.951146	P	P	3.11403	3.73947	3.50703	A	A	A	Rgr	Rattus norvegicus retinal G protein coupled receptor (Rgr), mRNA [NM_001107299]	306307		Rn.26828	13248583	chr16	13248524	-	rn|16p14	ENSRNOT00000017038	NM_001107299	retinal G protein coupled receptor	chr16:13248583-13248524	GO:0005515|GO:0008150|GO:0003674|GO:0005887|GO:0004930|GO:0004872|GO:0016021|GO:0005575|GO:0007602|GO:0007601	NM_001107299
A_44_P232113	0.000321256	0.385097	9.35472	9.14988	9.45331	9.4104	0.0789107	0.488465	P	P	10.6434	10.6054	10.9028	P	P	P			NA			NA		NA
A_44_P232255	0.000338867	2.83076	7.34812	6.89048	7.41831	7.47631	0.670127	1.05144	P	P	5.87531	5.64559	5.86642	P	P	P	Alppl2	Rattus norvegicus similar to alkaline phosphatase precursor (LOC367308), mRNA [XM_346070]	367308		Rn.129988	85884611	chr9	85884552	+	rn|9q35		XM_346070	alkaline phosphatase, placental-like 2	chr9:085884552-085884611	GO:0016791|GO:0004035|GO:0016311|GO:0008152|GO:0003824
A_44_P233569	0.0162523	1.50079	5.06634	5.47731	5.14746	4.91578	0.292234	1.28727	P	P	4.474	4.45173	4.79171	P	A	P	Gnb5	Rattus norvegicus guanine nucleotide binding protein (G protein), beta 5 (Gnb5), mRNA [NM_031770]	83579	TC579878	Rn.23042	80145354	chr8	80145295	+	rn|8q24	ENSRNOT00000011963	NM_031770	guanine nucleotide binding protein (G protein), beta 5	chr8:80145295-80145354	GO:0005515|GO:0007165|GO:0007186|GO:0005886|GO:0005834|GO:0005634	NM_031770
A_44_P233712	0.000194937	16.0375	7.30549	6.70606	5.97806	6.03058	0.225131	1.71542	P	P	2.47689	2.94189	2.33171	A	A	A	Olr246	Rattus norvegicus olfactory receptor 246 (Olr246), mRNA [NM_001000216]	293391	NP1479392	Rn.141777	165458270	chr1	165458211	+	rn|1q33	ENSRNOT00000050651	NM_001000216	olfactory receptor 246	chr1:165458211-165458270	GO:0050911|GO:0004984|GO:0007186|GO:0004872|GO:0016021	NM_001000216
A_44_P234500	4.22e-06	0.478207	10.2055	10.279	10.2976	10.397	0.0890707	0.636329	P	P	11.3761	11.3988	11.3056	P	P	P		PREDICTED: Rattus norvegicus similar to Peptidyl-prolyl cis-trans isomerase A (PPIase) (Rotamase) (Cyclophilin A) (Cyclosporin A-binding protein) (P31) (p1B15) (LOC314776), mRNA [XR_006077]	NA		Rn.214599	36312681	chr7	36312622	-	rn|7q13		XR_006077		chr7:36312681-36312622
A_44_P236144	0.0440883	0.660634	4.87878	4.9637	5.26129	5.70433	0.892578	0.975238	P	P	5.57075	6.04645	5.85646	P	P	P	Ptprc	Rattus norvegicus protein tyrosine phosphatase, receptor type, C (Ptprc), transcript variant 4, mRNA [NM_138507]	24699	TC590379	Rn.90166	51278886	chr13	51278827	-	rn|13q13	ENSRNOT00000000814	NM_138507	protein tyrosine phosphatase, receptor type, C	chr13:51278886-51278827	GO:0005515|GO:0033261|GO:0050732|GO:0002711|GO:0051607|GO:0005001|GO:0046641|GO:0034113|GO:0010332|GO:0051209|GO:0009986|GO:0019901|GO:0045588|GO:0043395|GO:0005887|GO:0016311|GO:0009898|GO:0045121|GO:0005925|GO:0048304|GO:0009897|GO:0050853|GO:0050852|GO:0045577|GO:0050855|GO:0050857|GO:0005886|GO:0030890|GO:0002378|GO:0019887|GO:0031953|GO:0000187|GO:0002925|GO:0006470|GO:0001960|GO:0042098|GO:…	NM_138507
A_44_P236636	0.0439122	0.656949	7.35704	7.22152	7.58051	7.2038	0.0651341	0.667897	P	P	8.25249	7.72538	7.83147	P	P	P			NA			55829915	chrX	55829856	+	rn|Xq21				chrX:055829856-055829915
A_44_P237153	0.0374889	0.493095	7.10784	6.8382	6.80598	7.5007	0.0614819	0.478024	P	P	8.36507	8.28836	7.54795	P	P	P	Birc5	Rattus norvegicus baculoviral IAP repeat-containing 5 (Birc5), mRNA [NM_022274]	64041		Rn.54471	NA		NA				NM_022274	baculoviral IAP repeat-containing 5		GO:0005515|GO:0008017|GO:0005881|GO:0031577|GO:0031503|GO:0051087|GO:0043434|GO:0005634|GO:0046872|GO:0042803|GO:0042802|GO:0005829|GO:0005622|GO:0003674|GO:0000910|GO:0005737|GO:0016324|GO:0007059|GO:0015631|GO:0000086|GO:0008536|GO:0005876|GO:0043154|GO:0005856|GO:0043027|GO:0048037|GO:0005814|GO:0005694|GO:0042493|GO:0031536|GO:0005730|GO:0030496|GO:0006915|GO:0051384|GO:0006916|GO:0000228|GO:…	NM_022274
A_44_P238421	0.000681282	0.506906	9.76483	10.2055	10.1198	9.8453	0.224027	0.486539	P	P	10.8701	11.0928	10.9555	P	P	P	Col1a1	Rattus norvegicus collagen, type I, alpha 1 (Col1a1), mRNA [NM_053304]	29393	TC605935	Rn.2953	83638236	chr10	83638177	+	rn|10q31		NM_053304	collagen, type I, alpha 1	chr10:83638177-83638236	GO:0005515|GO:0042542|GO:0005581|GO:0034505|GO:0005886|GO:0071300|GO:0007605|GO:0048706|GO:0010812|GO:0043434|GO:0015031|GO:0051591|GO:0005615|GO:0042802|GO:0005584|GO:0003674|GO:0005737|GO:0010035|GO:0060351|GO:0030199|GO:0001568|GO:0048407|GO:0007584|GO:0031960|GO:0005576|GO:0005575|GO:0001649|GO:0009612|GO:0031012|GO:0001958|GO:0001501|GO:0060346|GO:0001957|GO:0071363|GO:0060325|GO:0001503|GO:…	NM_053304
A_44_P238733	0.00274023	0.584256	7.72003	7.98774	8.26769	7.97362	0.108707	0.665957	P	P	8.94642	8.67314	8.69088	P	P	P	Tmed5	Rattus norvegicus transmembrane emp24 protein transport domain containing 5 (Tmed5), mRNA [NM_001007619]	289883	NP956994	Rn.204558	2164659	chr14	2164600	+	rn|14p22	ENSRNOT00000000083	NM_001007619	transmembrane emp24 protein transport domain containing 5	chr14:2164600-2164659	GO:0005793|GO:0016020|GO:0006810|GO:0016021	NM_001007619
A_44_P238971	0.000894734	1.64076	5.86582	6.03771	5.71145	5.79745	0.649869	1.07034	P	P	5.25629	5.14746	5.01774	P	P	P	Ranbp10	Rattus norvegicus RAN binding protein 10 (Ranbp10), mRNA [NM_001135875]	361396		Rn.205127	35605834	chr19	35605775	-	rn|19q12	ENSRNOT00000024891	NM_001135875	RAN binding protein 10	chr19:35605834-35605775	GO:0005881|GO:0050790|GO:0005737|GO:0008536|GO:0048487|GO:0000226|GO:0005087	NM_001135875
A_44_P239940	0.0135763	2.24284	5.69264	5.28025	5.30101	5.67378	0.976718	0.994367	P	P	4.71986	4.11913	4.07159	P	A	A		AI555865 UI-R-C2p-qx-a-10-0-UI.s1 UI-R-C2p Rattus norvegicus cDNA clone UI-R-C2p-qx-a-10-0-UI 3', mRNA sequence [AI555865]	NA		Rn.158385	245117807	chr2	245117748	-	rn|2q44		AI555865		chr2:245117807-245117748
A_44_P241045	0.000869673	0.383542	4.76285	5.13377	4.85992	5.08004	0.209509	0.539671	P	P	6.57996	6.25522	6.18228	P	P	P		Rattus norvegicus similar to 60S ribosomal protein L13a (Transplantation antigen P198) (Tum-P198 antigen) (LOC365089), mRNA [XM_344809]	NA			37022831	chr1	37022772	-	rn|1p11		XM_344809		chr1:037022831-037022772
A_44_P241504	0.00316064	1.5543	6.0861	6.27219	5.97418	6.2177	0.0663547	0.811716	P	P	5.5945	5.33688	5.57249	P	P	P	Il22ra1	PREDICTED: Rattus norvegicus interleukin 22 receptor, alpha 1 (Il22ra1), mRNA [XM_001069458]	362629			154511447	chr5	154508041	+	rn|5q36	ENSRNOT00000031512	XM_001069458	interleukin 22 receptor, alpha 1	chr5:154508041-154511447	GO:0007596|GO:0016021	XM_001069458
A_44_P242691	0.00581242	0.63184	4.69544	4.80903	4.8096	5.2239	0.130416	0.796953	P	P	5.52613	5.42274	5.71981	P	P	P		AI102795 EST212084 Normalized rat embryo, Bento Soares Rattus sp. cDNA clone REMBS78 3' end, mRNA sequence [AI102795]	NA		Rn.1653	64079048	chr4	64078989	+	rn|4q22		AI102795		chr4:064078989-064079048
A_44_P242895	0.0410765	1.57716	7.21883	6.61808	6.78224	6.30133	0.33806	1.14115	P	P	6.33056	5.92099	6.0515	P	P	P	Hyou1	Rattus norvegicus hypoxia up-regulated 1 (Hyou1), transcript variant 1, mRNA [NM_138867]	192235	TC574501	Rn.10542	47356367	chr8	47356217	+	rn|8q22	ENSRNOT00000044613	NM_138867	hypoxia up-regulated 1	chr8:47356217-47356367	GO:0005515|GO:0001666|GO:0000166|GO:0005783|GO:0005788|GO:0005524	NM_138867
A_44_P243279	0.0275138	1.56725	7.12577	7.81765	7.39969	7.14235	0.05915	1.19841	P	P	6.73225	6.82667	6.69181	P	P	P	Parvb	Rattus norvegicus parvin, beta (Parvb), mRNA [NM_001134780]	362973	TC596161	Rn.16709	122309238	chr7	122305570	+	rn|7q34	ENSRNOT00000015665	NM_001134780	parvin, beta	chr7:122305570-122309238	GO:0005515|GO:0005829	NM_001134780
A_44_P244373	0.00134432	2.39707	5.35616	4.78739	4.88232	4.81355	0.707385	0.955227	P	P	3.94724	3.48855	3.68176	A	A	A		BF545451 UI-R-C0-jn-b-10-0-UI.r1 UI-R-C0 Rattus norvegicus cDNA clone UI-R-C0-jn-b-10-0-UI 5', mRNA sequence [BF545451]	NA		Rn.25259	10609414	chr10	10609355	-	rn|10q12		BF545451		chr10:010609414-010609355
A_44_P244704	0.0342839	0.603894	13.8439	14.0792	14.0544	14.073	0.0820271	0.726437	P	P	14.8787	14.8929	14.4082	P	P	P		Q4U2V9_CHLRE (Q4U2V9) Hydroxyproline-rich glycoprotein GAS30 precursor, partial (6%) [TC636321]	NA	TC636321		147072877	chr2	147072818	-	rn|2q31		AW920988		chr2:147072877-147072818
A_44_P245825	0.0192078	0.5975	7.06051	6.5131	6.39671	6.51574	0.231991	0.835124	P	P	7.46454	7.0699	7.58373	P	P	P		Rattus norvegicus similar to suppressor of initiator codon mutations, related sequence 1; suppressor of initiator codon mutations-Yeast homolog related sequence 1 (LOC365473), mRNA [XM_345039]	NA			252534311	chr1	252534252	-	rn|1q54		XM_345039		chr1:252534311-252534252
A_44_P247615	0.01157	0.524566	4.29075	4.07366	4.01561	4.13684	0.519234	0.770849	A	A	4.85651	4.97388	5.31972	P	P	P	Trio	Rattus norvegicus triple functional domain (PTPRF interacting) (Trio), mRNA [NM_001107658]	310192	TC595336	Rn.222545	79635554	chr2	79635495	-	rn|2q22	ENSRNOT00000016784	NM_001107658	triple functional domain (PTPRF interacting)	chr2:79635554-79635495	GO:0005622|GO:0005085|GO:0008624|GO:0035023|GO:0006915|GO:0005089|GO:0005829	NM_001107658
A_44_P247981	0.037721	1.64879	4.46231	3.92872	4.88999	4.67318	0.0759022	1.63025	P	P	3.66253	3.77829	3.96936	A	A	A	Itsn1	Rattus norvegicus intersectin 1 (SH3 domain protein) (Itsn1), transcript variant 1, mRNA [NM_001136096]	29491		Rn.48657	31897846	chr11	31897787	+	rn|11q11	ENSRNOT00000002747	NM_001136096	intersectin 1 (SH3 domain protein)	chr11:31897787-31897846	GO:0005515|GO:0008624|GO:0030054|GO:0005886|GO:0005509|GO:0045202|GO:0006915|GO:0006887|GO:0030027|GO:0005829|GO:0006897|GO:0012505|GO:0005085|GO:0016020|GO:0019717	NM_001136096
A_44_P248755	0.00241863	1.6994	4.55115	4.41777	4.87929	4.42776	0.316024	0.798122	P	P	3.89101	3.69379	3.8571	A	A	A		UI-R-A1-ev-h-01-0-UI.s1 UI-R-A1 Rattus norvegicus cDNA clone UI-R-A1-ev-h-01-0-UI 3', mRNA sequence [AA926192]	NA		Rn.130672	12508006	chr1	12507947	-	rn|1p12		AA926192		chr1:12508006-12507947
A_44_P249936	0.00603709	1.59898	5.45144	5.12028	5.36924	5.01895	0.263704	1.36318	P	P	4.53268	4.58635	4.60082	P	A	P		AI703858 UI-R-AB1-yy-b-12-0-UI.s1 UI-R-AB1 Rattus norvegicus cDNA clone UI-R-AB1-yy-b-12-0-UI 3', mRNA sequence [AI703858]	NA		Rn.2547	35403946	chr12	35403887	+	rn|12q16		AI703858		chr12:035403887-035403946
A_44_P250816	0.000149364	0.436619	4.6228	4.52091	4.75619	4.76385	0.0569146	0.78478	P	P	5.88935	5.72413	5.97063	P	P	P			NA			19789608	chr5	19789549	+	rn|5q12				chr5:019789549-019789608
A_44_P250900	0.00658074	0.472794	5.67062	5.09977	4.84329	5.14194	0.113814	0.59174	P	P	6.36442	6.25397	6.28606	P	P	P		PREDICTED: Rattus norvegicus similar to 60S ribosomal protein L7a (LOC313976), mRNA [XR_008936]	NA		Rn.196577	40181357	chr6	40181331	-	rn|6q15		XR_008936		chr6:40181357-40181331
A_44_P251312	0.00178147	2.74222	4.98838	5.03849	4.33524	4.78909	0.427076	0.921512	P	P	3.37687	3.26521	3.4263	A	A	A		UI-R-FS1-cqf-o-08-0-UI.s1 UI-R-FS1 Rattus norvegicus cDNA clone UI-R-FS1-cqf-o-08-0-UI 3', mRNA sequence [CA505459]	NA		Rn.203019	1956621	chr16	1956562	-	rn|16p16		CA505459		chr16:1956621-1956562
A_44_P251442	0.0357837	1.563	5.92366	5.36339	5.09924	5.46906	0.114743	1.56848	P	P	4.62025	5.08932	4.80457	P	P	P		UI-R-EA0-ckx-g-18-0-UI.s1 UI-R-EA0 Rattus norvegicus cDNA clone UI-R-EA0-ckx-g-18-0-UI 3', mRNA sequence [BQ196498]	NA	TC584980	Rn.119580	11389768	chr7	11389709	+	rn|7q11		BQ196498		chr7:11389709-11389768
A_44_P251875	0.00342543	2.42306	9.06992	8.50117	8.67093	8.68708	0.366954	0.791266	P	P	7.40037	7.19587	7.75941	P	P	P		AI639532 rx01030s Rat mixed-tissue library Rattus norvegicus cDNA clone rx01030 3', mRNA sequence [AI639532]	NA		Rn.43529	155808005	chr3	155807946	+	rn|3q42		AI639532		chr3:155807946-155808005
A_44_P252078	3.37e-05	2.80592	9.49755	9.62337	9.46749	9.64446	0.242261	0.851575	P	P	8.00075	8.18706	8.02018	P	P	P		AA924846 UI-R-A1-eb-a-03-0-UI.s1 UI-R-A1 Rattus norvegicus cDNA clone UI-R-A1-eb-a-03-0-UI 3' similar to gi [AA924846]	NA		Rn.8123	69697705	chr7	69697646	-	rn|7q22		AA924846		chr7:069697705-069697646
A_44_P252483	0.00192283	0.566151	5.55209	5.97004	5.65564	5.64303	0.853111	0.912078	P	P	6.44006	6.71899	6.42629	P	P	P	Cxcr7	Rattus norvegicus chemokine (C-X-C motif) receptor 7 (Cxcr7), mRNA [NM_053352]	84348	NP065994	Rn.12959	89354655	chr9	89354596	+	rn|9q35	ENSRNOT00000026558	NM_053352	chemokine (C-X-C motif) receptor 7	chr9:89354596-89354655	GO:0005515|GO:0005886|GO:0004930|GO:0004872|GO:0016021	NM_053352
A_44_P252728	0.0130637	1.67809	5.68589	5.37381	6.104	5.61793	0.478632	1.19033	P	P	5.02186	5.1378	4.72981	P	A	P	RGD1564240	PREDICTED: Rattus norvegicus rCG38397-like (LOC100360082), partial mRNA [XM_002727347]	290177	NP516448		29428103	chr15	29428044	+	rn|15p14	ENSRNOT00000051182	XM_002727347	similar to T cell receptor V delta 6	chr15:29428044-29428103		XM_002727347
A_44_P253023	0.00257809	0.341282	4.0734	3.54207	4.49047	3.89004	0.132412	0.468115	P	A	5.94618	5.40243	5.34424	P	P	P		Rattus norvegicus similar to heterogeneous nuclear ribonucleoprotein K (LOC294952), mRNA [XM_227009]	NA			103448101	chr2	103448042	-	rn|2q24		XM_227009		chr2:103448101-103448042
A_44_P254855	0.00307591	0.615307	7.41379	7.30893	7.39644	7.44122	0.272615	0.834509	P	P	8.01265	8.03502	8.21809	P	P	P	Usp33	Usp33 protein [Source:UniProtKB/TrEMBL;Acc:Q569A1] [ENSRNOT00000066125]	310960	TC596063	Rn.222457	250919768	chr2	250919709	+	rn|2q45	ENSRNOT00000066125	XM_001068666	ubiquitin specific peptidase 33	chr2:250919709-250919768	GO:0005515|GO:0071108|GO:0006511|GO:0043130|GO:0016579|GO:0001664|GO:0004197|GO:0008277|GO:0016477|GO:0070536|GO:0007411|GO:0008270|GO:0004221	XM_001068666
A_44_P255149	0.0192602	0.506614	3.98991	3.98079	4.5778	4.99275	0.392674	0.77345	P	P	5.29307	5.57448	5.41022	P	P	P	Klrc3	Rattus norvegicus killer cell lectin-like receptor subfamily C, member 3 (Klrc3), mRNA [NM_001029908]	500338	NP066445	Rn.123175	166941865	chr4	166941806	-	rn|4q42	ENSRNOT00000012586	NM_001029908	killer cell lectin-like receptor subfamily C, member 3	chr4:166941865-166941806	GO:0005488|GO:0005529|GO:0004872	NM_001029908
A_44_P260170	0.0275767	2.18857	7.51958	7.8947	6.76082	6.87866	0.0988345	0.822561	P	P	6.25178	6.25178	6.11928	P	P	P	Bcl2l12	Rattus norvegicus BCL2-like 12 (proline rich) (Bcl2l12), mRNA [NM_001108480]	361567	TC588629	Rn.106127	95469341	chr1	95469282	-	rn|1q22	ENSRNOT00000027777	NM_001108480	BCL2-like 12 (proline rich)	chr1:95469341-95469282		NM_001108480
A_44_P260542	0.000663485	0.456184	6.7261	6.38455	6.79049	6.52783	0.158547	0.648649	P	P	7.79862	7.72337	7.72199	P	P	P		Rattus norvegicus similar to 60S RIBOSOMAL PROTEIN L7 (LOC367933), mRNA [XM_346356]	NA			NA		NA				XM_346356
A_44_P262517	0.0152832	0.638444	7.77908	7.5826	7.74078	7.73815	0.88742	0.967877	P	P	8.16719	8.35207	8.53562	P	P	P	LOC689412	Rattus norvegicus similar to CG4025-PA (LOC689412), mRNA [NM_001109538]	689412		Rn.1279	62628594	chr13	62628534	+	rn|13q21	ENSRNOT00000035431	NM_001109538	similar to CG4025-PA	chr13:62628534-62628594		NM_001109538
A_44_P262625	0.00063428	0.650499	10.5187	10.3986	10.6955	10.444	0.113111	0.709789	P	P	11.2356	11.0916	11.085	P	P	P		Rattus norvegicus similar to ribosomal protein L6 (LOC364408), mRNA [XM_344424]	NA			46739906	chr15	46739847	+	rn|15p12	ENSRNOT00000033766	XM_344424		chr15:46739847-46739906
A_44_P262879	0.0116128	0.654446	8.31943	8.74592	8.75986	8.39333	0.533857	0.821594	P	P	9.14882	9.36855	8.99874	P	P	P	LOC684016	PREDICTED: Rattus norvegicus similar to esterase 2 (LOC684016), mRNA [XM_002730078]	684016			9117099	chrUn	9116336	+			XM_002730078	similar to esterase 2	chrUn:9116336-9117099		XM_002730078
A_44_P267778	0.0216347	1.75721	6.67413	6.70723	7.37787	6.70666	0.645998	1.06655	P	P	6.36861	6.04169	5.78784	P	P	P	Fndc8	Rattus norvegicus fibronectin type III domain containing 8 (Fndc8), mRNA [NM_001107030]	303376	TC628123	Rn.144928	71115003	chr10	71114944	+	rn|10q26	ENSRNOT00000010924	NM_001107030	fibronectin type III domain containing 8	chr10:71114944-71115003	GO:0008150|GO:0003674|GO:0005575	NM_001107030
A_44_P267993	0.00659532	1.53553	4.42227	4.62309	4.90419	4.53004	0.1202	1.23651	P	P	3.94269	4.03752	4.05486	A	A	A	LOC100364990	PREDICTED: Rattus norvegicus rCG40823-like, transcript variant 2 (LOC100364990), mRNA [XM_002725308]	100364990	TC592985	Rn.217087	NA		NA				XM_002725308	COenzyme Q (ubiquinone) biosynthesis family member (coq-1)-like		GO:0008299	XM_002725308
A_44_P268018	0.0158386	2.21654	7.263	6.14151	6.7732	6.69296	0.274112	0.846807	P	P	5.62983	5.69064	5.54574	P	P	P		BF543500 UI-R-C3-sz-h-08-0-UI.r1 UI-R-C3 Rattus norvegicus cDNA clone UI-R-C3-sz-h-08-0-UI 5', mRNA sequence [BF543500]	NA		Rn.101758	60881744	chr15	60881685	-	rn|15q12		BF543500		chr15:060881744-060881685
A_44_P269582	0.0474768	0.557213	11.3301	11.3595	11.487	11.2996	0.0761341	0.666062	P	P	12.3854	12.3854	11.7967	P	P	P	Dusp8	Rattus norvegicus dual specificity phosphatase 8 (Dusp8), mRNA [NM_001108510]	361679		Rn.219421	202215964	chr1	202215905	-	rn|1q41	ENSRNOT00000066124	NM_001108510	dual specificity phosphatase 8	chr1:202215964-202215905	GO:0008150|GO:0003674|GO:0005575	NM_001108510
A_44_P269652	0.00679523	0.395991	5.83104	6.49885	5.33767	6.07636	0.295974	0.564458	P	P	7.00434	7.66097	7.25482	P	P	P			NA			77525272	chr2	77525213	+	rn|2q22				chr2:077525213-077525272
A_44_P269782	0.00016235	0.479911	4.35804	4.50867	4.62566	4.40767	0.126951	0.604712	P	P	5.60337	5.39798	5.60262	P	P	P		Rattus norvegicus similar to ribosomal protein L26 (LOC291387), mRNA [XM_225658]	NA			83375586	chr18	83375527	+	rn|18q13		XM_225658		chr18:083375527-083375586
A_44_P269865	0.00221924	0.611941	8.35264	8.34706	8.74913	8.48032	0.198618	0.67298	P	P	9.24121	9.23678	9.11968	P	P	P	Ptges3l1	Rattus norvegicus prostaglandin E synthase 3-like 1 (Ptges3l1), mRNA [NM_001014272]	367808	TC577866	Rn.211968	63906687	chrX	63906628	-	rn|Xq22	ENSRNOT00000058485	NM_001014272	prostaglandin E synthase 3-like 1	chrX:63906687-63906628	GO:0005515|GO:0050220|GO:0005697|GO:0001516|GO:0070389|GO:0003720|GO:0051082|GO:0005829	NM_001014272
A_44_P273678	0.0453589	1.56292	11.294	11.2711	11.378	10.8835	0.662903	1.088	P	P	10.5788	10.8525	10.2242	P	P	P	Tceb3	Rattus norvegicus transcription elongation factor B (SIII), polypeptide 3 (Tceb3), mRNA [NM_017103]	25562	TC581875	Rn.37427	154789665	chr5	154789606	-	rn|5q36	ENSRNOT00000015649	NM_017103	transcription elongation factor B (SIII), polypeptide 3	chr5:154789665-154789606	GO:0005515|GO:0006368|GO:0005737|GO:0003690|GO:0006357|GO:0030528|GO:0005654|GO:0005634|GO:0016021|GO:0016944|GO:0008023|GO:0003677	NM_017103
A_44_P273837	0.00256606	1.73689	4.82369	4.54472	4.77601	5.09787	0.0867311	1.20962	P	P	3.98735	4.17923	3.90188	A	A	A	Fgf22	Rattus norvegicus fibroblast growth factor 22 (Fgf22), mRNA [NM_130751]	170579	TC601384	Rn.198777	11463629	chr7	11463490	-	rn|7q11	ENSRNOT00000011936	NM_130751	fibroblast growth factor 22	chr7:11463629-11463490	GO:0005515|GO:0005794|GO:0009986|GO:0008543|GO:0005730|GO:0005576|GO:0008083	NM_130751
A_44_P274021	0.000309168	2.61027	9.31484	9.14572	9.55122	9.06256	0.603287	0.948406	P	P	8.08423	7.86001	7.72256	P	P	P	Myh11	Rattus norvegicus myosin, heavy chain 11, smooth muscle (Myh11), mRNA [NM_001170600]	24582	NP516396	Rn.94969	719538	chr10	719479	+	rn|10q11	ENSRNOT00000030661	NM_001170600	myosin, heavy chain 11, smooth muscle	chr10:719479-719538	GO:0042470|GO:0005516|GO:0001725|GO:0003779|GO:0016459|GO:0030016|GO:0005524|GO:0030485|GO:0006939|GO:0048739|GO:0032982|GO:0003774|GO:0005737|GO:0006936|GO:0000166|GO:0005859|GO:0008307|GO:0048251	NM_001170600
A_44_P274154	0.00357897	1.96424	5.25814	5.31341	5.34762	5.2015	0.511371	0.880483	P	P	4.22191	4.20849	4.47541	P	A	P	Foxd2	Forkhead box protein D1 Fragment (Brain factor 2)(BF-2)(HFH-BF-2) [Source:UniProtKB/Swiss-Prot;Acc:Q63251] [ENSRNOT00000010201]	313504			135269544	chr5	135269485	-	rn|5q36	ENSRNOT00000010201	XM_233422	forkhead box D2	chr5:135269544-135269485	GO:0043565|GO:0006355|GO:0003700|GO:0005634	XM_233422
A_44_P274414	0.00304659	0.653485	9.83685	9.6598	10.0878	9.79278	0.0986303	0.738666	P	P	10.6079	10.3764	10.4042	P	P	P			NA			220141931	chr2	220141872	+	rn|2q42	ENSRNOT00000043960			chr2:220141872-220141931
A_44_P274675	0.000242528	2.46842	5.61442	5.4832	5.86582	5.46286	0.320222	1.32804	P	P	4.29572	4.3816	4.2563	P	A	P		neuronal PAS domain protein 3 Gene [Source:MGI Symbol;Acc:MGI:1351610] [ENSRNOT00000049945]	NA			74325314	chr6	74325255	+	rn|6q23	ENSRNOT00000049945	XM_234124		chr6:74325255-74325314
A_44_P275779	0.00472938	2.25376	4.35727	5.0838	4.94161	4.71098	0.301424	0.683599	P	P	3.72451	3.82151	3.27674	A	A	A		EST227633 Normalized rat embryo, Bento Soares Rattus sp. cDNA clone REMDD28 3' end, mRNA sequence [AI230945]	NA		Rn.204978	47370813	chr8	47370754	+	rn|8q22		AI230945		chr8:47370754-47370813
A_44_P276724	0.0353758	1.60966	7.39644	7.50301	7.27359	6.66808	0.443495	0.78657	P	P	6.57299	6.4649	6.62871	P	P	P	RGD1563703	PREDICTED: Rattus norvegicus similar to hypothetical protein E230025K15 (RGD1563703), mRNA [XM_001068301]	361206		Rn.139265	14086095	chr17	14086036	-	rn|17p14	ENSRNOT00000016138	XM_001068301	similar to hypothetical protein E230025K15	chr17:14086095-14086036		XM_001068301
A_44_P276951	0.00835237	1.50046	7.80814	7.66305	7.67247	7.45999	0.263953	1.11039	P	P	7.25716	6.98651	6.94872	P	P	P			NA	TC636673	Rn.203205	150793880	chr5	150793821	-	rn|5q36	ENSRNOT00000013761	XM_001063302		chr5:150793880-150793821		XM_001063302
A_44_P278279	0.0253431	0.441408	4.56169	4.95573	4.49988	3.41152	0.849355	1.02744	A	A	5.45127	5.85293	5.5798	P	P	P		AI169105 EST214936 Normalized rat kidney, Bento Soares Rattus sp. cDNA clone RKIBN19 3' end, mRNA sequence [AI169105]	NA		Rn.1100	30033818	chr4	30033759	+	rn|4q13		AI169105		chr4:030033759-030033818
A_44_P278843	0.00077684	0.460767	5.2749	5.54619	5.72302	5.83985	0.189095	0.636546	P	P	6.60717	6.65232	6.90938	P	P	P		Rattus norvegicus similar to actin-related protein 2 (LOC301861), mRNA [XM_217505]	NA			NA		NA				XM_217505
A_44_P278881	1.49e-05	0.531316	8.51738	8.66298	8.54283	8.61572	0.0664862	0.632082	P	P	9.56704	9.47622	9.44881	P	P	P	RGD1562558		290019			26310418	chr15	26310359	-	rn|15p14	ENSRNOT00000043588		similar to Cytochrome c, somatic	chr15:26310418-26310359	GO:0005739|GO:0070469|GO:0006810|GO:0009055|GO:0022900|GO:0046872|GO:0020037
A_44_P278938	2.02e-05	4.03585	8.03556	7.69211	7.66677	7.88715	0.198321	1.11851	P	P	5.9776	5.76025	5.693	P	P	P	Elf2	Rattus norvegicus E74-like factor 2 (Elf2), transcript variant 2, mRNA [NM_001012181]	361944	TC575670	Rn.107459	140146374	chr2	140146315	-	rn|2q26	ENSRNOT00000047635	NM_001012181	E74-like factor 2	chr2:140146374-140146315	GO:0043565|GO:0005515|GO:0006355|GO:0005737|GO:0003700|GO:0006357|GO:0016563|GO:0005634	NM_001012181
A_44_P279337	0.0385623	1.51621	5.39183	5.6814	5.66977	6.19978	0.0541955	1.55298	P	P	5.15751	5.08958	5.24612	P	P	P		PREDICTED: Rattus norvegicus up-regulator of carnitine transporter, OCTN2 (LOC303140), mRNA [XM_001073573]	NA	TC583129	Rn.222608	39408839	chr10	39408780	-	rn|10q22	ENSRNOT00000041253	XM_001073573		chr10:39408839-39408780		XM_001073573
A_44_P280306	0.00534694	1.55938	5.46141	5.25044	5.73702	5.61931	0.608053	1.05142	P	P	4.88983	4.96116	4.80718	P	P	P		UI-R-DY0-crf-c-23-0-UI.s1 UI-R-DY0 Rattus norvegicus cDNA clone UI-R-DY0-crf-c-23-0-UI 3', mRNA sequence [CB323396]	NA		Rn.214276	227335644	chr1	227335585	+	rn|1q51		CB323396		chr1:227335585-227335644
A_44_P282462	0.0423645	0.656249	7.01586	7.87722	7.54628	7.17216	0.0610066	0.73807	P	P	8.11825	8.21043	7.78783	P	P	P		AW915838 EST347142 Rat gene index, normalized rat, norvegicus, Bento Soares Rattus norvegicus cDNA clone RGIDB37 5' end, mRNA sequence [AW915838]	NA	TC598075	Rn.165769	53135785	chr11	53135726	+	rn|11q21		AW915838		chr11:053135726-053135785
A_44_P283339	0.0308808	1.6521	9.31183	9.60159	8.85033	9.11124	0.0830545	1.44147	P	P	8.2923	8.36412	8.84172	P	P	P	Tmed3	Rattus norvegicus transmembrane emp24 protein transport domain containing 3 (Tmed3), mRNA [NM_001004249]	300888	TC579045	Rn.98226	94590855	chr8	94590796	-	rn|8q31	ENSRNOT00000018603	NM_001004249	transmembrane emp24 protein transport domain containing 3	chr8:94590855-94590796	GO:0005794|GO:0016020|GO:0033116|GO:0016021|GO:0015031	NM_001004249
A_44_P284169	0.00144556	0.423012	6.85212	6.51722	7.14778	6.84063	0.147831	0.544468	P	P	8.13403	8.02782	8.12907	P	P	P			NA			35057180	chr10	35057121	-	rn|10q22				chr10:035057180-035057121
A_44_P284698	0.00116614	0.586862	12.4416	12.6559	12.4965	12.4195	0.300101	0.774562	P	P	13.1564	13.4087	13.2494	P	P	P		RATDBP10 Rat vitamin D binding protein gene, exon 13 [M60206]	NA	TC642903		20201476	chr14	20201417	+	rn|14p22		M60206		chr14:020201417-020201476
A_44_P286158	0.00455662	0.542193	10.1761	10.0517	10.3895	10.1946	0.112674	0.639137	P	P	11.3086	10.9913	10.9462	P	P	P		Rattus norvegicus similar to 40S ribosomal protein S16 (LOC291669), mRNA [XM_226020]	NA			28528481	chr18	28528422	+	rn|18p11		XM_226020		chr18:028528422-028528481
A_44_P286439	0.000457351	1.82704	7.06672	6.88445	7.293	7.14563	0.0468914	1.15302	P	P	6.32517	6.23761	6.13736	P	P	P	Trim42	Rattus norvegicus tripartite motif-containing 42 (Trim42), mRNA [NM_001013955]	301106	TC575448	Rn.109830	681698	chr8_random	681639	+			NM_001013955	tripartite motif-containing 42	chr8_random:681639-681698	GO:0005622|GO:0005515|GO:0008270|GO:0046872	NM_001013955
A_44_P288377	0.00526518	1.73593	8.26626	8.22214	8.80522	8.51439	0.124267	0.755728	P	P	7.8091	7.57683	7.63008	P	P	P			NA			NA		NA
A_44_P288418	0.000963298	0.523161	6.94679	6.89314	6.90912	7.11563	0.185343	0.727993	P	P	8.05615	7.83648	7.80501	P	P	P	2015-03-01	Rattus norvegicus membrane-associated ring finger (C3HC4) 1 (March1), mRNA [NM_001135838]	361135		Rn.206582	25055805	chr16	25025699	-	rn|16p14	ENSRNOT00000032289	NM_001135838	membrane-associated ring finger (C3HC4) 1	chr16:25055805-25025699	GO:0008270|GO:0046872	NM_001135838
A_44_P289284	0.00223623	0.508438	7.49812	7.0968	7.52568	7.52597	0.200883	0.834988	P	P	8.41917	8.40702	8.36864	P	P	P	Shank1	Rattus norvegicus SH3 and multiple ankyrin repeat domains 1 (Shank1), mRNA [NM_031751]	78957	TC573629	Rn.144602	94840012	chr1	94839953	+	rn|1q22	ENSRNOT00000026100	NM_031751	SH3 and multiple ankyrin repeat domains 1	chr1:94839953-94840012	GO:0005515|GO:0030054|GO:0005886|GO:0005624|GO:0014069|GO:0030159|GO:0045202|GO:0031877|GO:0030425|GO:0005622|GO:0005737|GO:0045211|GO:0007016	NM_031751
A_44_P290074	0.00178866	1.60869	7.89105	7.77067	7.49923	7.59261	0.176133	1.39536	P	P	6.93317	7.08476	7.00976	P	P	P		UI-R-G0-ul-d-04-0-UI.s1 UI-R-G0 Rattus norvegicus cDNA clone UI-R-G0-ul-d-04-0-UI 3', mRNA sequence [AI575097]	NA		Rn.219375	27116901	chr2	27116842	-	rn|2q12		AI575097		chr2:27116901-27116842
A_44_P290436	0.00192603	0.562529	5.10344	4.90162	5.20921	5.39978	0.610258	0.926225	P	P	6.17348	5.87646	5.91581	P	P	P		GB	NA	NP185482	Rn.3036	NA		NA				AF189020
A_44_P290734	0.00165727	0.578585	4.30654	4.49875	4.73893	4.36147	0.444802	0.727861	P	P	5.35263	5.22035	5.25077	P	P	P			NA			105038833	chr15	105038774	-	rn|15q24				chr15:105038833-105038774
A_44_P291037	0.00977838	0.373005	3.11942	3.91904	2.69681	3.58223	0.87487	0.960887	A	A	4.76771	5.20601	4.38237	P	P	P	Coch	Rattus norvegicus coagulation factor C homolog, cochlin (Limulus polyphemus) (Coch), mRNA [NM_001108710]	362735	TC604542	Rn.8204	71696861	chr6	71696328	+	rn|6q22	ENSRNOT00000007365	NM_001108710	coagulation factor C homolog, cochlin (Limulus polyphemus)	chr6:71696328-71696861	GO:0008150|GO:0003674|GO:0005575	NM_001108710
A_44_P292141	0.0420104	1.51592	5.63848	5.05186	5.59638	5.61578	0.166536	1.29519	P	P	4.67202	4.76771	5.19063	P	A	P	Pycard	UI-R-BJ1-atg-g-05-0-UI.s10 UI-R-BJ1 Rattus norvegicus cDNA clone UI-R-BJ1-atg-g-05-0-UI 3', mRNA sequence [CK842857]	282817		Rn.7817	187276135	chr1	187276076	+	rn|1q36		CK842857	PYD and CARD domain containing	chr1:187276076-187276135	GO:0005515|GO:0032090|GO:0006919|GO:0005576|GO:0006917|GO:0033209|GO:0042803|GO:0005829|GO:0043280|GO:0004197|GO:0005622|GO:0005737|GO:0051092|GO:0006954|GO:0050718|GO:0006508
A_44_P292785	0.00429547	2.12927	6.53603	5.7387	5.90943	6.03833	0.0882171	0.846912	P	P	4.8813	5.15499	4.94083	P	P	P	LOC100310874	Rattus norvegicus antisense RNA overlapping MCH (LOC100310874), mRNA [NM_001166676]	100310874	TC583324	Rn.160145	24780215	chr7	24780156	-	rn|7q13	ENSRNOT00000065899	NM_001166676	antisense RNA overlapping MCH	chr7:24780215-24780156	GO:0005737|GO:0005634|GO:0003677	NM_001166676
A_44_P293248	0.000576682	0.405741	3.63577	3.72059	3.78744	4.22591	0.0756961	0.558429	A	P	5.25652	5.02415	5.19734	P	P	P			NA			127605201	chr5	127605142	+	rn|5q34				chr5:127605142-127605201
A_44_P294637	0.00676399	1.50021	5.9823	5.71732	6.18937	5.96012	0.382603	0.875627	P	P	5.54247	5.2433	5.35857	P	P	P	Nlgn3	Rattus norvegicus neuroligin 3 (Nlgn3), mRNA [NM_134336]	171297	TC574311	Rn.10263	89397879	chrX	89397820	+	rn|Xq31	ENSRNOT00000005077	NM_134336	neuroligin 3	chrX:89397820-89397879	GO:0005515|GO:0009986|GO:0045202|GO:0050804|GO:0002087|GO:0005737|GO:0060080|GO:0016020|GO:0050808|GO:0008542|GO:0035176|GO:0016021|GO:0007155	NM_134336
A_44_P295042	0.0161956	1.86896	10.1035	9.91964	10.4543	10.0025	0.909112	0.983879	P	P	9.49441	9.25928	8.87871	P	P	P	Fosb	PREDICTED: Rattus norvegicus FBJ osteosarcoma oncogene B, transcript variant 2 (LOC100360880), mRNA [XM_002725540]	308411		Rn.10962	78668731	chr1	78668672	-	rn|1q21	ENSRNOT00000022556	XM_002725540	FBJ osteosarcoma oncogene B	chr1:78668731-78668672	GO:0051412|GO:0006355|GO:0007565|GO:0003700|GO:0006366|GO:0046982|GO:0042493|GO:0005634|GO:0043278|GO:0051591|GO:0032870|GO:0009612|GO:0043565|GO:0003690|GO:0032570	XM_002725540
A_44_P296008	0.00653343	1.64706	4.78244	4.82419	5.14023	4.55567	0.204262	0.877613	P	P	4.31197	4.06577	3.96259	P	A	A		AA858955 UI-R-A0-aj-b-12-0-UI.s3 UI-R-A0 Rattus norvegicus cDNA clone UI-R-A0-aj-b-12-0-UI 3', mRNA sequence [AA858955]	NA			NA		NA				AA858955
A_44_P296631	0.0102479	0.660679	10.1965	10.0812	10.6039	10.5147	0.15669	0.829685	P	P	10.8662	10.9392	11.0763	P	P	P	Krcc1	Rattus norvegicus lysine-rich coiled-coil 1 (Krcc1), mRNA [NM_001009413]	312437	TC577837	Rn.7008	104496123	chr4	104496064	+	rn|4q33	ENSRNOT00000009327	NM_001009413	lysine-rich coiled-coil 1	chr4:104496064-104496123		NM_001009413
A_44_P297059	0.0126232	3.74521	4.81089	4.33953	4.65951	4.73339	0.331489	1.45826	P	P	2.88334	2.12623	3.05638	A	A	A	Olr741	Rattus norvegicus olfactory receptor 741 (Olr741), mRNA [NM_001000575]	366120	NP1479285	Rn.142783	74680182	chr3	74680123	-	rn|3q24	ENSRNOT00000043835	NM_001000575	olfactory receptor 741	chr3:74680182-74680123	GO:0050911|GO:0004984|GO:0007186|GO:0004872|GO:0016021	NM_001000575
A_44_P297862	0.000166159	0.572496	11.7787	11.8208	12.0659	11.902	0.0695238	0.657245	P	P	12.7651	12.7279	12.6044	P	P	P		Rattus norvegicus similar to H3 histone, family 3B (LOC300760), mRNA [XM_236308]	NA			NA		NA				XM_236308
A_44_P299835	0.0171283	0.550128	4.22811	3.68353	3.51134	3.97682	0.599659	0.926159	A	P	4.57476	5.06559	4.50832	P	P	P	Pdgfrl	Rattus norvegicus platelet-derived growth factor receptor-like (Pdgfrl), mRNA [NM_001011921]	290771	TC578418	Rn.217523	54664375	chr16	54664316	-	rn|16q12.1	ENSRNOT00000014623	NM_001011921	platelet-derived growth factor receptor-like	chr16:54664375-54664316	GO:0008150|GO:0003674|GO:0005576|GO:0005575	NM_001011921
A_44_P300215	0.00154298	0.614635	6.27112	5.98059	6.35801	6.32689	0.0195035	0.75876	P	P	7.08564	6.869	6.86569	P	P	P	Stk11ip	Rattus norvegicus serine/threonine kinase 11 interacting protein (Stk11ip), mRNA [NM_001106922]	301535	TC593218	Rn.17056	74810105	chr9	74810046	+	rn|9q33	ENSRNOT00000027256	NM_001106922	serine/threonine kinase 11 interacting protein	chr9:74810046-74810105	GO:0005737|GO:0008104|GO:0019901	NM_001106922
A_44_P300249	0.000716154	0.49164	5.43279	5.33154	5.75483	5.73128	0.176376	0.664097	P	P	6.64431	6.6536	6.49229	P	P	P			NA			13361550	chr11	13361491	+	rn|11p11	ENSRNOT00000061928			chr11:13361491-13361550
A_44_P301204	0.0114959	0.261229	2.65045	2.90853	3.04364	3.47539	0.828542	1.07538	A	A	4.35317	5.44761	4.95936	P	P	P		BM386413 UI-R-CN1-cjf-l-20-0-UI.s1 UI-R-CN1 Rattus norvegicus cDNA clone UI-R-CN1-cjf-l-20-0-UI 3', mRNA sequence [BM386413]	NA		Rn.16973	175909244	chr2	175909185	+	rn|2q34		BM386413		chr2:175909185-175909244
A_44_P301248	0.0208833	0.656761	5.85412	5.77612	5.17508	5.75929	0.529994	0.922571	P	P	6.14045	6.22321	6.43459	P	P	P	Smek2	Rattus norvegicus SMEK homolog 2, suppressor of mek1 (Dictyostelium) (Smek2), mRNA [NM_001108367]	360993	TC580531	Rn.35621	110218656	chr14	110218597	+	rn|14q22	ENSRNOT00000005170	NM_001108367	SMEK homolog 2, suppressor of mek1 (Dictyostelium)	chr14:110218597-110218656	GO:0005515|GO:0003674|GO:0005575|GO:0019216	NM_001108367
A_44_P302310	0.00169486	0.263039	3.1741	3.79044	3.54334	2.71758	0.959009	1.04882	A	A	5.54766	5.38261	4.8426	P	P	P			NA			12092197	chr18	12092138	+	rn|18p12				chr18:012092138-012092197
A_44_P302675	0.0132387	1.77313	5.97277	5.21485	5.50023	5.45247	0.241581	0.848664	P	P	5.01124	4.5536	4.5973	P	A	P	Mpo	Rattus norvegicus myeloperoxidase (Mpo), nuclear gene encoding mitochondrial protein, mRNA [NM_001107036]	303413	TC617192	Rn.47782	76094118	chr10	76094059	+	rn|10q26	ENSRNOT00000011108	NM_001107036	myeloperoxidase	chr10:76094059-76094118	GO:0007568|GO:0005625|GO:0005615|GO:0032094|GO:0009612|GO:0005739|GO:0004601|GO:0034374|GO:0032496|GO:0042744|GO:0030141|GO:0006979|GO:0008201|GO:0055114|GO:0020037	NM_001107036
A_44_P304759	0.00173614	0.506279	5.73202	5.84479	5.85721	5.32307	0.112553	0.524916	P	P	6.88624	6.58827	6.56286	P	P	P			NA			54254974	chr19	54254915	+	rn|19q12				chr19:054254915-054254974
A_44_P305482	0.0173794	2.23117	5.65353	4.77954	4.63104	5.52059	0.273668	2.02135	P	P	4.38628	3.93833	3.77296	P	A	A	Ppargc1a	Rattus norvegicus peroxisome proliferator-activated receptor gamma, coactivator 1 alpha (Ppargc1a), mRNA [NM_031347]	83516	TC575544	Rn.19172	64365726	chr14	64365667	+	rn|14q11	ENSRNOT00000006071	NM_031347	peroxisome proliferator-activated receptor gamma, coactivator 1 alpha	chr14:64365667-64365726	GO:0005515|GO:0016922|GO:0003723|GO:0003713|GO:0045722|GO:0046321|GO:0005634|GO:0003677|GO:0005829|GO:0022904|GO:0043193|GO:0051091|GO:0045941|GO:0030374|GO:0000166|GO:0045944|GO:0007005|GO:0045893	NM_031347
A_44_P306238	0.000203523	0.566943	7.17319	6.88537	7.12211	7.14688	0.3434	0.817214	P	P	7.84298	7.97529	7.8938	P	P	P		Q8R4C3_CRIGR (Q8R4C3) Csr1, partial (39%) [TC639652]	NA	TC639652	Rn.119060	NA		NA				BF287427
A_44_P306581	0.00197526	2.86957	5.60937	5.44267	6.08656	5.10861	0.49933	0.891605	P	P	4.33598	4.02373	3.85245	P	A	A	Gdf5	PREDICTED: Rattus norvegicus growth differentiation factor 5 (Gdf5), mRNA [XM_001066344]	252835	TC643769	Rn.127822	NA		NA				XM_001066344	growth differentiation factor 5		GO:0043524|GO:0045666|GO:0005102|GO:0005575|GO:0005615	XM_001066344
A_44_P307308	0.0120509	0.528768	9.31061	8.93737	9.42217	8.90588	0.0557985	0.560023	P	P	10.3402	10.0891	9.7547	P	P	P	LOC301725	PREDICTED: Rattus norvegicus similar to 60S ribosomal protein L35 (LOC301725), mRNA [XM_237568]	301725			105094376	chr9	105094317	-	rn|9q37		XM_237568	similar to 60S ribosomal protein L35	chr9:105094376-105094317	GO:0005622|GO:0003735|GO:0005840|GO:0006412	XM_237568
A_44_P309336	0.0322028	0.249703	2.9114	3.02517	3.23164	2.88224	0.825661	0.909308	A	A	4.96627	5.55755	4.25174	P	P	P	Pcdh24	PREDICTED: Rattus norvegicus protocadherin 24 (Pcdh24), mRNA [XM_001070261]	291002	TC596163	Rn.222771	15956775	chr17	15956623	-	rn|17p14	ENSRNOT00000024151	XM_001070261	protocadherin 24	chr17:15956775-15956623	GO:0005515|GO:0030308|GO:0005886|GO:0005509|GO:0016021|GO:0007155|GO:0007156	XM_001070261
A_44_P309499	0.00251869	1.68186	6.02132	5.91684	6.37579	6.27829	0.842647	1.05771	P	P	5.30232	5.52338	5.39559	P	P	P	Klhl34	PREDICTED: Rattus norvegicus kelch-like 34 (Drosophila), transcript variant 2 (Klhl34), mRNA [XM_228962]	302703			58444295	chrX	58444236	-	rn|Xq21	ENSRNOT00000050708	XM_228962	kelch-like 34 (Drosophila)	chrX:58444295-58444236	GO:0005515	XM_228962
A_44_P311515	0.00707451	1.71858	4.89789	4.73113	5.08958	4.84164	0.0790888	0.782515	P	P	4.00357	4.34078	3.97005	A	A	A	Col9a1	Rattus norvegicus collagen, type IX, alpha 1 (Col9a1), mRNA [NM_001100842]	305104	TC595875	Rn.90726	22982770	chr9	22976816	+	rn|9q13	ENSRNOT00000018116	NM_001100842	collagen, type IX, alpha 1	chr9:22976816-22982770	GO:0003674|GO:0001894|GO:0005198|GO:0002062|GO:0005594|GO:0005575|GO:0007155	NM_001100842
A_44_P313592	0.0108075	2.46739	6.49517	7.30919	6.43087	6.30897	0.788943	1.03863	P	P	5.33276	5.46421	5.37517	P	P	P	Olr3	Rattus norvegicus olfactory receptor 3 (Olr3), mRNA [NM_001000110]	292559	NP1479256	Rn.142006	65743777	chr1	65743718	+	rn|1q12	ENSRNOT00000020448	NM_001000110	olfactory receptor 3	chr1:65743718-65743777	GO:0050911|GO:0004984|GO:0007186|GO:0004872|GO:0016021	NM_001000110
A_44_P314122	0.0050536	0.399148	6.94203	6.90968	7.49848	7.65448	0.577313	0.908075	P	P	8.55832	8.65135	8.63028	P	P	P		Rattus norvegicus similar to Heat shock cognate 71 kDa protein (LOC291461), mRNA [XM_212821]	NA			NA		NA				XM_212821
A_44_P314506	0.0161024	0.49869	7.75823	7.88715	7.69668	7.83848	0.37024	0.798112	P	P	8.48869	8.90869	8.96021	P	P	P		Rattus norvegicus similar to Elongation factor 1-alpha 1 (EF-1-alpha-1) (Elongation factor 1 A-1) (eEF1A-1) (Elongation factor Tu) (EF-Tu) (LOC288019), mRNA [XM_221348]	NA			75633113	chr11	75633054	-	rn|11q22		XM_221348		chr11:075633113-075633054
A_44_P314686	0.00671683	2.04448	5.06888	4.52336	5.39348	4.81121	0.35443	3.84336	P	P	4.13826	3.94977	3.74483	A	A	A		BP491884 Rattus norvegicus insulinoma RINm5F Rattus norvegicus cDNA clone RI09408 3', mRNA sequence [BP491884]	NA	TC591827	Rn.165200	51876203	chr7	51876144	+	rn|7q21		BP491884		chr7:51876144-51876203
A_44_P314793	0.0122823	1.91441	6.05707	5.46967	5.98764	5.88162	0.945175	1.01024	P	P	5.23971	4.64795	4.83526	P	A	P		AI639319 rx04937s Rat mixed-tissue library Rattus norvegicus cDNA clone rx04937 3', mRNA sequence [AI639319]	NA		Rn.160929	NA		NA				AI639319
A_44_P315905	0.000992678	2.2332	6.86397	6.50729	7.08878	6.96189	0.578013	1.05794	P	P	5.75951	5.59571	5.77402	P	P	P	Acr	Rattus norvegicus acrosin (Acr), mRNA [NM_012490]	24163	TC579068	Rn.10423	127891321	chr7	127891262	+	rn|7q34	ENSRNOT00000045647	NM_012490	acrosin	chr7:127891262-127891321	GO:0005515|GO:0043159|GO:0001669|GO:0004252|GO:0005798|GO:0042806|GO:0048545|GO:0007339|GO:0005537|GO:0009607|GO:0007338|GO:0043234|GO:0003674|GO:0004040|GO:0007190|GO:0008144|GO:0006508|GO:0008233|GO:0007341|GO:0007340	NM_012490
A_44_P316106	0.000920974	2.00245	5.59208	5.41094	5.6374	5.31722	0.586986	0.931394	P	P	4.554	4.60751	4.30085	P	A	P	Olr1867	Rattus norvegicus olfactory receptor 1867 (Olr1867), mRNA [NM_001101022]	100036582	NP516413	Rn.217925	18756619	chr8	18756560	+	rn|8q13		NM_001101022	olfactory receptor 1867	chr8:18756560-18756619		NM_001101022
A_44_P318767	0.00930108	0.406416	4.2554	5.04127	4.13236	4.55873	0.758855	1.19216	A	P	5.59417	6.25262	5.56412	P	P	P		RAB30, member RAS oncogene family [Source:RefSeq peptide;Acc:NP_001015012] [ENSRNOT00000055380]	NA		Rn.161854	149664957	chr1	149659842	+	rn|1q32	ENSRNOT00000055380	FQ210359		chr1:149659842-149664957
A_44_P318861	0.0141335	0.599873	8.07571	7.93817	8.36742	8.70853	0.0853645	0.777854	P	P	9.06673	9.16268	8.87816	P	P	P		PREDICTED: Rattus norvegicus similar to chromosome 10 open reading frame 64 (RGD1564142), miscRNA [XR_085638]	NA	TC603060		8484575	chr16	8484516	-	rn|16p16	ENSRNOT00000030402	XR_085638		chr16:8484575-8484516		XR_085638
A_44_P318999	0.00414444	0.65673	6.54123	7.00684	6.87792	6.82399	0.266384	1.08735	P	P	7.29795	7.4287	7.54912	P	P	P			NA			135749879	chr3	135749821	-	rn|3q41				chr3:135749879-135749821
A_44_P319138	0.0374361	2.43165	5.44892	7.01568	5.94316	5.82871	0.644811	0.90272	P	P	5.25212	4.3612	4.96475	P	A	P	LOC100365052	PREDICTED: Rattus norvegicus hypothetical protein LOC100365052 (LOC100365052), mRNA [XM_002725602]	100365052			84360866	chr1	84360807	+	rn|1q21		XM_002725602	hypothetical protein LOC100365052	chr1:84360807-84360866		XM_002725602
A_44_P319180	0.0240114	1.59966	5.834	5.52192	5.13954	5.17123	0.30271	1.1482	P	P	4.74341	4.85972	4.69416	P	A	P		Putative uncharacterized protein Fragment [Source:UniProtKB/TrEMBL;Acc:Q4G028] [ENSRNOT00000058734]	NA	TC579496	Rn.50877	98674440	chr6	98674381	+	rn|6q24	ENSRNOT00000058734	XR_086279		chr6:98674381-98674440		XR_086279
A_44_P319238	0.0466608	0.305037	3.3797	2.36287	4.62845	3.93039	0.0528794	0.180521	P	A	5.23397	6.21948	4.60826	P	P	P	Cpne4	Rattus norvegicus copine IV (Cpne4), mRNA [NM_001109003]	367160		Rn.57966	110111243	chr8	110111184	+	rn|8q32	ENSRNOT00000016749	NM_001109003	copine IV	chr8:110111184-110111243		NM_001109003
A_44_P321053	0.00375626	1.59658	6.48022	6.23537	6.45271	6.65971	0.258215	0.810548	P	P	5.78146	5.76517	5.82226	P	P	P		Rattus norvegicus similar to olfactory receptor MOR222-3 (LOC292558), mRNA [XM_218228]	NA			65656282	chr1	65656223	-	rn|1q12		XM_218228		chr1:065656282-065656223
A_44_P322285	0.000323769	2.60847	5.31693	4.83526	4.881	5.09388	0.794768	0.925187	P	P	3.69818	3.45198	3.81127	A	A	A		AW141271 EST291312 Normalized rat brain, Bento Soares Rattus sp. cDNA clone RGIBJ91 5' end similar to tropomyosin non-muscle isoform NM1, mRNA sequence [AW141271]	NA		Rn.37575	182324547	chr2	182324488	-	rn|2q34		AW141271		chr2:182324547-182324488
A_44_P322997	0.00141711	2.02256	6.12745	5.87818	6.47721	6.29636	0.752233	1.06119	P	P	5.0602	5.35587	5.15379	P	P	P		AW919338 EST350642 Rat gene index, normalized rat, norvegicus, Bento Soares Rattus norvegicus cDNA clone RGIFP94 5' end, mRNA sequence [AW919338]	NA		Rn.155282	86596813	chr10	86596751	+	rn|10q31		AW919338		chr10:086596751-086596813
A_44_P323892	0.000516457	0.492801	11.4294	11.211	11.6018	11.4308	0.177261	0.53958	P	P	12.5902	12.4436	12.2877	P	P	P	RGD1559951	PREDICTED: Rattus norvegicus similar to 60S ribosomal protein L37a (RGD1559951), mRNA [XM_228717]	302528			22880407	chrX	22880348	-	rn|Xq13		XM_228717	similar to 60S ribosomal protein L37a	chrX:22880407-22880348	GO:0005622|GO:0003735|GO:0005840|GO:0006412	XM_228717
A_44_P323933	0.00820063	1.74483	4.6132	4.56328	4.49397	4.00248	0.709101	0.910175	P	P	3.56086	3.62484	3.71368	A	A	A	Smc2	Rattus norvegicus structural maintenance of chromosomes 2 (Smc2), mRNA [NM_001108666]	362519	TC641421	Rn.94452	69597380	chr5	69597321	+	rn|5q23	ENSRNOT00000030563	NM_001108666	structural maintenance of chromosomes 2	chr5:69597321-69597380	GO:0005515|GO:0000796|GO:0007076|GO:0000793|GO:0051276|GO:0005737|GO:0046982|GO:0005694|GO:0005634|GO:0000228|GO:0005524|GO:0044403	NM_001108666
A_44_P324140	0.0317349	0.558335	4.57359	4.73316	4.59754	5.21112	0.324544	0.765381	P	P	5.24242	5.64266	5.95834	P	P	P		PREDICTED: Rattus norvegicus similar to 14-3-3 protein theta (14-3-3 protein tau) (14-3-3 protein T-cell) (HS1 protein) (LOC681140), mRNA [XM_001060456]	NA			90691575	chr9	90691516	-	rn|9q36	ENSRNOT00000029099	XM_001060456		chr9:90691575-90691516		XM_001060456
A_44_P325426	0.0349217	1.60394	8.48984	7.59285	7.96573	7.99427	0.125802	1.68001	P	P	7.36718	7.44524	7.27724	P	P	P		EST233894 Normalized rat placenta, Bento Soares Rattus sp. cDNA clone RPLCX14 3' end, mRNA sequence [AI237332]	NA		Rn.164817	13554154	chr4	13554095	-	rn|4q11		AI237332		chr4:13554154-13554095
A_44_P325479	0.0334585	0.214864	3.21472	5.16486	2.44152	4.21034	0.0647705	0.26141	A	P	5.06888	6.94013	6.40668	P	P	P		R.norvegicus mRNA for cyclin B. [X64589]	NA	TC575710	Rn.9232	31574603	chr2	31574545	-	rn|2q12		X64589		chr2:31574603-31574545
A_44_P325772	0.0162785	0.415115	3.31121	4.05253	4.50401	4.73763	0.120907	0.320003	A	P	5.17123	5.66197	5.65666	P	P	P		GB	NA	NP516920		NA		NA
A_44_P327602	0.0180312	1.70185	8.13987	8.18622	7.5785	8.34827	0.0712493	1.6084	P	P	7.263	7.41027	7.293	P	P	P		Q4RC75_TETNG (Q4RC75) Chromosome undetermined SCAF19609, whole genome shotgun sequence. (Fragment), partial (7%) [TC580899]	NA	TC580899	Rn.7226	165078411	chr5	165078352	-	rn|5q36		AW143111		chr5:165078411-165078352
A_44_P328743	0.0232105	1.83363	4.43905	4.07709	4.68319	4.60511	0.547499	0.889268	P	P	3.21265	3.89284	3.59856	A	A	A	RGD1562814	Rattus norvegicus similar to Peptidyl-prolyl cis-trans isomerase A (PPIase) (Rotamase) (Cyclophilin A) (Cyclosporin A-binding protein) (SP18) (LOC366866), mRNA [XM_345810]	366866			NA		NA				XM_345810	similar to peptidylprolyl isomerase A (cyclophilin A))		GO:0006457|GO:0003755
A_44_P329756	0.00809298	0.314209	3.9691	3.0114	3.18768	3.46627	0.961621	1.02201	A	A	4.98324	5.5864	4.6485	P	P	P		AI059074 UI-R-C1-ks-g-11-0-UI.s1 UI-R-C1 Rattus norvegicus cDNA clone UI-R-C1-ks-g-11-0-UI 3', mRNA sequence [AI059074]	NA		Rn.154410	155297895	chr5	155297836	-	rn|5q36		AI059074		chr5:155297895-155297836
A_44_P329974	0.0227752	0.542967	4.66861	4.43958	4.74341	4.66007	0.974745	0.995404	P	P	5.48032	5.78931	5.21257	P	P	P		BF282674 EST447265 Rat Gene Index, normalized rat, Rattus norvegicus cDNA Rattus norvegicus cDNA clone RGIDR54 3' sequence, mRNA sequence [BF282674]	NA		Rn.60475	187947736	chr1	187947677	-	rn|1q37		BF282674		chr1:187947736-187947677
A_44_P330023	0.00433431	2.65635	5.57843	5.8597	5.42793	5.38917	0.432416	1.15135	P	P	4.09908	3.85903	4.47418	A	A	P		AA998363 UI-R-C0-hz-c-06-0-UI.s1 UI-R-C0 Rattus norvegicus cDNA clone UI-R-C0-hz-c-06-0-UI 3', mRNA sequence [AA998363]	NA		Rn.153992	104302351	chr7	104302292	+	rn|7q33		AA998363		chr7:104302292-104302351
A_44_P330633	0.0201132	0.451673	6.86868	7.09549	6.87626	7.08795	0.307674	0.740856	P	P	7.95102	8.49175	7.8746	P	P	P			NA			NA		NA
A_44_P330652	8.86e-05	1.56984	5.97853	6.01231	6.14151	5.94751	0.297135	1.03627	P	P	5.31828	5.44181	5.35082	P	P	P		Brain serine/threonine kinase 2 Fragment [Source:UniProtKB/TrEMBL;Acc:Q4A1P4] [ENSRNOT00000054868]	NA	TC611180	Rn.223700	202123482	chr1	202121591	+	rn|1q41	ENSRNOT00000054868	AM040976		chr1:202121591-202123482
A_44_P330828	0.0268568	0.484996	5.13921	4.61924	5.32001	5.98018	0.530959	0.76214	P	P	6.00122	6.73915	6.34012	P	P	P	MGC105649	Rattus norvegicus hypothetical LOC302884 (MGC105649), mRNA [NM_001008518]	302884	TC579607	Rn.106101	109612937	chr3	109612878	+	rn|3q35		NM_001008518	hypothetical LOC302884	chr3:109612878-109612937	GO:0005739|GO:0005634	NM_001008518
A_44_P331214	0.0487542	0.650125	5.89065	5.64584	6.49758	6.44199	0.947514	0.989677	P	P	6.81496	6.73073	6.80662	P	P	P		CB547659 AMGNNUC:URRG1-00028-A5-A urrg1 (14046) Rattus norvegicus cDNA clone urrg1-00028-a5 5', mRNA sequence [CB547659]	NA		Rn.1971	66658943	chr11	66658884	-	rn|11q22		CB547659		chr11:066658943-066658884
A_44_P332138	0.021278	1.91275	4.40738	4.64055	4.39514	4.2306	0.695151	1.19156	P	P	3.50218	3.12798	3.76969	A	A	A		AA901315 UI-R-A1-dp-d-02-0-UI.s1 UI-R-A1 Rattus norvegicus cDNA clone UI-R-A1-dp-d-02-0-UI 3' similar to gi [AA901315]	NA		Rn.103382	90978054	chr7	90977995	-	rn|7q31		AA901315		chr7:090978054-090977995
A_44_P332432	0.0335708	1.68331	6.1814	5.77118	5.39798	5.37157	0.483669	1.31528	P	P	4.63629	5.18977	5.02384	P	P	P	Duox1	Rattus norvegicus dual oxidase 1 (Duox1), mRNA [NM_153739]	266807	TC573776	Rn.162682	109127796	chr3	109127106	+	rn|3q35	ENSRNOT00000065099	NM_153739	dual oxidase 1	chr3:109127106-109127796	GO:0042335|GO:0005886|GO:0050660|GO:0005509|GO:0019221|GO:0009055|GO:0051591|GO:0016324|GO:0004601|GO:0016020|GO:0016491|GO:0042446|GO:0016174|GO:0016021|GO:0042744|GO:0006979|GO:0055114|GO:0020037	NM_153739
A_44_P333477	0.000205237	0.476086	5.49265	5.41358	5.4878	5.66655	0.0559759	0.589536	P	P	6.46664	6.58516	6.70502	P	P	P		PREDICTED: Rattus norvegicus similar to Tricarboxylate transport protein, mitochondrial precursor (Citrate transport protein) (CTP) (Tricarboxylate carrier protein) (Solute carrier family 25 member 1) (LOC288311), mRNA [XR_008704]	NA		Rn.196592	26755597	chr11	26755538	+	rn|11q11	ENSRNOT00000028906	XR_008704		chr11:26755538-26755597
A_44_P337865	2.96e-05	0.43926	9.16543	9.07235	8.97996	8.99162	0.133061	0.619742	P	P	10.2662	10.2388	10.218	P	P	P			NA			49277308	chr20	49277249	-	rn|20q13				chr20:049277308-049277249
A_44_P338137	0.00284554	0.470887	4.25701	5.03113	4.71777	4.5045	0.215826	0.742532	P	P	5.61718	5.62125	5.96092	P	P	P	Cct6a	Rattus norvegicus chaperonin containing Tcp1, subunit 6A (zeta 1) (Cct6a), mRNA [NM_001033684]	288620	TC584841	Rn.33807	27996561	chr12	27996426	+	rn|12q13	ENSRNOT00000032637	NM_001033684	chaperonin containing Tcp1, subunit 6A (zeta 1)	chr12:27996426-27996561	GO:0005832|GO:0005829	NM_001033684
A_44_P339594	0.0236467	1.61318	6.33376	6.22077	6.46596	6.35838	0.32218	0.813759	P	P	5.91349	5.4946	5.52537	P	P	P	Olr60	Rattus norvegicus olfactory receptor 60 (Olr60), mRNA [NM_001000748]	405017	TC580130	Rn.141919	160626908	chr1	160626849	+	rn|1q32	ENSRNOT00000045242	NM_001000748	olfactory receptor 60	chr1:160626849-160626908	GO:0050911|GO:0004984|GO:0007186|GO:0004872|GO:0016021	NM_001000748
A_44_P339994	0.000846096	0.242734	5.08781	4.95094	4.92503	5.57175	0.112184	0.336259	P	P	7.54165	6.913	7.07298	P	P	P			NA			110033652	chr14	110033593	-	rn|14q22	ENSRNOT00000038804			chr14:110033652-110033593
A_44_P340040	0.00132452	1.56909	7.67096	7.55227	7.30098	7.42215	0.176588	0.899369	P	P	6.74641	6.82971	6.94679	P	P	P			NA			NA		NA
A_44_P340345	0.0239727	0.509994	10.2343	10.6022	9.54569	10.0554	0.112232	0.643764	P	P	11.4914	10.7637	11.0388	P	P	P	Rpl10l	PREDICTED: Rattus norvegicus ribosomal protein L10-like (Rpl10l), mRNA [XM_001080201]	299106	TC640508	Rn.159753	87930450	chr6	87930391	-	rn|6q24	ENSRNOT00000047597	XM_001080201	ribosomal protein L10-like	chr6:87930450-87930391	GO:0005622|GO:0005737|GO:0003735|GO:0005840|GO:0005634|GO:0007283|GO:0006412	XM_001080201
A_44_P340362	0.0283954	1.79006	5.16213	4.94944	5.0563	5.12761	0.487655	1.11477	P	P	4.02032	4.54865	4.07943	A	A	A		EST203285 Normalized rat embryo, Bento Soares Rattus sp. cDNA clone REMBD90 3' end, mRNA sequence [AI008834]	NA		Rn.120239	6029461	chr8	6029454	-	rn|8q11		AI008834		chr8:6029461-6029454
A_44_P340401	0.00167336	0.627332	10.0411	10.077	10.2191	10.0396	0.113491	0.682275	P	P	10.8498	10.8126	10.635	P	P	P		Rattus norvegicus similar to ribosomal protein S24 (LOC315035), mRNA [XM_235376]	NA			71504329	chr7	71504270	+	rn|7q22		XM_235376		chr7:071504270-071504329
A_44_P341644	0.00107085	1.93388	8.11192	7.97434	8.07498	7.81365	0.0496793	0.795273	P	P	7.17652	7.07701	6.87007	P	P	P		AI111346 UI-R-Y0-ma-d-01-0-UI.s1 UI-R-Y0 Rattus norvegicus cDNA clone UI-R-Y0-ma-d-01-0-UI 3', mRNA sequence [AI111346]	NA		Rn.26557	106462749	chr13	106462690	+	rn|13q27		AI111346		chr13:106462690-106462749
A_44_P341910	0.0419952	0.262454	4.65343	1.99416	2.07048	4.27213	0.0507129	0.221833	A	P	4.7598	6.18825	5.65836	P	P	P	Retnlg	Rattus norvegicus resistin-like gamma (Retnlg), mRNA [NM_181625]	288135	TC624590	Rn.90340	53175885	chr11	53175372	-	rn|11q21		NM_181625	resistin-like gamma	chr11:53175885-53175372	GO:0005179|GO:0005576|GO:0005125	NM_181625
A_44_P342279	0.0193518	1.50809	5.34164	4.91482	5.45027	5.54338	0.218741	1.10902	P	P	4.6984	4.8451	4.6667	P	A	P	Adamts3	Rattus norvegicus ADAM metallopeptidase with thrombospondin type 1, motif 3 (Adamts3), mRNA [NM_001107212]	305253		Rn.218557	19963049	chr14	19962990	+	rn|14p22	ENSRNOT00000047418	NM_001107212	ADAM metallopeptidase with thrombospondin type 1, motif 3	chr14:19962990-19963049	GO:0006508|GO:0005578|GO:0008270|GO:0008233|GO:0004222|GO:0046872	NM_001107212
A_44_P342416	0.000239143	0.411338	8.24024	8.13478	8.39036	8.421	0.136287	0.540277	P	P	9.68957	9.40953	9.63435	P	P	P		Rattus norvegicus similar to ribosomal protein S27a (LOC364669), mRNA [XM_344565]	NA			10687384	chr17	10687325	+	rn|17p14		XM_344565		chr17:010687325-010687384
A_44_P342438	0.00196337	0.654852	7.65674	7.76687	7.64968	7.38173	0.316138	0.758576	P	P	8.16497	8.30607	8.21934	P	P	P	Hecw1	Rattus norvegicus HECT, C2 and WW domain containing E3 ubiquitin protein ligase 1 (Hecw1), mRNA [NM_001106117]	291209		Rn.212215	59024161	chr17	59024102	+	rn|17q12.1	ENSRNOT00000021703	NM_001106117	HECT, C2 and WW domain containing E3 ubiquitin protein ligase 1	chr17:59024102-59024161	GO:0005622|GO:0005515|GO:0016881|GO:0006464	NM_001106117
A_44_P342756	0.00110121	0.447351	9.1589	8.90541	9.01034	9.52982	0.0663404	0.53252	P	P	10.4234	10.1901	10.3714	P	P	P			NA			17831026	chr9	17830967	+	rn|9q13				chr9:017830967-017831026
A_44_P344181	0.0479167	0.616851	4.1027	4.04468	4.36234	4.11409	0.798595	0.934688	P	P	4.53325	5.15469	4.81968	P	P	P	Map6	Rattus norvegicus microtubule-associated protein 6 (Map6), mRNA [NM_017204]	29457	TC574312	Rn.37490	156657547	chr1	156657488	+	rn|1q32	ENSRNOT00000034389	NM_017204	microtubule-associated protein 6	chr1:156657488-156657547	GO:0008017|GO:0005516|GO:0005737|GO:0005794|GO:0005874|GO:0005856	NM_017204
A_44_P344777	0.00150168	0.497793	11.0537	10.8649	10.9416	11.4398	0.0781061	0.541332	P	P	12.1673	11.9647	12.1563	P	P	P		Rattus norvegicus similar to glyceraldehyde-3-phosphate dehydrogenase (LOC311121), mRNA [XM_230014]	NA			53434445	chr3	53434386	+	rn|3q21		XM_230014		chr3:053434386-053434445
A_44_P344791	0.0137141	1.82164	5.35194	4.6537	4.89584	5.39731	0.128371	0.783467	P	P	3.99041	4.23131	4.46668	A	A	P	RGD1563060	Rattus norvegicus similar to AVLV472 (RGD1563060), mRNA [NM_001106149]	291608	TC618211	Rn.137959	37230489	chr18	37230430	-	rn|18p11	ENSRNOT00000060125	NM_001106149	similar to AVLV472	chr18:37230489-37230430		NM_001106149
A_44_P344875	0.0018874	1.65099	5.90528	5.79209	5.79687	5.46094	0.437286	0.870227	P	P	4.91872	5.0482	5.10128	P	P	P	Reep1	Rattus norvegicus receptor accessory protein 1 (Reep1), nuclear gene encoding mitochondrial protein, mRNA [NM_001108633]	362384	TC601149	Rn.11891	105069334	chr4	105061296	+	rn|4q33	ENSRNOT00000011283	NM_001108633	receptor accessory protein 1	chr4:105061296-105069334	GO:0005737|GO:0051205|GO:0004872|GO:0031849	NM_001108633
A_44_P345961	0.00571484	3.86024	6.6816	6.41072	6.4544	6.52392	0.535817	1.14697	P	P	4.36438	4.33924	4.93317	P	A	P	Neurod6	Rattus norvegicus neurogenic differentiation 6 (Neurod6), mRNA [NM_001109237]	500137	TC632970	Rn.220502	84476850	chr4	84476791	-	rn|4q24	ENSRNOT00000016182	NM_001109237	neurogenic differentiation 6	chr4:84476850-84476791	GO:0030528|GO:0005634	NM_001109237
A_44_P347023	0.000584642	0.386118	4.63629	4.46328	4.48436	4.29057	0.18705	0.353899	P	P	5.64973	5.85769	6.01016	P	P	P		Rattus norvegicus similar to 60S RIBOSOMAL PROTEIN L29 (P23) (LOC295470), mRNA [XM_227709]	NA			225938785	chr2	225938726	-	rn|2q42		XM_227709		chr2:225938785-225938726
A_44_P347320	0.0158323	2.26528	4.76436	4.1952	4.84711	4.36753	0.680826	1.11552	P	P	3.00861	3.79934	3.2413	A	A	A		Rattus norvegicus similar to RIKEN cDNA 1110011K10 (LOC315466), mRNA [XM_235929]	NA			21230029	chr8	21229970	-	rn|8q13		XM_235929		chr8:021230029-021229970
A_44_P348244	0.0050626	0.336688	4.73617	3.9691	4.26656	3.70866	0.219636	0.26447	A	A	5.81527	5.76423	5.79687	P	P	P	Nadsyn1	Glutamine-dependent NAD(+) synthetase (EC 6.3.5.1)(NAD(+) synthase [glutamine-hydrolyzing])(NAD(+) synthetase 1) [Source:UniProtKB/Swiss-Prot;Acc:Q812E8] [ENSRNOT00000028175]	353255	TC582663	Rn.22886	204187526	chr1	204187467	-	rn|1q41	ENSRNOT00000028175	BC101923	NAD synthetase 1	chr1:204187526-204187467	GO:0005515|GO:0006807|GO:0016810|GO:0016874|GO:0019674|GO:0005575|GO:0005524|GO:0005829|GO:0003674|GO:0008150|GO:0003952|GO:0000166|GO:0009435
A_44_P352043	0.032491	2.33658	5.50113	5.23364	6.64962	5.50628	0.831663	0.951583	P	P	4.37598	4.32173	5.02988	P	A	P	Bcl11b	Rattus norvegicus B-cell CLL/lymphoma 11B (zinc finger protein) (Bcl11b), mRNA [NM_001108057]	314423		Rn.162897	132370241	chr6	132370182	-	rn|6q32	ENSRNOT00000008158	NM_001108057	B-cell CLL/lymphoma 11B (zinc finger protein)	chr6:132370241-132370182	GO:0005622|GO:0008270|GO:0003676	NM_001108057
A_44_P353102	0.000672379	0.411455	5.49786	5.57902	5.92043	5.69093	0.103039	0.551033	P	P	7.1458	6.95916	6.75522	P	P	P		CR462824 Rat pBluescript Lion Rattus norvegicus cDNA clone LIONp463C02211 3', mRNA sequence [CR462824]	NA		Rn.166077	18078973	chr16	18078914	+	rn|16p14		CR462824		chr16:18078914-18078973
A_44_P353672	0.0111043	0.555612	4.52807	3.67712	3.86886	3.99994	0.065247	0.75019	A	P	4.7595	5.13066	4.78707	P	P	P	Kcnd2	Rattus norvegicus potassium voltage-gated channel, Shal-related subfamily, member 2 (Kcnd2), mRNA [NM_031730]	65180	TC630020	Rn.87841	48046443	chr4	48046384	+	rn|4q22		NM_031730	potassium voltage-gated channel, Shal-related subfamily, member 2	chr4:48046384-48046443	GO:0005515|GO:0005250|GO:0005244|GO:0046982|GO:0005886|GO:0009986|GO:0014069|GO:0005267|GO:0055085|GO:0051291|GO:0046872|GO:0030425|GO:0043197|GO:0005887|GO:0005249|GO:0008076|GO:0043025|GO:0001508|GO:0019717|GO:0005216|GO:0006813|GO:0006811	NM_031730
A_44_P354229	0.00028536	0.265505	5.15328	5.79162	5.33474	5.83512	0.112361	0.445226	P	P	7.43388	7.24268	7.69978	P	P	P		Rattus norvegicus similar to karyopherin (importin) alpha 2 (LOC317233), mRNA [XM_228535]	NA			92887129	chrX	92887070	-	rn|Xq31		XM_228535		chrX:092887129-092887070
A_44_P354480	0.0249639	1.56366	9.25779	8.93307	9.6893	9.44881	0.103343	1.53639	P	P	8.73497	8.61115	8.78835	P	P	P	Usp36	Rattus norvegicus ubiquitin specific peptidase 36 (Usp36), mRNA [NM_001107069]	303700	TC603755	Rn.165326	108270459	chr10	108270400	-	rn|10q32.3	ENSRNOT00000039212	NM_001107069	ubiquitin specific peptidase 36	chr10:108270459-108270400	GO:0006511|GO:0005730|GO:0008233|GO:0008234|GO:0004221	NM_001107069
A_44_P354911	0.0223745	1.54651	8.46581	8.16353	8.8134	8.22528	0.864519	1.01773	P	P	8.03332	7.64968	7.72132	P	P	P		supervillin [Source:RefSeq peptide;Acc:NP_001101886] [ENSRNOT00000025037]	NA	TC584202	Rn.219681	60909265	chr17	60909206	-	rn|17q12.1	ENSRNOT00000025037	CV078419		chr17:60909265-60909206
A_44_P355842	0.00909535	1.53021	6.82741	6.46081	6.46747	6.79864	0.427445	0.87963	P	P	6.02771	6.02624	6.05214	P	P	P	Ly6g5c	Rattus norvegicus lymphocyte antigen 6 complex, locus G5C (Ly6g5c), mRNA [NM_198739]	294245	TC583505	Rn.213816	3773525	chr20	3773466	-	rn|20p12	ENSRNOT00000001122	NM_198739	lymphocyte antigen 6 complex, locus G5C	chr20:3773525-3773466	GO:0005576	NM_198739
A_44_P356344	1.45e-05	0.232944	7.65536	7.43603	7.67601	7.77665	0.150516	0.399537	P	P	9.77622	9.68655	9.76519	P	P	P	Ndufc2	Rattus norvegicus NADH dehydrogenase (ubiquinone) 1, subcomplex unknown, 2 (Ndufc2), nuclear gene encoding mitochondrial protein, mRNA [NM_001009290]	293130	TC609082	Rn.62471	154641951	chr1	154641288	+	rn|1q32	ENSRNOT00000016509	NM_001009290	NADH dehydrogenase (ubiquinone) 1, subcomplex unknown, 2	chr1:154641288-154641951	GO:0005739|GO:0005737|GO:0005747|GO:0006120|GO:0005743|GO:0008137	NM_001009290
A_44_P356428	0.0132595	1.57001	5.66093	5.04326	5.12712	5.29202	0.827079	1.04208	P	P	4.52363	4.83942	4.56694	P	A	P	Tmem79	Rattus norvegicus transmembrane protein 79 (Tmem79), mRNA [NM_001033896]	310626	TC576407	Rn.13463	180445043	chr2	180444984	-	rn|2q34	ENSRNOT00000026414	NM_001033896	transmembrane protein 79	chr2:180445043-180444984	GO:0016020|GO:0016021	NM_001033896
A_44_P356513	0.00319476	5.15505	8.80942	7.94846	7.45935	7.80601	0.363122	2.25699	P	P	5.69207	5.64095	5.85237	P	P	P	Duoxa1	Rattus norvegicus dual oxidase maturation factor 1 (Duoxa1), mRNA [NM_001107767]	311374	TC617744	Rn.66938	109082705	chr3	109082646	-	rn|3q35	ENSRNOT00000024245	NM_001107767	dual oxidase maturation factor 1	chr3:109082705-109082646	GO:0005789|GO:0016021|GO:0015031	NM_001107767
A_44_P357529	0.00206516	1.88681	7.06133	6.90289	7.28093	6.83948	0.592474	0.935992	P	P	6.31275	6.06133	5.94778	P	P	P		BG379780 UI-R-CS0-btn-b-11-0-UI.s1 UI-R-CS0 Rattus norvegicus cDNA clone UI-R-CS0-btn-b-11-0-UI 3', mRNA sequence [BG379780]	NA		Rn.3420	NA		NA				BG379780
A_44_P357703	0.0103128	1.76437	6.66493	6.02056	5.99969	6.09333	0.199654	1.40712	P	P	5.44181	5.27827	5.48149	P	P	P		BE109108 UI-R-BS1-azb-a-11-0-UI.s1 UI-R-BS1 Rattus norvegicus cDNA clone UI-R-BS1-azb-a-11-0-UI 3', mRNA sequence [BE109108]	NA		Rn.203833	83910343	chr14	83910284	-	rn|14q21		BE109108		chr14:083910343-083910284
A_44_P358306	0.0108432	0.571347	5.84411	5.22869	5.94395	5.83913	0.116206	0.752293	P	P	6.62943	6.28225	6.697	P	P	P	Olr193	Rattus norvegicus olfactory receptor 193 (Olr193), mRNA [NM_001000186]	293336	NP1479452	Rn.141817	162896219	chr1	162896160	-	rn|1q33	ENSRNOT00000047565	NM_001000186	olfactory receptor 193	chr1:162896219-162896160	GO:0050911|GO:0004984|GO:0007186|GO:0016021	NM_001000186
A_44_P358654	0.00195871	0.512933	9.68788	9.60814	9.98681	9.68409	0.107561	0.755417	P	P	10.5823	10.9208	10.609	P	P	P		PREDICTED: Rattus norvegicus similar to DUB-1 (RGD1562061), mRNA [XM_219062]	NA			162371302	chr1	162371243	-	rn|1q33	ENSRNOT00000023213	XM_219062		chr1:162371302-162371243		XM_219062
A_44_P358712	0.00196397	0.549637	7.15256	6.84859	7.33564	7.14403	0.322703	0.677657	P	P	7.93884	7.99815	8.04311	P	P	P			NA			NA		NA
A_44_P361951	0.00872899	0.666225	6.7135	6.48911	6.42505	6.15787	0.117242	0.655662	P	P	7.20093	7.00323	6.91843	P	P	P	LOC684425	PREDICTED: Rattus norvegicus similar to Adenylosuccinate synthetase isozyme 1 (Adenylosuccinate synthetase, muscle isozyme) (IMP--aspartate ligase 1) (AdSS 1) (AMPSase 1), transcript variant 2 (LOC684425), mRNA [XM_001072867]	684425	TC587757	Rn.216598	NA		NA				XM_001072867	similar to Adenylosuccinate synthetase isozyme 1 (Adenylosuccinate synthetase, muscle isozyme) (IMP--aspartate ligase 1) (AdSS 1) (AMPSase 1)		GO:0005737|GO:0000287|GO:0004019|GO:0005525|GO:0006164	XM_001072867
A_44_P363913	0.000137428	0.464003	10.0401	9.74345	9.8928	9.70949	0.159029	0.613473	P	P	11.0719	10.9709	10.8278	P	P	P			NA			61833779	chr11	61833720	-	rn|11q21	ENSRNOT00000048551			chr11:61833779-61833720
A_44_P366079	0.0213485	1.73417	5.14866	4.81063	5.65182	4.86648	0.760582	1.05854	P	P	4.14806	4.45329	4.47268	A	A	P	LOC100362616	PREDICTED: Rattus norvegicus transcription factor MEL1 (LOC100362616), mRNA [XM_002729584]	100362616			171326218	chr5	171326159	-	rn|5q36		XM_002729584	transcription factor MEL1	chr5:171326218-171326159		XM_002729584
A_44_P367688	1.23e-05	0.593552	7.77857	7.70799	7.82848	7.83066	0.89049	0.966015	P	P	8.54322	8.51409	8.5618	P	P	P	RT1-Da	Rattus norvegicus RT1 class II, locus Da (RT1-Da), mRNA [NM_001008847]	294269	TC643006	Rn.103146	4638763	chr20	4638704	+	rn|20p12	ENSRNOT00000048332	NM_001008847	RT1 class II, locus Da	chr20:4638704-4638763	GO:0005886|GO:0005764	NM_001008847
A_44_P368017	0.0215079	1.60054	5.98059	5.85382	5.87674	5.7998	0.62235	0.883772	P	P	5.1699	5.40964	4.99189	P	P	P	Pcdh17	Rattus norvegicus protocadherin 17 (Pcdh17), mRNA [NM_001107279]	306055	TC643337	Rn.198988	66394393	chr15	66394334	+	rn|15q12	ENSRNOT00000045882	NM_001107279	protocadherin 17	chr15:66394334-66394393	GO:0005886|GO:0005509|GO:0016021|GO:0007155|GO:0007156	NM_001107279
A_44_P370411	0.0220344	0.566146	4.1962	4.23037	4.52062	4.61195	0.296492	0.766453	P	P	5.52269	5.15195	4.92714	P	P	P			NA			14734363	chr16	14734304	-	rn|16p14				chr16:014734363-014734304
A_44_P370892	0.000510972	2.08204	8.82409	8.58923	8.62591	8.82704	0.0407181	0.800636	P	P	7.81259	7.52434	7.63657	P	P	P	Tmem104	PREDICTED: Rattus norvegicus transmembrane protein 104 (Tmem104), mRNA [XM_001081674]	303670	TC645308		105317814	chr10	105317755	+	rn|10q32.2	ENSRNOT00000055037	XM_001081674	transmembrane protein 104	chr10:105317755-105317814	GO:0008150|GO:0003674|GO:0016020|GO:0016021|GO:0005575	XM_001081674
A_44_P374247	0.000402211	1.75329	7.22021	7.07262	7.32453	7.39301	0.232771	0.853244	P	P	6.39446	6.44199	6.50404	P	P	P		BF395647 UI-R-CM0-bjp-e-07-0-UI.s1 UI-R-CM0 Rattus norvegicus cDNA clone UI-R-CM0-bjp-e-07-0-UI 3', mRNA sequence [BF395647]	NA		Rn.54399	33080481	chr15	33080425	+	rn|15p13		BF395647		chr15:033080425-033080481
A_44_P374708	0.0294374	1.90516	9.67813	10.2868	9.9559	9.13198	0.403454	0.848349	P	P	8.86021	8.69999	9.09157	P	P	P	Cry1	Rattus norvegicus cryptochrome 1 (photolyase-like) (Cry1), mRNA [NM_198750]	299691	TC574837	Rn.43646	20709044	chr7	20708985	+	rn|7q13	ENSRNOT00000037233	NM_198750	cryptochrome 1 (photolyase-like)	chr7:20708985-20709044	GO:0018298|GO:0005737|GO:0009881|GO:0006281|GO:0000166|GO:0005634|GO:0048511|GO:0050896|GO:0045449|GO:0003913	NM_198750
A_44_P375364	0.00062776	0.420373	5.75773	5.39559	5.21934	5.6965	0.205123	0.724054	P	P	6.73526	6.70024	6.90807	P	P	P			NA			33846530	chr20	33846471	+	rn|20q11				chr20:033846471-033846530
A_44_P377535	0.00581857	1.59227	5.31852	5.02384	5.46906	5.55672	0.490487	0.759345	P	P	4.67805	4.81803	4.54522	P	A	P	LOC100361727	PREDICTED: Rattus norvegicus hypothetical protein LOC100361727 (LOC100361727), mRNA [XM_002729154]	100361727			11753950	chr3	11753891	+	rn|3p11		XM_002729154	hypothetical protein LOC100361727	chr3:11753891-11753950		XM_002729154
A_44_P377593	4.3e-07	0.238173	5.55951	5.55934	5.72469	5.53851	0.161685	0.374169	P	P	7.72132	7.68955	7.58805	P	P	P	LOC100361838	PREDICTED: Rattus norvegicus small nuclear ribonucleoprotein E-like (LOC100361838), mRNA [XM_002725390]	100361838			35393400	chr19	35393341	+	rn|19q11		XM_002725390	small nuclear ribonucleoprotein E-like	chr19:35393341-35393400		XM_002725390
A_44_P379075	0.000540382	0.543252	6.05666	6.17467	6.14425	6.21025	0.141641	0.663812	P	P	7.12925	6.93295	7.01467	P	P	P		AA850060 EST192827 Normalized rat ovary, Bento Soares Rattus sp. cDNA clone ROVAB37 3' end, mRNA sequence [AA850060]	NA		Rn.202984	11974	chrM	11915	-			AA850060		chrM:000011974-000011915
A_44_P379461	0.000103644	0.392583	6.1784	5.80277	5.86116	5.74293	0.21869	0.665831	P	P	7.38301	7.13492	7.23742	P	P	P	Dhx16	Rattus norvegicus DEAH (Asp-Glu-Ala-His) box polypeptide 16 (Dhx16), mRNA [NM_212496]	294232	TC574609	Rn.6832	3009826	chr20	3009770	-	rn|20p12	ENSRNOT00000041405	NM_212496	DEAH (Asp-Glu-Ala-His) box polypeptide 16	chr20:3009826-3009770	GO:0008026|GO:0016787|GO:0000166|GO:0004386|GO:0003676|GO:0005524	NM_212496
A_44_P379772	0.0102727	0.579711	5.72469	5.56425	5.287	5.52192	0.162318	0.817444	P	P	6.04622	6.37946	6.49583	P	P	P	Fbxo17	Rattus norvegicus F-box protein 17 (Fbxo17), mRNA [NM_001013064]	292757	TC577759	Rn.53606	83843314	chr1	83843255	+	rn|1q21	ENSRNOT00000027006	NM_001013064	F-box protein 17	chr1:83843255-83843314	GO:0005515|GO:0030163|GO:0001948|GO:0019005	NM_001013064
A_44_P379903	0.0100013	0.581995	6.21804	6.10991	6.19557	6.06786	0.114368	0.668796	P	P	6.87476	6.77573	7.11792	P	P	P		Rattus norvegicus similar to RIKEN cDNA 2210409M21 (LOC290453), mRNA [XM_224509]	NA			89027517	chr15	89027458	+	rn|15q22		XM_224509		chr15:089027458-089027517
A_44_P380329	0.000136154	0.302231	6.97449	6.81062	7.37369	6.89777	0.160482	0.443729	P	P	8.70791	8.66871	8.88565	P	P	P			NA			12886506	chr10	12886447	+	rn|10q12				chr10:012886447-012886506
A_44_P381690	0.0308299	2.25044	5.48595	4.05419	4.94242	4.74571	0.0275427	1.27552	P	P	3.71504	3.86029	3.58559	A	A	A	Olr522	Rattus norvegicus olfactory receptor 522 (Olr522), mRNA [NM_001000562]	366100	TC580544	Rn.127929	70113811	chr3	70113752	-	rn|3q24	ENSRNOT00000047747	NM_001000562	olfactory receptor 522	chr3:70113811-70113752	GO:0050911|GO:0004984|GO:0007186|GO:0004872|GO:0016021	NM_001000562
A_44_P382201	0.00509297	7.21171	6.73977	5.6606	5.46238	5.56555	0.744142	0.847865	P	P	3.11346	2.23987	3.64473	A	A	A	RGD1564690	PREDICTED: Rattus norvegicus similar to ribosomal protein L36 (RGD1564690), mRNA [XM_001070930]	364621			69429446	chr16	69429387	-	rn|16q12.4	ENSRNOT00000052212	XM_001070930	similar to ribosomal protein L36	chr16:69429446-69429387	GO:0005622|GO:0003735|GO:0005840|GO:0006412	XM_001070930
A_44_P383992	0.00234465	1.72152	6.49539	6.40783	6.43686	6.43586	0.613996	1.03584	P	P	5.71145	5.54797	5.71627	P	P	P	Olr821	Rattus norvegicus olfactory receptor 821 (Olr821), mRNA [NM_001000842]	405131	NP1479434	Rn.143104	70989192	chr4	70989133	+	rn|4q23	ENSRNOT00000044838	NM_001000842	olfactory receptor 821	chr4:70989133-70989192	GO:0050911|GO:0004984|GO:0007186|GO:0004872|GO:0016021	NM_001000842
A_44_P384389	6.26e-05	0.253721	7.64137	7.5439	7.4725	7.64299	0.118342	0.362371	P	P	9.5515	9.43249	9.67291	P	P	P	LOC691211		691211			171395778	chr1	171395719	-	rn|1q34	ENSRNOT00000050823		similar to Cytochrome c, somatic	chr1:171395778-171395719
A_44_P384506	0.0168857	1.55688	6.49995	6.41652	6.75024	6.50729	0.409928	0.911039	P	P	6.03451	6.01434	5.65085	P	P	P	Pragmin	Rattus norvegicus pragma of Rnd2 (Pragmin), mRNA [NM_001107315]	306506		Rn.51831	59781737	chr16	59781678	-	rn|16q12.2	ENSRNOT00000015166	NM_001107315	pragma of Rnd2	chr16:59781737-59781678	GO:0006468|GO:0004713|GO:0005524	NM_001107315
A_44_P385014	0.00632639	0.159399	1.96782	2.01268	1.93279	1.91896	0.57063	0.773739	A	A	4.48412	4.98523	4.25515	P	P	P	Atad2	Rattus norvegicus ATPase family, AAA domain containing 2 (Atad2), mRNA [NM_001134879]	314993	TC582163	Rn.6690	94808674	chr7	94808615	-	rn|7q33	ENSRNOT00000008508	NM_001134879	ATPase family, AAA domain containing 2	chr7:94808674-94808615	GO:0017111|GO:0000166|GO:0005524	NM_001134879
A_44_P385371	0.0194699	2.40823	4.47346	4.17668	4.9637	4.5249	0.245369	1.54644	P	P	2.7886	3.23988	3.70946	A	A	A		AW252115 UI-R-BJ0-aee-d-04-0-UI.s1 UI-R-BJ0 Rattus norvegicus cDNA clone UI-R-BJ0-aee-d-04-0-UI 3', mRNA sequence [AW252115]	NA		Rn.22776	121622010	chr4	121621951	+	rn|4q34		AW252115		chr4:121621951-121622010
A_44_P385384	0.0148956	0.112346	2.08521	2.00175	2.10138	2.09819	0.964942	1.01545	A	A	5.33258	5.67101	4.39561	P	P	P		BM389508 UI-R-CN1-cjn-p-03-0-UI.s1 UI-R-CN1 Rattus norvegicus cDNA clone UI-R-CN1-cjn-p-03-0-UI 3', mRNA sequence [BM389508]	NA		Rn.22219	245197880	chr2	245197821	-	rn|2q44		BM389508		chr2:245197880-245197821
A_44_P385625	0.000969058	0.278209	3.27332	3.55266	3.87646	3.83672	0.533791	0.898362	A	A	5.77187	5.50299	5.16273	P	P	P		AA955895 UI-R-E1-fd-a-08-0-UI.s1 UI-R-E1 Rattus norvegicus cDNA clone UI-R-E1-fd-a-08-0-UI 3' similar to gi [AA955895]	NA		Rn.32934	58461579	chr7	58461520	+	rn|7q22		AA955895		chr7:058461520-058461579
A_44_P385633	0.00730058	1.79588	5.67448	5.31693	5.96913	5.74957	0.176177	1.09689	P	P	4.82106	4.90968	4.82179	P	P	P		AI230395 EST227090 Normalized rat embryo, Bento Soares Rattus sp. cDNA clone REMCW05 3' end, mRNA sequence [AI230395]	NA		Rn.32934	58461330	chr7	58461271	+	rn|7q22		AI230395		chr7:058461271-058461330
A_44_P385697	0.0213966	3.77902	5.11405	4.67452	4.78975	5.13241	0.887499	0.931066	P	P	2.26965	3.46332	3.09434	A	A	A		Collagen alpha-1(XI) chain Precursor; Fragment [Source:UniProtKB/Swiss-Prot;Acc:P20909] [ENSRNOT00000024138]	NA	TC580972	Rn.260	210192018	chr2	210191959	+	rn|2q41	ENSRNOT00000024138	XM_002726064		chr2:210191959-210192018		XM_002726064
A_44_P387314	0.0151345	1.74416	6.40429	5.66093	6.24391	6.29307	0.290186	0.947018	P	P	5.29685	5.36536	5.45792	P	P	P			NA			24638328	chr10	24638269	+	rn|10q12				chr10:024638269-024638328
A_44_P387531	0.00112197	0.177021	2.417	2.033	2.59873	2.14093	0.469146	0.758099	A	A	4.49638	5.19279	4.6537	P	P	P		UI-R-E0-dn-c-09-0-UI.s1 UI-R-E0 Rattus norvegicus cDNA clone UI-R-E0-dn-c-09-0-UI 3', mRNA sequence [AA900591]	NA		Rn.110415	159363371	chr1	159363312	-	rn|1q32		AA900591		chr1:159363371-159363312
A_44_P388454	0.0180746	1.70985	4.68438	5.16295	4.91202	4.42415	0.48417	2.42749	P	P	3.87048	4.33369	3.89004	A	A	A	RGD1311634	EST189498 Normalized rat heart, Bento Soares Rattus sp. cDNA clone RHEAI15 3' end, mRNA sequence [AA800001]	293155		Rn.6268	159360830	chr1	159360771	-	rn|1q32		AA800001	similar to RIKEN cDNA 3200002M19	chr1:159360830-159360771
A_44_P389255	0.00546951	0.643391	4.7392	4.6158	5.141	4.78707	0.169779	0.67659	P	P	5.4423	5.35168	5.60634	P	P	P			NA			75232361	chr2	75232302	+	rn|2q22	ENSRNOT00000064958			chr2:75232302-75232361
A_44_P389297	0.00102571	0.48631	6.21948	6.3815	6.41129	6.79976	0.0549913	0.552174	P	P	7.44019	7.42837	7.64864	P	P	P			NA			NA		NA
A_44_P391169	0.0100174	1.9623	4.9848	4.61081	4.38809	5.04442	0.763157	0.955783	P	P	3.46164	3.886	4.02287	A	A	A	Lmx1b	Homeodomain protein LMX1b Fragment [Source:UniProtKB/TrEMBL;Acc:Q811V1] [ENSRNOT00000022953]	114501	TC626547	Rn.92364	12574732	chr3	12574473	-	rn|3p11	ENSRNOT00000022953	XM_001078691	LIM homeobox transcription factor 1 beta	chr3:12574732-12574473	GO:0043565|GO:0005515|GO:0008150|GO:0003674|GO:0006355|GO:0003700|GO:0008270|GO:0005634|GO:0009953|GO:0005575	XM_001078691
A_44_P391372	0.0142122	1.91868	5.58034	5.56979	6.32314	5.42604	0.646668	1.10883	P	P	4.91638	4.61388	4.93965	P	A	P		PREDICTED: Rattus norvegicus similar to Vacuolar ATP synthase catalytic subunit A, ubiquitous isoform (V-ATPase A subunit 1) (Vacuolar proton pump alpha subunit 1) (V-ATPase 69 kDa subunit 1) (LOC292471), mRNA [XR_005720]	NA		Rn.210703	3744064	chr1	3744005	-	rn|1p13		XR_005720		chr1:3744064-3744005
A_44_P391915	0.000422397	0.424112	10.0062	9.70229	10.0243	9.75504	0.0847831	0.485038	P	P	11.3044	11.0426	10.9824	P	P	P			NA			88843685	chr8	88843626	+	rn|8q31	ENSRNOT00000002159			chr8:88843626-88843685
A_44_P393610	0.00381596	1.51793	5.18809	5.05666	5.27067	4.99246	0.33313	0.827974	P	P	4.52646	4.66402	4.38278	P	A	P			NA			82076122	chr11	82076063	-	rn|11q23				chr11:082076122-082076063
A_44_P393985	0.00719893	0.358239	5.49102	6.62894	6.06577	6.49	0.0900878	0.481593	P	P	7.69668	7.60921	7.82698	P	P	P		Rattus norvegicus similar to cytoplasmic beta-actin (LOC298169), mRNA [XM_233107]	NA			2785846	chrX	2785787	+	rn|Xq11		XM_233107		chrX:002785787-002785846
A_44_P395173	0.00126173	2.00327	7.40888	6.95954	7.36026	7.44277	0.806342	1.02746	P	P	6.4061	6.09333	6.38866	P	P	P		AI104361 EST213650 Normalized rat heart, Bento Soares Rattus sp. cDNA clone RHECC30 3' end, mRNA sequence [AI104361]	NA		Rn.38932	161270850	chr4	161270791	-	rn|4q42		AI104361		chr4:161270850-161270791
A_44_P395522	0.0136018	0.659373	6.68196	6.20431	6.0719	6.45079	0.0401261	0.751125	P	P	7.0869	6.90968	6.91282	P	P	P	Camk1g	Rattus norvegicus calcium/calmodulin-dependent protein kinase IG (Camk1g), mRNA [NM_182842]	171358	TC575686	Rn.91453	109192925	chr13	109192866	-	rn|13q27	ENSRNOT00000009158	NM_182842	calcium/calmodulin-dependent protein kinase IG	chr13:109192925-109192866	GO:0005516|GO:0043005|GO:0005794|GO:0019722|GO:0005886|GO:0005524|GO:0005737|GO:0000139|GO:0000166|GO:0006468|GO:0004683|GO:0016740|GO:0005954	NM_182842
A_44_P395572	0.0477619	0.51717	5.06489	4.29815	4.03076	4.78446	0.862947	0.96379	A	P	5.97242	5.48725	5.0486	P	P	P	Nr1d2	Rattus norvegicus nuclear receptor subfamily 1, group D, member 2 (Nr1d2), mRNA [NM_147210]	259241	TC576588	Rn.10055	NA		NA				NM_147210	nuclear receptor subfamily 1, group D, member 2		GO:0043565|GO:0006355|GO:0003700|GO:0003707|GO:0008270|GO:0005634|GO:0046872	NM_147210
A_44_P395885	0.0149603	1.66982	5.74377	5.64019	5.56838	5.78146	0.167081	1.19172	P	P	5.16486	4.74955	4.89299	P	A	P	Cdkn2a	Rattus norvegicus cyclin-dependent kinase inhibitor 2A (Cdkn2a), mRNA [NM_031550]	25163	TC582695	Rn.48717	108910859	chr5	108910800	-	rn|5q32	ENSRNOT00000066011	NM_031550	cyclin-dependent kinase inhibitor 2A	chr5:108910859-108910800	GO:0014070|GO:0010033|GO:0006364|GO:0042493|GO:0007568|GO:0005730|GO:0006915|GO:0010243|GO:0005634|GO:0045786|GO:0003677|GO:0004861|GO:0045449	NM_031550
A_44_P396370	0.0179007	1.54877	10.2049	9.83412	10.3518	10.3493	0.505968	1.14957	P	P	9.7797	9.33896	9.55368	P	P	P	RGD1359529	Rattus norvegicus similar to chromosome 1 open reading frame 63 (RGD1359529), mRNA [NM_001014193]	362626	TC584064	Rn.3870	153699698	chr5	153699639	+	rn|5q36	ENSRNOT00000023289	NM_001014193	similar to chromosome 1 open reading frame 63	chr5:153699639-153699698		NM_001014193
A_44_P396546	0.00566085	0.467615	6.35172	6.60323	6.44829	7.20003	0.827467	1.0268	P	P	7.64994	7.78489	7.91541	P	P	P	Hspa8	Rattus norvegicus heat shock protein A8 (Hspa8), mRNA [NM_024351]	24468	TC634296	Rn.120392	43785451	chr8	43785276	+	rn|8q22	ENSRNOT00000013159	NM_024351	heat shock protein A8	chr8:43785276-43785451	GO:0005515|GO:0042470|GO:0042623|GO:0009986|GO:0005102|GO:0006892|GO:0006950|GO:0005524|GO:0005829|GO:0005622|GO:0043234|GO:0005737|GO:0061077|GO:0043531|GO:0000166|GO:0006457|GO:0030529|GO:0051726|GO:0051085|GO:0051082|GO:0016044|GO:0070062	NM_024351
A_44_P398003	0.0151626	0.606724	6.30616	6.14811	6.62207	6.81386	0.38566	0.775796	P	P	7.19022	7.25041	7.20963	P	P	P	Klrc3	Rattus norvegicus killer cell lectin-like receptor subfamily C, member 3 (Klrc3), mRNA [NM_001029908]	500338	NP066445	Rn.123175	166941885	chr4	166941826	-	rn|4q42	ENSRNOT00000044301	NM_001029908	killer cell lectin-like receptor subfamily C, member 3	chr4:166941885-166941826	GO:0005488|GO:0005529|GO:0004872	NM_001029908
A_44_P398368	0.000213104	0.577159	9.97618	9.71463	9.99708	9.957	0.156962	0.698471	P	P	10.7799	10.6371	10.7052	P	P	P		PREDICTED: Rattus norvegicus similar to ribosomal protein L24 (LOC309927), mRNA [XR_007418]	NA		Rn.18408	3915737	chr2	3915678	-	rn|2q11		XR_007418		chr2:3915737-3915678
A_44_P398792	0.00196658	0.613698	13.2339	13.1448	13.4526	13.1341	0.1854	0.759042	P	P	13.9769	13.9388	13.9388	P	P	P	Tpt1	Rattus norvegicus tumor protein, translationally-controlled 1 (Tpt1), mRNA [NM_053867]	116646	TC627998	Rn.36610	56754289	chr15	56753837	+	rn|15q11	ENSRNOT00000001383	NM_053867	tumor protein, translationally-controlled 1	chr15:56753837-56754289	GO:0005515|GO:0045298|GO:0005737|GO:0008283|GO:0005771|GO:0005509|GO:0007283|GO:0009615|GO:0005615	NM_053867
A_44_P400158	0.0430893	0.598295	5.83692	6.59335	5.64633	5.99704	0.076217	0.665561	P	P	6.40575	7.04567	6.89048	P	P	P	Aurka	Rattus norvegicus aurora kinase A (Aurka), mRNA [NM_153296]	261730	TC577951	Rn.161874	163271780	chr3	163271721	-	rn|3q42	ENSRNOT00000055102	NM_153296	aurora kinase A	chr3:163271780-163271721	GO:0005515|GO:0005813|GO:0019901|GO:0005819|GO:0005524|GO:0007067|GO:0005737|GO:0007049|GO:0031647|GO:0004672|GO:0000166|GO:0004674|GO:0031616|GO:0005876|GO:0006468|GO:0000278|GO:0005856|GO:0032355|GO:0031625|GO:0016740|GO:0051301	NM_153296
A_44_P400965	0.0243795	2.28258	5.01993	4.30042	4.93709	5.03397	0.805655	0.888402	P	P	3.71324	4.02526	3.09883	A	A	A		Rattus norvegicus similar to Spindlin-like protein 2 (SPIN-2) (LOC288640), mRNA [XM_222132]	NA			20681743	chrUn	20681684	+			XM_222132		chrUn:020681684-020681743
A_44_P402750	0.0248921	1.53484	13.5072	13.985	13.5956	13.4186	0.333008	1.12947	P	P	12.7696	13.2506	13.016	P	P	P	Gda	Rattus norvegicus guanine deaminase (Gda), mRNA [NM_031776]	83585	TC582035	Rn.161897	224582100	chr1	224579883	-	rn|1q51	ENSRNOT00000024775	NM_031776	guanine deaminase	chr1:224582100-224579883	GO:0005515|GO:0016787|GO:0008892|GO:0008270|GO:0046872	NM_031776
A_44_P403065	0.0140141	0.570389	11.9705	11.375	11.9373	11.6093	0.18506	0.660389	P	P	12.7952	12.5588	12.2563	P	P	P			NA			32290170	chr16	32290111	-	rn|16p12				chr16:032290170-032290111
A_44_P403978	0.0244143	0.593497	7.1954	7.12104	7.28821	7.22403	0.406955	0.764476	P	P	8.21078	7.78149	7.85348	P	P	P	Supt4h1	Rattus norvegicus suppressor of Ty 4 homolog 1 (S. cerevisiae) (Supt4h1), mRNA [NM_001105828]	287608		Rn.7906	76036656	chr10	76036597	+	rn|10q26	ENSRNOT00000010448	NM_001105828	suppressor of Ty 4 homolog 1 (S. cerevisiae)	chr10:76036597-76036656	GO:0005515|GO:0006368|GO:0045941|GO:0046982|GO:0045944|GO:0008159|GO:0008270|GO:0008148|GO:0005654|GO:0005634|GO:0000122	NM_001105828
A_44_P405066	0.0151633	1.68942	6.18937	6.7261	5.93054	6.21649	0.0568131	1.87691	P	P	5.43861	5.47342	5.6917	P	P	P	Scn1b	Rattus norvegicus sodium channel, voltage-gated, type I, beta (Scn1b), mRNA [NM_017288]	29686	TC631404	Rn.4958	86168667	chr1	86168608	-	rn|1q21	ENSRNOT00000028653	NM_017288	sodium channel, voltage-gated, type I, beta	chr1:86168667-86168608	GO:0046684|GO:0005216|GO:0017080	NM_017288
A_44_P405074	0.00660443	0.539098	14.211	14.0827	14.0282	14.5858	0.128031	0.695281	P	P	14.9945	14.967	15.4024	P	P	P		GB	NA	NP072018		NA		NA
A_44_P405460	0.0184661	0.645352	4.67833	5.00412	5.15469	5.05317	0.443308	0.710055	P	P	5.72539	5.74542	5.33919	P	P	P			NA			3724367	chr3	3724308	-	rn|3p13				chr3:003724367-003724308
A_44_P408033	8.91e-06	0.256635	4.94041	4.78804	4.92317	4.66585	0.0836658	0.314155	P	P	6.83155	6.65891	6.88731	P	P	P			NA			62273175	chr6	62273116	+	rn|6q21				chr6:062273116-062273175
A_44_P409739	0.0367213	1.51761	5.07822	4.86648	5.51516	5.44338	0.387005	0.843107	P	P	4.49443	4.91578	4.49129	P	A	P	Tsga10	Rattus norvegicus testis specific 10 (Tsga10), mRNA [NM_001030022]	252923	NP065882	Rn.30052	36722355	chr9	36713374	-	rn|9q21	ENSRNOT00000041498	NM_001030022	testis specific 10	chr9:36722355-36713374	GO:0043005|GO:0031965|GO:0005737|GO:0016020|GO:0005198|GO:0030031|GO:0009434|GO:0005634	NM_001030022
A_44_P409927	0.0494393	1.51222	7.16345	6.7718	7.57221	7.23835	0.241641	1.79017	P	P	6.85036	6.63469	6.31853	P	P	P	RGD1563034	PREDICTED: Rattus norvegicus similar to ETS domain transcription factor ERF (Ets2 repressor factor) (RGD1563034), mRNA [XM_218458]	292720	TC596018	Rn.104878	80228402	chr1	80228343	-	rn|1q21		XM_218458	similar to ETS domain transcription factor ERF (Ets2 repressor factor)	chr1:80228402-80228343	GO:0043565|GO:0006355|GO:0003700	XM_218458
A_44_P410140	0.0100108	0.11511	2.1997	2.19329	2.35727	2.24835	0.856693	0.951724	A	A	5.11611	5.91726	4.85588	P	P	P	Lrp1b	Rattus norvegicus low density lipoprotein-related protein 1B (deleted in tumors) (Lrp1b), mRNA [NM_001107843]	311926		Rn.218549	21933030	chr3	21932971	-	rn|3q12	ENSRNOT00000059704	NM_001107843	low density lipoprotein-related protein 1B (deleted in tumors)	chr3:21933030-21932971	GO:0016020|GO:0005509	NM_001107843
A_44_P410331	0.00222798	0.61447	6.21327	6.59093	6.65773	6.42103	0.70714	1.04882	P	P	7.04619	7.28513	7.20857	P	P	P	LOC100363195	PREDICTED: Rattus norvegicus S-adenosylmethionine decarboxylase proenzyme-like (LOC100363195), miscRNA [XR_086380]	100363195		Rn.58708	157005093	chrX	157005034	+	rn|Xq37		XR_086380	S-adenosylmethionine decarboxylase proenzyme-like	chrX:157005034-157005093		XR_086380
A_44_P411505	0.0286246	0.630602	9.96293	10.2529	10.4755	10.4831	0.311153	0.725712	P	P	10.6393	11.1012	11.1307	P	P	P	Ccnd1	Rattus norvegicus cyclin D1 (Ccnd1), mRNA [NM_171992]	58919	TC578460	Rn.22279	205359906	chr1	205359847	-	rn|1q42	ENSRNOT00000064546	NM_171992	cyclin D1	chr1:205359906-205359847	GO:0005515|GO:0014070|GO:0043627|GO:0008284|GO:0010165|GO:0045471|GO:0031100|GO:0030178|GO:0045737|GO:0005634|GO:0032403|GO:0030968|GO:0005829|GO:0005622|GO:0005737|GO:0000082|GO:0030857|GO:0010039|GO:0051726|GO:0032026|GO:0045444|GO:0033197|GO:0016538|GO:0060070|GO:0032355|GO:0000320|GO:0051412|GO:0010033|GO:0019901|GO:0042493|GO:0010243|GO:0051384|GO:0048545|GO:0006974|GO:0070141|GO:0001889|GO:…	NM_171992
A_44_P412349	0.00138982	0.55791	8.15988	7.94459	8.30288	8.02413	0.0718138	0.656421	P	P	9.12732	8.83161	8.89267	P	P	P			NA			NA		NA
A_44_P412641	0.0059273	1.63967	5.43207	5.19279	5.28816	5.2355	0.858304	1.02843	P	P	4.70851	4.61554	4.38705	A	A	A	Fhod1	PREDICTED: Rattus norvegicus formin homology 2 domain containing 1 (Fhod1), mRNA [XM_001072430]	291964	TC635005	Rn.223372	35151417	chr19	35151358	-	rn|19q11	ENSRNOT00000021935	XM_001072430	formin homology 2 domain containing 1	chr19:35151417-35151358	GO:0005515|GO:0030036|GO:0005488|GO:0003779|GO:0016043	XM_001072430
A_44_P413646	0.0428671	1.50816	3.92764	4.36091	4.16057	3.9731	0.357271	0.869684	P	P	3.81519	3.43641	3.26106	A	A	A		Rat T-cell receptor beta-chain mRNA V-region (V-D-J-C), clone CRTB188. [M23889]	NA	NP069652	Rn.129675	69253105	chr4	69253046	-	rn|4q22	ENSRNOT00000049808	M23889		chr4:69253105-69253046
A_44_P414700	0.0159719	0.518478	9.68327	9.74042	9.97618	9.67157	0.0580425	0.566856	P	P	11.021	10.5905	10.4952	P	P	P		Rattus norvegicus similar to Myosin light chain alkali, smooth-muscle isoform (MLC3SM) (LOC297831), mRNA [XM_216335]	NA			NA		NA				XM_216335
A_44_P414713	0.0105245	1.64085	8.02257	7.85084	8.03556	7.7618	0.137219	0.828762	P	P	7.08188	7.07788	7.4341	P	P	P	Mkrn3	PREDICTED: Rattus norvegicus makorin, ring finger protein, 3 (Mkrn3), mRNA [XM_218735]	292988			116673823	chr1	116673764	-	rn|1q22	ENSRNOT00000013551	XM_218735	makorin, ring finger protein, 3	chr1:116673823-116673764	GO:0005515|GO:0008270|GO:0003676|GO:0046872	XM_218735
A_44_P414838	0.000203187	0.344747	7.02275	6.869	7.07371	7.15133	0.166407	0.47392	P	P	8.72548	8.42364	8.54244	P	P	P	RGD1561841	PREDICTED: Rattus norvegicus similar to ribosomal protein L31 (RGD1561841), partial mRNA [XM_001055235]	310388			136867479	chr2	136867420	-	rn|2q26	ENSRNOT00000042248	XM_001055235	similar to ribosomal protein L31	chr2:136867479-136867420	GO:0005622|GO:0003735|GO:0005840|GO:0006412	XM_001055235
A_44_P414984	0.00413115	0.598103	11.5841	12.0682	11.8096	12.1129	0.0450094	0.713138	P	P	12.5159	12.7865	12.6366	P	P	P		Rattus norvegicus similar to L-lactate dehydrogenase A chain (LDH-A) (LDH muscle subunit) (LDH-M) (LOC294415), mRNA [XM_228191]	NA			35440522	chr20	35440463	+	rn|20q11		XM_228191		chr20:035440463-035440522
A_44_P416617	0.0120451	0.505693	5.91797	5.74159	6.30856	5.94939	0.137298	0.753673	P	P	6.80662	7.30761	6.75307	P	P	P	Tff1	Rattus norvegicus trefoil factor 1 (Tff1), mRNA [NM_057129]	117270	TC604442	Rn.10715	9527987	chr20	9526856	-	rn|20p12	ENSRNOT00000001538	NM_057129	trefoil factor 1	chr20:9527987-9526856	GO:0005737|GO:0030277|GO:0042060|GO:0010039|GO:0006950|GO:0043434|GO:0005576|GO:0032355|GO:0008083|GO:0005615	NM_057129
A_44_P419206	0.00262341	0.607295	4.13799	3.97952	4.21008	4.37994	0.0302287	0.790739	A	P	4.91502	4.87487	4.92047	P	P	P		High sulfur protein B2E [Source:UniProtKB/TrEMBL;Acc:O70148] [ENSRNOT00000041345]	NA	NP071395		88539125	chr10	88539066	-	rn|10q32.1	ENSRNOT00000041345	XM_002724546		chr10:88539125-88539066		XM_002724546
A_44_P419898	0.0256796	0.612607	7.87401	7.25504	8.20455	7.81175	0.14535	0.56899	P	P	8.72974	8.39489	8.44836	P	P	P	Cldn9	Rattus norvegicus claudin 9 (Cldn9), mRNA [NM_001011889]	287099	TC578542	Rn.113196	12947903	chr10	12947844	-	rn|10q12	ENSRNOT00000004848	NM_001011889	claudin 9	chr10:12947903-12947844	GO:0030054|GO:0005886|GO:0005198|GO:0016021|GO:0005923	NM_001011889
A_44_P420046	0.0337805	1.5679	4.90713	4.49686	4.84093	4.74606	0.296816	0.851821	P	P	4.20673	4.29219	3.76994	A	A	A	Ghrl	Rattus norvegicus ghrelin/obestatin prepropeptide (Ghrl), mRNA [NM_021669]	59301	TC599778	Rn.42103	149625652	chr4	149623700	-	rn|4q42	ENSRNOT00000014103	NM_021669	ghrelin/obestatin prepropeptide	chr4:149625652-149623700	GO:0008343|GO:0060124|GO:0030424|GO:0043627|GO:0032691|GO:0032100|GO:0045409|GO:0032097|GO:0032095|GO:0007204|GO:0005615|GO:0001696|GO:0046697|GO:0000187|GO:0005737|GO:0030296|GO:0042127|GO:0040013|GO:0051461|GO:0032024|GO:0009725|GO:0031768|GO:0046676|GO:0046010|GO:0051464|GO:0051965|GO:0043066|GO:0001664|GO:0060079|GO:0042536|GO:0006916|GO:0005576|GO:0016358|GO:0042322|GO:0007186|GO:0005179|GO:…	NM_021669
A_44_P420646	1.02e-06	0.234191	6.15678	6.03585	6.17882	5.92953	0.153144	0.442315	P	P	8.09475	8.1894	8.23129	P	P	P	Ergic2	Rattus norvegicus ERGIC and golgi 2 (Ergic2), mRNA [NM_001024984]	297728	TC578078	Rn.11521	185797540	chr4	185797481	-	rn|4q44	ENSRNOT00000002531	NM_001024984	ERGIC and golgi 2	chr4:185797540-185797481		NM_001024984
A_44_P421944	0.00128446	0.309712	4.26757	4.33321	4.47961	4.57297	0.176067	0.470059	A	P	6.23738	6.22178	5.83379	P	P	P	RGD1562724	Rattus norvegicus similar to H3 histone, family 3B (LOC291113), mRNA [XM_225322]	291113			42771347	chr17	42771288	+	rn|17p11	ENSRNOT00000046278	XM_225322	similar to H3 histone, family 3B	chr17:42771288-42771347	GO:0005694|GO:0006334|GO:0005634|GO:0000786|GO:0003677
A_44_P423938	0.0126854	0.292403	3.14113	3.69741	3.95579	3.60012	0.988068	1.00667	A	A	4.94619	5.93092	5.12813	P	P	P	Nog	Rattus norvegicus noggin (Nog), mRNA [NM_012990]	25495	TC598008	Rn.10154	77690223	chr10	77690164	-	rn|10q26	ENSRNOT00000032388	NM_012990	noggin	chr10:77690223-77690164	GO:0005515|GO:0060044|GO:0007389|GO:0001657|GO:0051216|GO:0021983|GO:0001655|GO:0048706|GO:0009953|GO:0001837|GO:0060302|GO:0005615|GO:0042803|GO:0048570|GO:0030514|GO:0048646|GO:0042474|GO:0090193|GO:0035019|GO:0090190|GO:0050679|GO:0048762|GO:0005576|GO:0005575|GO:0030509|GO:0001701|GO:0001649|GO:0048712|GO:0019955|GO:0060272|GO:0042060|GO:0045664|GO:0060513|GO:0060173|GO:0030900|GO:0045596|GO:…	NM_012990
A_44_P425673	0.00636347	0.0835369	2.2009	2.17596	2.22793	2.24306	0.661039	1.16431	A	A	5.34319	6.28935	5.57295	P	P	P		Rattus norvegicus TL0ADA12YB15 mRNA sequence. [FQ223375]	NA			NA		NA				FQ223375
A_44_P426047	0.00258222	0.503992	10.7171	10.9669	10.8376	10.7892	0.0853903	0.679319	P	P	11.9365	11.6181	11.8831	P	P	P	Ugt2b	Rattus norvegicus UDP glycosyltransferase 2 family, polypeptide B (Ugt2b), mRNA [NM_031533]	24862	TC640749	Rn.2521	22177484	chr14	22177425	+	rn|14p21	ENSRNOT00000034784	NM_031533	UDP glycosyltransferase 2 family, polypeptide B	chr14:22177425-22177484	GO:0005792|GO:0016020|GO:0005783|GO:0008152|GO:0005789|GO:0015020|GO:0016021	NM_031533
A_44_P428075	0.0390711	1.55651	5.46869	6.00361	5.52927	5.30232	0.278472	1.62319	P	P	4.84769	4.72143	5.26096	P	A	P	Cdkn2aip	Rattus norvegicus CDKN2A interacting protein (Cdkn2aip), mRNA [NM_001014000]	306455	TC575911	Rn.16007	47748855	chr16	47748796	+	rn|16q11	ENSRNOT00000044941	NM_001014000	CDKN2A interacting protein	chr16:47748796-47748855	GO:0005622|GO:0005515|GO:0003725|GO:0002039|GO:0030308|GO:0031647|GO:0001652|GO:0005730|GO:0009967|GO:0005654|GO:0005634	NM_001014000
A_44_P428535	0.0275027	0.606715	7.30577	7.2112	6.91714	7.16653	0.082797	0.698438	P	P	8.17449	7.74587	7.65947	P	P	P	Olr384	Rattus norvegicus olfactory receptor 384 (Olr384), mRNA [NM_001000263]	293817	NP1479267	Rn.141668	217064870	chr1	217064811	+	rn|1q43	ENSRNOT00000041509	NM_001000263	olfactory receptor 384	chr1:217064811-217064870	GO:0050911|GO:0004984|GO:0007186|GO:0004872|GO:0016021	NM_001000263
A_44_P428575	0.000220489	0.217157	7.2112	7.27388	7.76238	7.95819	0.0882529	0.388279	P	P	10.0648	9.60243	9.65579	P	P	P		Ac1-130 [Source:UniProtKB/TrEMBL;Acc:Q7TPL2] [ENSRNOT00000025907]	NA	NP828376	Rn.217593	58472073	chr9	58472014	-	rn|9q31	ENSRNOT00000025907	XR_085912		chr9:58472073-58472014		XR_085912
A_44_P428955	0.0013157	1.93826	4.51158	4.9866	4.6228	4.55023	0.0864105	0.542536	P	P	3.65828	3.69869	3.8159	A	A	A		Rattus norvegicus similar to dJ137F1.2 (novel member of the potassium channel subfamily K) (LOC305669), mRNA [XM_223777]	NA			4288722	chr15	4288664	+	rn|15p16		XM_223777		chr15:004288664-004288722
A_44_P428988	6.24e-05	0.368605	9.66175	9.51513	9.71687	9.58966	0.122931	0.510681	P	P	11.1776	11.0371	10.9654	P	P	P	LOC692017	PREDICTED: Rattus norvegicus similar to ubiquinol-cytochrome c reductase binding protein (LOC692017), mRNA [XM_001081133]	692017			64854357	chr15	64854298	+	rn|15q12		XM_001081133	similar to ubiquinol-cytochrome c reductase binding protein	chr15:64854298-64854357	GO:0008121|GO:0006122	XM_001081133
A_44_P429218	0.000768505	0.611899	6.00051	5.62844	5.86997	5.80231	0.158125	0.649232	P	P	6.65111	6.45016	6.51171	P	P	P		Rattus norvegicus similar to RIKEN cDNA 1110008J03 (LOC302397), mRNA [XM_228557]	NA			NA		NA				XM_228557
A_44_P429354	0.00102362	0.497665	8.7988	8.61852	8.86107	8.65664	0.11427	0.591721	P	P	9.90854	9.68988	9.61729	P	P	P			NA			31679709	chr8	31679650	+	rn|8q13				chr8:031679650-031679709
A_44_P429379	0.011911	0.451423	7.7998	7.69133	8.23898	8.01657	0.123149	0.58467	P	P	9.37768	9.14259	8.69831	P	P	P	RGD1564268	PREDICTED: Rattus norvegicus similar to ribosomal protein L36 (RGD1564268), mRNA [XM_001072962]	300001			111183091	chr7	111183032	-	rn|7q34	ENSRNOT00000041359	XM_001072962	similar to ribosomal protein L36	chr7:111183091-111183032	GO:0005622|GO:0003735|GO:0005840|GO:0006412	XM_001072962
A_44_P431358	0.00111483	0.443088	5.86526	5.56862	6.02199	5.44761	0.154931	0.494861	P	P	6.83688	6.88117	7.02982	P	P	P			NA			NA		NA
A_44_P431516	0.00010933	7.23707	5.50056	5.67126	5.4832	4.82537	0.389572	1.31734	P	P	2.42533	2.86334	2.29221	A	A	A	Anks6	Rattus norvegicus ankyrin repeat and sterile alpha motif domain containing 6 (Anks6), mRNA [NM_001015028]	362515	TC573943	Rn.101322	63644854	chr5	63643463	-	rn|5q22	ENSRNOT00000060005	NM_001015028	ankyrin repeat and sterile alpha motif domain containing 6	chr5:63644854-63643463	GO:0005515|GO:0008150|GO:0005737|GO:0042803	NM_001015028
A_44_P433676	0.0125446	2.16583	5.19097	5.3266	5.55398	4.8096	0.7551	0.93688	P	P	4.40323	4.19905	3.70035	P	A	A	Hnf4g	Rattus norvegicus hepatocyte nuclear factor 4, gamma (Hnf4g), mRNA [NM_001108939]	365744		Rn.154763	100378630	chr2	100375615	-	rn|2q24	ENSRNOT00000011890	NM_001108939	hepatocyte nuclear factor 4, gamma	chr2:100378630-100375615	GO:0043565|GO:0006355|GO:0003700|GO:0003707|GO:0008270|GO:0005634|GO:0005496	NM_001108939
A_44_P435422	0.00134681	0.58046	6.59469	6.47544	6.87182	6.66953	0.216169	0.733605	P	P	7.60531	7.37894	7.33564	P	P	P	Mef2a	Rattus norvegicus myocyte enhancer factor 2a (Mef2a), mRNA [NM_001014035]	309957	TC574531	Rn.162435	NA		NA				NM_001014035	myocyte enhancer factor 2a		GO:0043565|GO:0006355|GO:0003700|GO:0006915|GO:0007275|GO:0005654|GO:0005634|GO:0030154|GO:0007399	NM_001014035
A_44_P435596	0.00872907	0.432678	6.45352	5.6437	5.49944	5.72103	0.546528	0.690148	P	P	6.86629	7.45962	6.85458	P	P	P	Zfp36	Rattus norvegicus zinc finger protein 36 (Zfp36), mRNA [NM_133290]	79426	TC577183	Rn.82737	83486847	chr1	83486788	-	rn|1q21	ENSRNOT00000026661	NM_133290	zinc finger protein 36	chr1:83486847-83486788	GO:0005515|GO:0043488|GO:0016563|GO:0060213|GO:0005634|GO:0003729|GO:0006402|GO:0003677|GO:0046872|GO:0007243|GO:0005829|GO:0050779|GO:0005737|GO:0045638|GO:0050728|GO:0017091|GO:0008270|GO:0045893	NM_133290
A_44_P435867	8.13e-05	0.450077	8.17572	8.0894	8.35711	8.1755	0.155668	0.607716	P	P	9.46609	9.344	9.24501	P	P	P	Atp5hl1	ATP synthase subunit d, mitochondrial [Source:RefSeq peptide;Acc:NP_062256] [ENSRNOT00000059185]	306478			51796396	chr16	51796337	-	rn|16q12.1	ENSRNOT00000059185	XM_001057586	ATP synthase, H+ transporting, mitochondrial F0 complex, subunit d-like 1	chr16:51796396-51796337	GO:0005739	XM_001057586
A_44_P435973	0.0285877	0.580385	9.72135	8.7764	9.737	9.47973	0.69846	0.827744	P	P	10.3654	9.98627	10.3981	P	P	P		Rattus norvegicus TL0ABA43YN11 mRNA sequence. [FQ219649]	NA			75502249	chr1	75502190	-	rn|1q21		FQ219649		chr1:075502249-075502190
A_44_P436063	0.00149403	0.472546	9.89717	9.60626	10.2823	9.82601	0.141802	0.582999	P	P	11.1206	11.0462	10.8347	P	P	P			NA			86300897	chr14	86300838	-	rn|14q21				chr14:086300897-086300838
A_44_P436149	0.0027788	0.475942	6.03667	5.99342	6.03254	6.53987	0.107648	0.649066	P	P	7.21426	7.21092	7.2944	P	P	P			NA			37380001	chr16	37379943	-	rn|16p11				chr16:037380001-037379943
A_44_P436218	2.62e-05	2.14329	5.13103	5.05425	5.31228	5.12301	0.67752	1.04186	P	P	4.14577	4.04847	3.97633	A	A	A	Hoxd9	Rattus norvegicus homeo box D9 (Hoxd9), mRNA [NM_001173469]	688999		Rn.13330	57313710	chr3	57313651	+	rn|3q23	ENSRNOT00000002146	NM_001173469	homeo box D9	chr3:57313651-57313710	GO:0043565|GO:0006355|GO:0003700|GO:0016563|GO:0007275|GO:0005634	NM_001173469
A_44_P436265	0.00423267	2.18942	8.76915	8.73111	8.88779	8.74191	0.0834297	0.809852	P	P	7.84131	7.61014	7.48568	P	P	P	Nkd1	naked cuticle homolog 1 [Source:RefSeq peptide;Acc:NP_001102364] [ENSRNOT00000019301]	364952	TC589037	Rn.8826	19760951	chr19	19760276	-	rn|19p11	ENSRNOT00000019301	BC168970	naked cuticle homolog 1 (Drosophila)	chr19:19760951-19760276	GO:0005515|GO:0005509
A_44_P436588	0.0418196	1.85295	5.11777	6.06818	5.39575	4.97215	0.545273	1.06173	P	P	4.60855	4.56169	4.52016	P	A	P	Plekhm1	Rattus norvegicus pleckstrin homology domain containing, family M (with RUN domain) member 1 (Plekhm1), mRNA [NM_001009677]	303584	TC573806	Rn.101335	92565062	chr10	92562049	-	rn|10q32.1	ENSRNOT00000037147	NM_001009677	pleckstrin homology domain containing, family M (with RUN domain) member 1	chr10:92565062-92562049	GO:0005737|GO:0023034|GO:0046872	NM_001009677
A_44_P436641	0.0036011	1.72614	9.72876	9.44592	9.9158	9.97271	0.437916	0.856368	P	P	9.09797	8.96087	8.91203	P	P	P		AMGNNUC:URRG1-00024-D2-A urrg1 (14046) Rattus norvegicus cDNA clone urrg1-00024-d2 5', mRNA sequence [CB726244]	NA		Rn.164955	3518211	chr20	3518151	-	rn|20p12		CB726244		chr20:3518211-3518151
A_44_P438015	0.0177619	1.57885	6.66693	6.41602	7.14152	6.85036	0.654813	1.04608	P	P	6.29548	6.10941	5.98018	P	P	P	Olr183	Rattus norvegicus olfactory receptor 183 (Olr183), mRNA [NM_001000181]	293328	TC580469	Rn.141825	162782846	chr1	162782787	-	rn|1q33	ENSRNOT00000037868	NM_001000181	olfactory receptor 183	chr1:162782846-162782787	GO:0050911|GO:0004984|GO:0007186|GO:0004872|GO:0016021	NM_001000181
A_44_P438539	0.00726872	0.482331	4.53874	4.20236	4.1011	4.39913	0.244736	0.686456	A	P	5.53656	5.48916	5.04127	P	P	P			NA			47798838	chr3	47798779	+	rn|3q21				chr3:047798779-047798838
A_44_P438701	0.0102752	1.96652	5.8518	5.47072	6.31582	6.00707	0.354353	0.952609	P	P	4.88613	4.97855	5.0334	P	A	P	C1ql2	Rattus norvegicus complement component 1, q subcomponent-like 2 (C1ql2), mRNA [NM_001105949]	288979		Rn.218457	57268764	chrUn	57268705	-			NM_001105949	complement component 1, q subcomponent-like 2	chrUn:57268764-57268705		NM_001105949
A_44_P438758	0.00243243	0.392832	9.73218	10.0653	10.093	9.96824	0.104809	0.65064	P	P	11.5509	11.0664	11.3005	P	P	P		Rattus norvegicus hypothetical LOC299279 (LOC299279), mRNA [XM_234496]	NA			128314908	chr6	128314849	+	rn|6q32		XM_234496		chr6:128314849-128314908
A_44_P439122	0.00121318	2.07482	4.17594	4.09179	4.58365	4.46887	0.875912	0.976327	P	P	3.16438	3.49411	3.19166	A	A	A	Egr3	Rattus norvegicus early growth response 3 (Egr3), mRNA [NM_017086]	25148	TC579507	Rn.44371	50479042	chr15	50478983	+	rn|15p11	ENSRNOT00000024067	NM_017086	early growth response 3	chr15:50478983-50479042	GO:0005622|GO:0007422|GO:0008270|GO:0005634|GO:0007274|GO:0003676|GO:0003677|GO:0046872|GO:0045449	NM_017086
A_44_P439894	0.0429779	1.50824	5.01895	5.60794	5.41925	5.17863	0.286179	1.17415	P	P	4.39145	4.85022	4.8988	P	A	P		AI231572 EST228260 Normalized rat embryo, Bento Soares Rattus sp. cDNA clone REMDM20 3' end, mRNA sequence [AI231572]	NA		Rn.1180	10415527	chr16	10415468	-	rn|16p15		AI231572		chr16:010415527-010415468
A_44_P441328	0.0247517	2.18513	6.38262	5.98088	5.26549	5.24582	0.129858	1.36179	P	P	4.77873	4.82724	4.37178	P	A	P		BQ211264 UI-R-DY1-cok-k-19-0-UI.s1 NCI_CGAP_DY1 Rattus norvegicus cDNA clone IMAGE:7336557 3', mRNA sequence [BQ211264]	NA		Rn.98492	145010944	chr3	145010885	-	rn|3q41		BQ211264		chr3:145010944-145010885
A_44_P441966	0.00287568	0.650256	6.216	6.31617	6.24583	6.06611	0.230259	0.751657	P	P	6.96787	6.81496	6.70982	P	P	P		H31108 EST104818 Rat PC-12 cells, untreated Rattus sp. cDNA clone RPCAB58 5' end, mRNA sequence [H31108]	NA	TC598836	Rn.96020	29560986	chr20	29560927	-	rn|20q11		H31108		chr20:029560986-029560927
A_44_P442728	0.0341606	0.579944	4.17639	5.00148	3.8867	4.37248	0.524182	0.837016	A	P	5.02988	5.03529	5.50023	P	P	P	LOC498152	Rattus norvegicus hypothetical protein LOC498152 (LOC498152), mRNA [NM_001047923]	498152	NP860707	Rn.113271	15636300	chr12	15636241	+	rn|12q11	ENSRNOT00000043992	NM_001047923	hypothetical protein LOC498152	chr12:15636241-15636300		NM_001047923
A_44_P443377	0.0040531	2.2932	5.52772	5.40828	5.13346	5.52772	0.744764	0.960355	P	P	3.89766	4.38924	4.29905	A	A	P		Rattus norvegicus similar to RIKEN cDNA 4933431D05 (LOC363352), mRNA [XM_343688]	NA	TC622099		39274227	chrUn	39274168	-			XM_343688		chrUn:039274227-039274168
A_44_P443500	0.00783199	0.530501	8.02782	7.35771	8.03929	7.85197	0.255124	0.759443	P	P	8.74783	8.82964	8.69531	P	P	P	RGD1309808	Rattus norvegicus similar to apolipoprotein L2; apolipoprotein L-II (RGD1309808), mRNA [NM_001134801]	362951		Rn.195551	115655452	chr7	115655393	+	rn|7q34	ENSRNOT00000040706	NM_001134801	similar to apolipoprotein L2; apolipoprotein L-II	chr7:115655393-115655452	GO:0006869|GO:0042157|GO:0005576|GO:0008289	NM_001134801
A_44_P443611	0.0276596	1.50052	6.34704	6.04645	6.221	6.28935	0.166545	1.20965	P	P	5.61384	5.41479	5.86967	P	P	P		AA859455 UI-R-A0-bf-b-08-0-UI.s1 UI-R-A0 Rattus norvegicus cDNA clone UI-R-A0-bf-b-08-0-UI 3' similar to gb [AA859455]	NA		Rn.24698	201021762	chr1	201021703	+	rn|1q41		AA859455		chr1:201021703-201021762
A_44_P444897	0.0014804	0.634513	7.3031	7.2124	7.48075	7.1954	0.899781	0.971556	P	P	8.06803	7.82224	7.97529	P	P	P		Q6QAQ5_PIG (Q6QAQ5) 60S ribosomal protein P1 (Fragment), partial (22%) [TC645425]	NA	TC645425	Rn.101115	37271518	chr20	37271459	-	rn|20q11		BF543886		chr20:037271518-037271459
A_44_P447066	0.0102327	1.51025	7.73158	7.32127	7.76919	7.83424	0.55004	0.918621	P	P	7.24692	6.94905	7.03545	P	P	P		BQ201045 UI-R-EB1-clp-b-21-0-UI.s1 UI-R-EB1 Rattus norvegicus cDNA clone UI-R-EB1-clp-b-21-0-UI 3', mRNA sequence [BQ201045]	NA		Rn.106944	45447564	chr20	45447505	-	rn|20q12		BQ201045		chr20:045447564-045447505
A_44_P450107	0.000118674	0.587577	10.9566	10.7908	10.9258	10.8811	0.107546	0.703284	P	P	11.5939	11.6313	11.7418	P	P	P	RGD1560076	PREDICTED: Rattus norvegicus similar to 60S ribosomal protein L29 (P23) (RGD1560076), mRNA [XM_001073916]	294722			39456729	chr2	39456670	+	rn|2q14		XM_001073916	similar to 60S ribosomal protein L29 (P23)	chr2:39456670-39456729	GO:0005622|GO:0003735|GO:0005840|GO:0006412	XM_001073916
A_44_P450140	0.0178705	0.4101	5.28275	6.0629	6.75483	6.15988	0.271956	0.655268	P	P	6.96345	7.78724	7.45962	P	P	P		Rattus norvegicus similar to high mobility group 1 protein (LOC306402), mRNA [XM_224783]	NA			NA		NA				XM_224783
A_44_P450278	0.00130173	0.338448	7.7142	7.68535	8.04344	7.91418	0.197331	0.46695	P	P	9.67291	9.26798	9.24759	P	P	P			NA			20822502	chr20	20822443	+	rn|20p11				chr20:020822443-020822502
A_44_P450361	0.0178516	0.516439	5.17659	5.19238	5.2381	5.33667	0.257326	0.731872	P	P	6.1518	5.93935	6.43722	P	P	P			NA			NA		NA
A_44_P450500	0.000369205	0.456484	5.84632	6.30976	6.12143	6.13837	0.110172	0.687924	P	P	7.16217	7.26015	7.30799	P	P	P	LOC301231		301231			8302565	chr9	8302506	-	rn|9q12	ENSRNOT00000061678		similar to mitochondrial ribosomal protein L13	chr9:8302565-8302506
A_44_P452182	0.00127823	1.72209	5.1572	4.80069	5.01665	4.894	0.537267	0.916455	P	P	4.22783	4.15475	4.18413	A	A	A	Pcdhb13	Protocadherin-T4 Fragment [Source:UniProtKB/TrEMBL;Acc:Q9JIU1] [ENSRNOT00000027172]	307489			30251156	chr18	30251097	+	rn|18p11	ENSRNOT00000027172	XM_001055698	protocadherin beta 13	chr18:30251097-30251156	GO:0005886|GO:0005509|GO:0007155|GO:0007156	XM_001055698
A_44_P452818	0.00977855	1.7471	4.87213	4.17759	4.74266	4.80123	0.420848	0.924088	P	P	3.76784	3.74508	4.06794	A	A	A			NA			51297696	chr7	51297637	+	rn|7q21				chr7:051297637-051297696
A_44_P453196	0.00278777	1.63258	6.52998	6.21271	6.60231	6.64462	0.519009	0.84032	P	P	5.72395	5.70029	5.96061	P	P	P		AI716055 UI-R-Y0-acd-e-04-0-UI.s1 UI-R-Y0 Rattus norvegicus cDNA clone UI-R-Y0-acd-e-04-0-UI 3', mRNA sequence [AI716055]	NA		Rn.102073	35490998	chr14	35490939	+	rn|14p11		AI716055		chr14:035490939-035490998
A_44_P453567	0.00517969	0.347417	5.95887	5.63823	5.96621	6.2359	0.31874	0.664546	P	P	7.12885	7.428	7.82848	P	P	P	RGD1309995	PREDICTED: Rattus norvegicus similar to CG13957-PA (RGD1309995), mRNA [XM_001076152]	314690		Rn.22501	22332341	chr7	22332282	-	rn|7q13		XM_001076152	similar to CG13957-PA	chr7:22332341-22332282	GO:0071203	XM_001076152
A_44_P453992	0.00142821	0.406155	5.383	5.66866	4.86976	5.40698	0.218477	0.681696	P	P	6.512	6.60383	6.84294	P	P	P		AA800059 EST189556 Normalized rat heart, Bento Soares Rattus sp. cDNA clone RHEAI91 3' end, mRNA sequence [AA800059]	NA		Rn.2029	NA		NA				AA800059
A_44_P454413	0.00319635	0.471784	4.32092	4.70104	4.48709	4.41516	0.274928	0.758613	A	P	5.30506	5.68541	5.69189	P	P	P	Agtr1b	Rattus norvegicus angiotensin II receptor, type 1b (Agtr1b), mRNA [NM_031009]	81638	TC579028	Rn.9815	105504605	chr2	105504546	-	rn|2q24	ENSRNOT00000014178	NM_031009	angiotensin II receptor, type 1b	chr2:105504605-105504546	GO:0043627|GO:0004945|GO:0005886|GO:0043621|GO:0007204|GO:0016323|GO:0002019|GO:0004872|GO:0090190|GO:0012506|GO:0001666|GO:0001568|GO:0004930|GO:0001822|GO:0007584|GO:0042493|GO:0006950|GO:0031983|GO:0007186|GO:0001999|GO:0042756|GO:0016021|GO:0017046|GO:0001596|GO:0071549	NM_031009
A_44_P454746	0.00838951	0.0870145	2.24009	2.59675	2.29501	2.45812	0.967003	0.987422	A	A	5.14081	6.0294	6.35621	P	P	P			NA			1292812	chr15_random	1292755	-					chr15_random:001292812-001292755
A_44_P454861	0.000373139	0.235542	5.35458	5.21885	5.78719	5.8501	0.25896	0.594092	P	P	7.71623	7.55741	7.71232	P	P	P			NA			66407753	chr3	66407694	-	rn|3q24				chr3:066407753-066407694
A_44_P455206	0.000257089	0.452096	7.635	7.39429	7.75044	7.64557	0.090507	0.569511	P	P	8.75567	8.71618	8.79913	P	P	P	RGD1561118	Rattus norvegicus similar to Tceb2 protein (LOC287618), mRNA [XM_220759]	287618			77389908	chr10	77389849	-	rn|10q26	ENSRNOT00000040561	XM_220759	similar to transcription elongation factor B (SIII), polypeptide 2	chr10:77389908-77389849
A_44_P456342	0.00149826	0.38423	4.82419	4.47961	5.28726	5.08343	0.167122	0.666491	P	P	6.48177	6.18055	6.31006	P	P	P	Dyrk2	Rattus norvegicus dual-specificity tyrosine-(Y)-phosphorylation regulated kinase 2 (Dyrk2), mRNA [NM_001108100]	314862	TC599084	Rn.23189	58114751	chr7	58114692	-	rn|7q22	ENSRNOT00000010283	NM_001108100	dual-specificity tyrosine-(Y)-phosphorylation regulated kinase 2	chr7:58114751-58114692	GO:0042771|GO:0005737|GO:0030145|GO:0000287|GO:0045725|GO:0004674|GO:0006468|GO:0005634|GO:0004713|GO:0005524	NM_001108100
A_44_P456584	0.0236149	1.56699	5.14303	5.04592	5.67875	5.60026	0.292348	0.779081	P	P	4.956	4.59276	4.66054	P	A	P	Olr471	Rattus norvegicus olfactory receptor 471 (Olr471), mRNA [NM_001001125]	406046	NP1479185	Rn.142965	69197348	chr3	69197289	+	rn|3q24	ENSRNOT00000045693	NM_001001125	olfactory receptor 471	chr3:69197289-69197348	GO:0050911|GO:0004984|GO:0007186|GO:0004872|GO:0016021	NM_001001125
A_44_P456913	0.00537021	1.92824	4.44398	4.52387	5.04836	4.51988	0.883745	1.02875	P	P	3.72198	3.64353	3.7565	A	A	A	RGD1565772	Rattus norvegicus similar to hypothetical protein A430110N23 (RGD1565772), mRNA [NM_001134545]	308341	TC644209	Rn.68344	67631821	chr1	67631762	-	rn|1q12	ENSRNOT00000022480	NM_001134545	similar to hypothetical protein A430110N23	chr1:67631821-67631762	GO:0016020|GO:0005044	NM_001134545
A_44_P457066	0.000849164	0.435402	6.26198	6.42737	6.32903	6.87152	0.0880826	0.523315	P	P	7.64895	7.56031	7.85284	P	P	P		Rattus norvegicus similar to glyceraldehyde-3-phosphate dehydrogenase (LOC290492), mRNA [XM_224528]	NA			105073287	chr15	105073228	-	rn|15q24		XM_224528		chr15:105073287-105073228
A_44_P457386	0.00266436	0.535272	7.79433	7.70305	7.78908	7.82652	0.0675103	0.603554	P	P	8.8123	8.64784	8.5711	P	P	P		ABCD4_MOUSE (O89016) ATP-binding cassette sub-family D member 4 (Peroxisomal membrane protein 69) (PMP69) (Peroxisomal membrane protein 1-like) (PXMP1-L) (P70R), partial (21%) [TC608126]	NA	TC608126		108673217	chr6	108673158	-	rn|6q31		XM_343090		chr6:108673217-108673158
A_44_P458237	0.0256965	0.0671242	2.02415	2.36673	2.53659	2.103	0.985983	1.01199	A	A	5.27186	7.13143	5.21188	P	P	P		AI029811 UI-R-C0-jn-c-01-0-UI.s1 UI-R-C0 Rattus norvegicus cDNA clone UI-R-C0-jn-c-01-0-UI 3', mRNA sequence [AI029811]	NA		Rn.10641	104244754	chr8	104244695	+	rn|8q31		AI029811		chr8:104244695-104244754
A_44_P458851	0.0015975	0.646531	9.08013	9.32905	9.06835	9.13526	0.342829	0.757929	P	P	9.76879	9.79578	9.79413	P	P	P	Col1a2	Rattus norvegicus collagen, type I, alpha 2 (Col1a2), mRNA [NM_053356]	84352	TC615333	Rn.107239	29425360	chr4	29425301	+	rn|4q13	ENSRNOT00000016423	NM_053356	collagen, type I, alpha 2	chr4:29425301-29425360	GO:0005515|GO:0005581|GO:0001568|GO:0005886|GO:0048407|GO:0046332|GO:0005576|GO:0007266|GO:0005615|GO:0042802|GO:0005584|GO:0031012|GO:0001501|GO:0030199|GO:0008217|GO:0007179|GO:0043589|GO:0030674|GO:0005201	NM_053356
A_44_P458987	0.00184853	0.327406	5.09441	5.0486	5.01874	5.33298	0.296252	0.613714	P	P	6.50045	6.69828	6.98059	P	P	P		Ab1-351 [Source:UniProtKB/TrEMBL;Acc:Q7TP95] [ENSRNOT00000049187]	NA	TC648163	Rn.163324	29089582	chr16	29089523	-	rn|16p13	ENSRNOT00000049187	XR_085641		chr16:29089582-29089523		XR_085641
A_44_P459092	6.95e-05	0.453346	8.96048	8.8073	8.84936	8.69375	0.124467	0.613228	P	P	10.0922	9.91785	9.89855	P	P	P		GB	NA	NP071493		2798495	chr20	2798436	-	rn|20p12	ENSRNOT00000033046	BX883048		chr20:2798495-2798436
A_44_P459322	0.000611802	0.418111	7.29547	6.93106	7.40187	7.44428	0.235211	0.655496	P	P	8.45734	8.62071	8.53653	P	P	P		PREDICTED: Rattus norvegicus similar to mortality factor 4 like 1 isoform b (LOC309220), mRNA [XR_009585]	NA		Rn.112847	214629643	chr1	214629585	+	rn|1q43		XR_009585		chr1:214629585-214629643
A_44_P461130	0.0341287	1.53268	5.47931	5.02589	5.47845	5.65384	0.310915	1.17938	P	P	4.49761	4.8801	5.00844	P	A	P	Krt5	Rattus norvegicus keratin 5 (Krt5), mRNA [NM_183333]	369017	TC576342	Rn.162014	NA		NA				NM_183333	keratin 5		GO:0005515|GO:0008150|GO:0003674|GO:0005198|GO:0031581|GO:0045095|GO:0005829	NM_183333
A_44_P461371	0.0144735	1.84303	7.41434	7.06759	7.8219	7.69743	0.920226	0.996763	P	P	6.65028	6.6592	6.62983	P	P	P		gamma MR=mineralocorticoid receptor {5' region} [rats, kidney, mRNA, 287 nt]. [S66250]	NA	NP695068		32875641	chr19	32867025	-	rn|19q11		S66250		chr19:32875641-32867025
A_44_P463054	0.00310825	1.79507	9.71646	9.6146	9.88711	9.92668	0.361192	0.782239	P	P	9.14191	8.79308	8.8851	P	P	P	Ccno	Rattus norvegicus cyclin O (Ccno), mRNA [NM_001109175]	499528	TC596780	Rn.219975	44379119	chr2	44379060	+	rn|2q14	ENSRNOT00000013871	NM_001109175	cyclin O	chr2:44379060-44379119	GO:0004844|GO:0003674|GO:0042493|GO:0006284|GO:0045008|GO:0005654|GO:0009790|GO:0005575	NM_001109175
A_44_P463460	0.0111711	2.35018	4.52387	4.2471	5.25361	4.39145	0.69731	1.10399	P	P	3.43789	3.3302	3.5083	A	A	A	Ly6g6e	Rattus norvegicus lymphocyte antigen 6 complex, locus G6E (Ly6g6e), mRNA [NM_001001972]	406866	TC629238	Rn.205716	3808911	chr20	3808852	-	rn|20p12	ENSRNOT00000037482	NM_001001972	lymphocyte antigen 6 complex, locus G6E	chr20:3808911-3808852	GO:0016020|GO:0005024	NM_001001972
A_44_P464119	5.89e-06	0.539975	5.02777	4.92823	5.02959	5.06489	0.0944044	0.715376	P	P	5.8751	5.90654	5.92555	P	P	P			NA			12609172	chr17	12609113	-	rn|17p14				chr17:012609172-012609113
A_44_P464221	0.000151823	0.378655	6.71403	6.49285	6.95495	6.68073	0.13789	0.430523	P	P	8.28115	7.9633	8.10123	P	P	P	RGD1566373	PREDICTED: Rattus norvegicus similar to large subunit ribosomal protein L36a (RGD1566373), mRNA [XM_001080446]	365560			23116142	chr20	23116083	+	rn|20p11	ENSRNOT00000047773	XM_001080446	similar to large subunit ribosomal protein L36a	chr20:23116083-23116142	GO:0005622|GO:0003735|GO:0005840|GO:0006412	XM_001080446
A_44_P466517	6.7e-05	0.293623	5.37013	5.68636	5.73056	5.75981	0.182133	0.495804	P	P	7.592	7.26962	7.35724	P	P	P		Rattus norvegicus similar to 60S RIBOSOMAL PROTEIN L17 (L23) (AMINO ACID STARVATION-INDUCED PROTEIN) (ASI) (LOC366137), mRNA [XM_345405]	NA			86417746	chr3	86417687	+	rn|3q31		XM_345405		chr3:086417687-086417746
A_44_P467348	0.0161702	1.77378	7.16603	6.81886	7.29889	7.01543	0.487115	0.908751	P	P	6.56615	6.0869	6.06635	P	P	P		Rattus norvegicus chromosome 7, 17 clones, strain BN/SsNHsdMCW RNOR03310738, whole genome shotgun sequence [AABR03055426]	NA			136913092	chr7	136913033	+	rn|7q36		AABR03055426		chr7:136913033-136913092
A_44_P467591	0.0128395	2.05567	7.331	6.81218	6.8376	6.45506	0.136611	1.69617	P	P	5.64709	5.62315	6.21103	P	P	P	Neu2	Rattus norvegicus sialidase 2 (cytosolic sialidase) (Neu2), mRNA [NM_017130]	29204	TC577667	Rn.9731	86556063	chr9	86556004	+	rn|9q35	ENSRNOT00000022818	NM_017130	sialidase 2 (cytosolic sialidase)	chr9:86556004-86556063	GO:0005737|GO:0045663|GO:0045471|GO:0016798|GO:0008152|GO:0004308|GO:0010831|GO:0005829	NM_017130
A_44_P468283	0.00897214	1.8554	7.08657	7.03253	7.05881	7.07482	0.296835	0.892104	P	P	6.0722	6.34545	6.08002	P	P	P	Olr789	Rattus norvegicus olfactory receptor 789 (Olr789), mRNA [NM_001000377]	296042		Rn.142743	97734671	chr3	97734612	-	rn|3q34	ENSRNOT00000049451	NM_001000377	olfactory receptor 789	chr3:97734671-97734612	GO:0050911|GO:0004984|GO:0007186|GO:0004872|GO:0016021	NM_001000377
A_44_P468519	0.0162252	0.382219	3.87026	3.94382	4.10142	4.42649	0.20118	0.592019	A	P	5.383	5.05208	5.90358	P	P	P	Papolb	Rattus norvegicus poly (A) polymerase beta (testis specific) (Papolb), mRNA [NM_001012020]	304300	TC575733	Rn.210888	12442377	chr12	12442318	+	rn|12p11		NM_001012020	poly (A) polymerase beta (testis specific)	chr12:12442318-12442377	GO:0004652|GO:0003723|GO:0016779|GO:0043631|GO:0005634|GO:0006350	NM_001012020
A_44_P470992	0.000366057	1.78865	7.09834	7.02506	7.27724	6.9588	0.127853	0.843308	P	P	6.20945	6.31006	6.24659	P	P	P	Sox21	Rattus norvegicus similar to HMG-box protein SOX21 (LOC306168), mRNA [XM_224521]	306168		Rn.44876	103122460	chr15	103122401	-	rn|15q24	ENSRNOT00000029567	XM_224521	SRY (sex determining region Y)-box 21	chr15:103122460-103122401	GO:0006355|GO:0003700|GO:0003677
A_44_P471270	0.000202888	0.261116	6.94146	6.57676	7.02833	6.71436	0.170514	0.404249	P	P	8.79232	8.7194	8.77778	P	P	P		Rattus norvegicus similar to ribosomal protein L23a (LOC297884), mRNA [XM_232762]	NA			148433322	chr5	148433263	+	rn|5q36		XM_232762		chr5:148433263-148433322
A_44_P471541	0.00868694	0.617997	8.77421	8.91793	9.33562	9.18279	0.291187	0.684437	P	P	9.71463	9.74434	9.82943	P	P	P	Inhbe	Inhibin beta E chain Precursor (Activin beta-E chain) [Source:UniProtKB/Swiss-Prot;Acc:O88959] [ENSRNOT00000010106]	83711	TC575307	Rn.30020	67308123	chr7	67308064	-	rn|7q22	ENSRNOT00000010106	AF089825	inhibin beta E	chr7:67308123-67308064	GO:0005179|GO:0005576|GO:0040007|GO:0008083
A_44_P472159	0.00454781	0.185244	3.42258	2.99319	4.04304	4.87979	0.0944379	1.45363	A	P	6.75593	6.29129	6.23256	P	P	P		AI501919 UI-R-C0-is-a-02-0-UI.s1 UI-R-C0 Rattus norvegicus cDNA clone UI-R-C0-is-a-02-0-UI 3', mRNA sequence [AI501919]	NA		Rn.216656	NA		NA				AI501919
A_44_P472583	0.000146357	0.221913	4.98694	5.34151	5.45703	5.33716	0.222879	0.444106	P	P	7.62149	7.53575	7.1978	P	P	P		AW914016 EST294794 Rat gene index, normalized rat, norvegicus, Bento Soares Rattus norvegicus cDNA clone RGIZA86 5' end, mRNA sequence [AW914016]	NA		Rn.17493	NA		NA				AW914016
A_44_P473449	0.00148963	0.558454	10.1631	9.85935	10.2959	10.1534	0.111119	0.685716	P	P	11.0253	10.9303	10.9436	P	P	P		Rattus norvegicus similar to RIKEN cDNA 4930580F03 (LOC294168), mRNA [XM_227913]	NA			859452	chr20	859393	-	rn|20p12		XM_227913		chr20:000859452-000859393
A_44_P473648	7.64e-05	0.478507	5.05822	5.21313	5.267	5.38593	0.272156	0.685231	P	P	6.1836	6.32673	6.38027	P	P	P		Rattus norvegicus similar to Sodium/potassium-transporting ATPase beta-3 chain (Sodium/potassium-dependent ATPase beta-3 subunit) (ATPB-3) (LOC300729), mRNA [XM_213132]	NA			59551632	chr8	59551573	+	rn|8q24		XM_213132		chr8:059551573-059551632
A_44_P475356	0.0113128	1.83952	4.09677	4.86521	4.70328	4.58312	0.263159	1.23003	P	P	3.98615	3.51971	3.57736	A	A	A	LOC100363129	Rattus norvegicus LRRGT00018-like (LOC100363129), mRNA [NM_001177823]	100363129	NP860691	Rn.158145	22989821	chr19	22989762	-	rn|19q11	ENSRNOT00000040324	NM_001177823	LRRGT00018-like	chr19:22989821-22989762		NM_001177823
A_44_P475602	0.00533828	1.65326	4.99295	4.66243	4.61195	4.3958	0.0477549	1.29276	P	P	3.87469	3.86081	4.11931	A	A	A			NA			34706507	chr1	34706448	+	rn|1p11				chr1:034706448-034706507
A_44_P476180	4.61e-05	0.414671	9.23716	8.98977	9.22045	8.93809	0.167193	0.559646	P	P	10.4571	10.3878	10.2662	P	P	P			NA			66860476	chr10	66860417	+	rn|10q26				chr10:066860417-066860476
A_44_P477371	0.0197569	1.69626	5.39956	5.77963	5.0137	5.36536	0.610711	0.889207	P	P	4.78804	4.3288	4.79387	P	A	P		Rattus norvegicus TL0ADA24YE24 mRNA sequence. [FQ222373]	NA	TC588210	Rn.15594	22155920	chr7	22155861	-	rn|7q13		FQ222373		chr7:22155920-22155861
A_44_P477954	0.000199856	0.260618	5.69235	5.56367	5.99028	5.89787	0.177733	0.435675	P	P	7.75322	7.74955	7.70387	P	P	P	RGD1561843	PREDICTED: Rattus norvegicus similar to 60S ribosomal protein L23a (RGD1561843), mRNA [XM_002725453]	308263			2231375	chr1	2231316	-	rn|1p13	ENSRNOT00000045791	XM_002725453	ribosomal protein L23a pseudogene	chr1:2231375-2231316	GO:0005622|GO:0003735|GO:0000166|GO:0005840|GO:0006412	XM_002725453
A_44_P479142	0.0420947	0.358228	3.98886	3.90342	3.95447	4.15256	0.754142	0.89315	A	A	4.7979	5.66021	5.80412	P	P	P		AA819691 UI-R-A0-bh-d-03-0-UI.s1 UI-R-A0 Rattus norvegicus cDNA clone UI-R-A0-bh-d-03-0-UI 3' similar to emb [AA819691]	NA		Rn.81155	46546881	chr15	46546823	+	rn|15p12		AA819691		chr15:046546823-046546881
A_44_P480030	0.0482949	19.234	5.20198	5.01285	4.91681	8.88927	0.219966	8.25412	P	P	2.9336	2.90876	2.85038	A	A	A	Olr400	Rattus norvegicus olfactory receptor 400 (Olr400), mRNA [NM_001000379]	296661	NP1479260	Rn.143038	15794024	chr3	15793965	+	rn|3p11	ENSRNOT00000047879	NM_001000379	olfactory receptor 400	chr3:15793965-15794024	GO:0050911|GO:0004984|GO:0007186|GO:0004872|GO:0016021	NM_001000379
A_44_P480353	0.00628822	0.305961	2.62941	3.73947	4.11961	3.53381	0.0748891	0.482905	A	A	5.39268	5.01229	5.47981	P	P	P		Rattus norvegicus similar to Protein translation factor SUI1 homolog (LOC361563), mRNA [XM_341846]	NA			NA		NA				XM_341846
A_44_P481398	0.0333302	1.57664	4.81757	4.71202	5.28924	4.41457	0.998282	0.99953	P	P	4.28915	3.99389	4.25891	P	A	P	Unc13a	Rattus norvegicus unc-13 homolog A (C. elegans) (Unc13a), mRNA [NM_022861]	64829	TC594273	Rn.10126	18828829	chr16	18828770	-	rn|16p14	ENSRNOT00000025162	NM_022861	unc-13 homolog A (C. elegans)	chr16:18828829-18828770	GO:0030054|GO:0046982|GO:0005886|GO:0019904|GO:0045202|GO:0006887|GO:0050435|GO:0046872|GO:0007269|GO:0042803|GO:0019992|GO:0043234|GO:0042734|GO:0005737|GO:0047485|GO:0000149|GO:0016188|GO:0017075|GO:0019717	NM_022861
A_44_P483259	0.0218658	0.461204	6.63538	6.48177	7.72337	6.76738	0.198567	0.552475	P	P	8.17915	8.04039	8.10174	P	P	P	LOC367276	Rattus norvegicus similar to ribosomal protein L6 (LOC367276), mRNA [XM_346049]	367276			56406617	chr9	56406558	-	rn|9q31	ENSRNOT00000029667	XM_346049	similar to 60S ribosomal protein L6 (TAX-responsive enhancer element binding protein 107) (TAXREB107)	chr9:56406617-56406558	GO:0005622|GO:0003735|GO:0005840|GO:0006412
A_44_P483313	0.00304655	1.52981	6.52629	6.67594	6.52587	6.43814	0.0410039	1.36911	P	P	5.84132	5.86556	6.07391	P	P	P	Mrpl38	Rattus norvegicus mitochondrial ribosomal protein L38 (Mrpl38), nuclear gene encoding mitochondrial protein, mRNA [NM_001009369]	303685	TC647648	Rn.34217	106241522	chr10	106241349	-	rn|10q32.3	ENSRNOT00000011328	NM_001009369	mitochondrial ribosomal protein L38	chr10:106241522-106241349	GO:0005739|GO:0005840	NM_001009369
A_44_P483369	0.020229	1.54573	8.01627	7.30098	7.78672	7.8034	0.235683	1.30048	P	P	7.1463	7.22895	6.97721	P	P	P		AA945701 EST201200 Normalized rat lung, Bento Soares Rattus sp. cDNA clone RLUAS12 3' end, mRNA sequence [AA945701]	NA		Rn.7301	368651	chrUn	368592	+			AA945701		chrUn:000368592-000368651
A_44_P485409	0.000326743	0.362013	7.60321	7.51393	7.73788	8.0621	0.0844956	0.454201	P	P	9.23764	9.10548	9.28295	P	P	P			NA			98906614	chrX	98906555	+	rn|Xq31				chrX:098906555-098906614
A_44_P485670	0.00337417	2.35786	7.51793	6.96469	7.60732	7.71623	0.46653	0.890459	P	P	6.53228	6.13559	6.00182	P	P	P		AA925266 UI-R-A1-ee-f-06-0-UI.s1 UI-R-A1 Rattus norvegicus cDNA clone UI-R-A1-ee-f-06-0-UI 3', mRNA sequence [AA925266]	NA			NA		NA				AA925266
A_44_P486206	0.0275271	0.17507	4.29328	4.14983	4.49466	4.5143	0.754565	0.83466	P	P	6.80262	7.48878	5.98348	P	P	P		AI009198 EST203649 Normalized rat embryo, Bento Soares Rattus sp. cDNA clone REMBK79 3' end, mRNA sequence [AI009198]	NA		Rn.8126	174877270	chr4	174877214	-	rn|4q44		AI009198		chr4:174877270-174877214
A_44_P487300	0.00141676	0.496505	8.44804	8.12426	8.7167	8.32922	0.101227	0.561462	P	P	9.62543	9.34221	9.30254	P	P	P			NA			6303105	chr12	6303046	-	rn|12p11				chr12:006303105-006303046
A_44_P487579	0.000693343	0.159994	2.63217	2.76863	1.95085	2.85201	0.122202	0.308225	A	A	4.80763	5.14701	5.63043	P	P	P		Rattus norvegicus similar to L-lactate dehydrogenase A chain (LDH-A) (LDH muscle subunit) (LDH-M) (LOC291715), mRNA [XM_226089]	NA			NA		NA				XM_226089
A_44_P488116	0.0497058	1.55906	5.80365	5.68408	5.59982	5.78373	0.229433	0.531824	P	P	5.37013	4.79711	5.01229	P	A	P		AA942911 EST198410 Normalized rat brain, Bento Soares Rattus sp. cDNA clone RBRAC04 3' end, mRNA sequence [AA942911]	NA		Rn.203511	67373289	chr8	67373230	+	rn|8q24		AA942911		chr8:067373230-067373289
A_44_P489569	0.00489247	0.213597	2.34717	2.75166	3.5312	2.42295	0.348504	1.3167	A	A	5.10961	5.50518	4.39197	P	P	P	Ka11	Rattus norvegicus type I keratin KA11 (Ka11), mRNA [NM_001008750]	450226	NP1394912	Rn.145402	89168934	chr10	89168796	-	rn|10q32.1	ENSRNOT00000068691	NM_001008750	type I keratin KA11	chr10:89168934-89168796	GO:0005882|GO:0005198	NM_001008750
A_44_P489782	0.00049864	0.433108	5.57153	5.63354	5.95552	5.95243	0.251155	0.616473	P	P	6.80081	7.01068	7.1555	P	P	P		Rattus norvegicus similar to Nucleophosmin (NPM) (Nucleolar phosphoprotein B23) (Numatrin) (Nucleolar protein NO38) (LOC294086), mRNA [XM_212905]	NA			NA		NA				XM_212905
A_44_P489852	0.00119345	0.393282	7.07573	6.47572	6.97347	6.7111	0.15901	0.495159	P	P	8.20455	8.21994	8.09423	P	P	P			NA			61989534	chr16	61989476	+	rn|16q12.3				chr16:061989476-061989534
A_44_P490107	0.0140059	0.624701	6.41288	6.37848	6.84832	6.91015	0.502648	0.876732	P	P	7.38739	7.30955	7.31156	P	P	P			NA			NA		NA
A_44_P490235	0.00193099	0.502407	9.14082	8.88155	9.03549	9.5069	0.0745895	0.550183	P	P	10.3101	9.95295	10.1743	P	P	P			NA			46217917	chr9	46217858	+	rn|9q22				chr9:046217858-046217917
A_44_P490253	0.000133705	0.537943	8.86713	8.55887	8.77363	8.69088	0.134362	0.706925	P	P	9.6893	9.61047	9.56191	P	P	P	RGD1562489	PREDICTED: Rattus norvegicus similar to 60S ribosomal protein L29 (P23) (RGD1562489), mRNA [XM_001071419]	287250			35270900	chr10	35270841	+	rn|10q22		XM_001071419	similar to 60S ribosomal protein L29 (P23)	chr10:35270841-35270900	GO:0005622|GO:0003735|GO:0005840|GO:0006412	XM_001071419
A_44_P490708	0.0425117	1.55529	6.17912	6.7732	6.56232	6.40141	0.661656	1.0963	P	P	6.08291	5.93229	5.49735	P	P	P		ODC_RAT (Q99JD3) Mitochondrial 2-oxodicarboxylate carrier (Solute carrier family 25 member 21), complete [TC575548]	NA	TC575548	Rn.82416	77124310	chr6	77124251	-	rn|6q23		AA924149		chr6:077124310-077124251
A_44_P493911	0.000279669	1.92019	8.51258	8.53931	8.39003	8.19248	0.114235	1.58473	P	P	7.38961	7.52793	7.49989	P	P	P	Slc13a5	Rattus norvegicus solute carrier family 13 (sodium-dependent citrate transporter), member 5 (Slc13a5), mRNA [NM_170668]	266998	TC574553	Rn.107996	59133705	chr10	59133646	-	rn|10q24	ENSRNOT00000020043	NM_170668	solute carrier family 13 (sodium-dependent citrate transporter), member 5	chr10:59133705-59133646	GO:0005215|GO:0005886|GO:0005626|GO:0055085|GO:0016323|GO:0015746|GO:0015141|GO:0015744|GO:0016020|GO:0015137|GO:0017153|GO:0016021|GO:0006814|GO:0005343|GO:0006811|GO:0015293	NM_170668
A_44_P494608	0.011748	1.5435	5.47142	4.98757	5.25556	5.06471	0.205535	1.17076	P	P	4.62183	4.35727	4.73779	P	A	P	Gab1	Rattus norvegicus GRB2-associated binding protein 1 (Gab1), mRNA [NM_001108444]	361388	TC617327	Rn.1725	29069917	chr19	29069858	+	rn|19q11	ENSRNOT00000024390	NM_001108444	GRB2-associated binding protein 1	chr19:29069858-29069917	GO:0005515|GO:0030334|GO:0060711|GO:0007257|GO:0005829|GO:0007507|GO:0000187|GO:0007165|GO:0005737|GO:0007173|GO:0008544|GO:0004872|GO:0070102|GO:0048008|GO:0004871|GO:0043410|GO:0006979	NM_001108444
A_44_P494696	0.000555176	0.62312	12.5488	12.228	12.375	12.3069	0.269845	0.821234	P	P	12.9906	13.0447	13.118	P	P	P			NA			NA		NA
A_44_P496105	0.0111077	2.58979	5.53746	4.69136	4.78244	4.3912	0.232133	1.31312	P	P	3.04127	3.72333	3.75911	A	A	A		AW522725 UI-R-BO0-ahk-e-06-0-UI.s1 UI-R-BO0 Rattus norvegicus cDNA clone UI-R-BO0-ahk-e-06-0-UI 3', mRNA sequence [AW522725]	NA		Rn.162469	157453258	chr1	157453199	+	rn|1q32		AW522725		chr1:157453199-157453258
A_44_P497163	0.0190085	1.8236	5.09842	4.70706	5.42328	4.99808	0.843531	0.970872	P	P	4.28394	3.83672	4.44993	A	A	P	Mmp1b	PREDICTED: Rattus norvegicus matrix metalloproteinase 1b (interstitial collagenase) (Mmp1b), mRNA [XM_001072313]	300338			4266609	chr8	4266550	-	rn|8q11	ENSRNOT00000011884	XM_001072313	matrix metalloproteinase 1b (interstitial collagenase)	chr8:4266609-4266550	GO:0031012|GO:0008152|GO:0005509|GO:0006508|GO:0008270|GO:0008233|GO:0004222	XM_001072313
A_44_P497212	0.0113061	1.71417	6.29793	6.74496	6.98194	6.40783	0.796181	1.02617	P	P	5.6225	5.97084	5.95015	P	P	P		BORG5_MOUSE (Q91W92) Cdc42 effector protein 1 (Binder of Rho GTPases 5), partial (94%) [TC600515]	NA	TC600515		116807782	chr7	116807723	+	rn|7q34				chr7:116807723-116807782
A_44_P497262	0.00332219	1.68325	6.1518	6.21466	6.48074	5.99969	0.861838	1.02122	P	P	5.65742	5.35133	5.38471	P	P	P	Tcf7	Rattus norvegicus T-cell specific transcription factor 1 short isoform (Tcf1) mRNA, partial cds, alternatively spliced. [EF519318]	363595	TC597333	Rn.106335	37691539	chr10	37691480	-	rn|10q22	ENSRNOT00000008022	XM_001073458	transcription factor 7, T-cell specific	chr10:37691539-37691480	GO:0005515|GO:0008150|GO:0003674|GO:0005634|GO:0005575|GO:0003677	XM_001073458
A_44_P498582	0.0100359	0.50502	5.7612	5.52315	4.9263	5.47911	0.157478	0.697046	P	P	6.43686	6.4094	6.46931	P	P	P	Mrgprf	Rattus norvegicus MAS-related GPR, member F (Mrgprf), mRNA [NM_153722]	266762	TC577051	Rn.9848	205758937	chr1	205758878	+	rn|1q42	ENSRNOT00000017948	NM_153722	MAS-related GPR, member F	chr1:205758878-205758937	GO:0005886|GO:0004930|GO:0004872|GO:0016021	NM_153722
A_44_P498620	0.00186414	1.71975	6.95347	6.61568	6.7942	6.99388	0.667492	0.97495	P	P	6.10991	6.05194	6.03105	P	P	P	Cga	Rattus norvegicus glycoprotein hormones, alpha polypeptide (Cga), mRNA [NM_053918]	116700		Rn.10589	NA		NA				NM_053918	glycoprotein hormones, alpha polypeptide		GO:0008406|GO:0046621|GO:0005576|GO:0005575|GO:0030878|GO:0032870|GO:0003674|GO:0008150|GO:0048589|GO:0005179|GO:0032275|GO:0046884|GO:0006590	NM_053918
A_44_P498735	0.0031395	1.56082	5.53719	5.44821	5.71049	5.69918	0.797881	0.940363	P	P	4.79627	5.00169	5.07022	P	P	P	Olr1418	Rattus norvegicus olfactory receptor 1418 (Olr1418), mRNA [NM_001000008]	287313		Rn.142149	44254443	chr10	44254384	-	rn|10q22	ENSRNOT00000041113	NM_001000008	olfactory receptor 1418	chr10:44254443-44254384	GO:0050911|GO:0004984|GO:0007186|GO:0004872|GO:0016021	NM_001000008
A_44_P498959	0.0110397	1.50184	4.3928	4.88928	4.46328	4.41931	0.624608	0.799585	P	P	3.91376	4.06235	3.92726	A	A	A		Rattus norvegicus similar to chromosome 6 open reading frame 80; chemokine C-C motif receptor-like 1 adjacent (LOC361454), mRNA [XM_341732]	NA			NA		NA				XM_341732
A_44_P499350	0.0325141	2.29313	6.03746	7.02247	6.1802	5.55097	0.544039	1.08799	P	P	5.26096	5.05777	4.97279	P	P	P	Sox17	Rattus norvegicus SRY (sex determining region Y)-box 17 (Sox17), mRNA [NM_001107902]	312936	TC629651	Rn.7884	15246043	chr5	15245984	+	rn|5q12	ENSRNOT00000033116	NM_001107902	SRY (sex determining region Y)-box 17	chr5:15245984-15246043	GO:0005667|GO:0030308|GO:0001706|GO:0003700|GO:0035050|GO:0008013|GO:0003705|GO:0060214|GO:0050821|GO:0030178|GO:0010843|GO:0005634|GO:0001525|GO:0060912|GO:0003677|GO:0003151|GO:0031648|GO:0001947|GO:0060956|GO:0045893|GO:0090090|GO:0001570|GO:0008134	NM_001107902
A_44_P499372	0.00694608	0.483447	3.50337	3.90617	4.31625	4.25701	0.152035	0.490023	A	A	4.94774	5.12106	5.16012	P	P	P	Brwd3	Rattus norvegicus similar to WD repeat domain 9 isoform A; cAMP response element binding and beta-tranducin family-like (LOC317213), mRNA [XM_228518]	317213			NA		NA				XM_228518	bromodomain and WD repeat domain containing 3
A_44_P500383	0.00914846	0.495976	11.5985	11.7027	11.7214	11.7945	0.0826712	0.706001	P	P	12.6161	12.9514	12.5529	P	P	P		BF289376 EST453967 Rat Gene Index, normalized rat, Rattus norvegicus cDNA Rattus norvegicus cDNA clone RGIHE68, mRNA sequence [BF289376]	NA		Rn.4223	NA		NA				BF289376
A_44_P501335	0.0376056	1.54811	5.60634	5.60853	5.62958	5.37877	0.158928	0.738065	P	P	5.14459	4.96904	4.62566	P	P	P			NA			NA		NA
A_44_P501410	2.16e-05	0.290702	6.68647	6.42935	6.86826	6.57676	0.146282	0.417859	P	P	8.556	8.36155	8.36846	P	P	P			NA			103759287	chr14	103759228	+	rn|14q22				chr14:103759228-103759287
A_44_P503868	0.0043489	0.582845	8.70324	8.82369	8.98286	9.30842	0.272955	1.1245	P	P	9.63403	9.69939	9.90743	P	P	P		PREDICTED: Rattus norvegicus similar to heat shock protein 8 (LOC310891), mRNA [XR_009039]	NA		Rn.196564	222439937	chr2	222439878	-	rn|2q42		XR_009039		chr2:222439937-222439878
A_44_P505268	0.0362471	0.572295	4.63651	5.00973	4.47541	4.98928	0.561387	0.90061	P	P	5.17779	5.67623	5.86452	P	P	P		AI044343 UI-R-C0-is-b-07-0-UI.s1 UI-R-C0 Rattus norvegicus cDNA clone UI-R-C0-is-b-07-0-UI 3', mRNA sequence [AI044343]	NA		Rn.222594	22205671	chrX	22205612	-	rn|Xq13		AI044343		chrX:022205671-022205612
A_44_P506113	0.0319412	1.50506	6.42711	5.73702	6.30946	6.26404	0.220322	0.83653	P	P	5.78057	5.37209	5.66941	P	P	P	Vom2r36	Rattus norvegicus vomeronasal 2 receptor, 36 (Vom2r36), mRNA [NM_001099483]	502301		Rn.217936	73172654	chr1	73172595	-	rn|1q21	ENSRNOT00000047405	NM_001099483	vomeronasal 2 receptor, 36	chr1:73172654-73172595	GO:0005886|GO:0004930|GO:0004872|GO:0016021	NM_001099483
A_44_P506568	0.000520417	0.402434	8.86347	8.66871	8.96647	8.75676	0.129831	0.473993	P	P	10.3033	9.97354	10.0979	P	P	P		Rattus norvegicus similar to 60S ribosomal protein L11 (LOC299108), mRNA [XM_234253]	NA			89632723	chr6	89632664	-	rn|6q24	ENSRNOT00000005511	XM_234253		chr6:89632723-89632664
A_44_P506673	0.000286452	0.425128	5.34692	5.34793	4.97422	4.96889	0.137833	0.582154	P	P	6.52906	6.3497	6.32997	P	P	P		Rattus norvegicus similar to 40S ribosomal protein S2 (LOC302961), mRNA [XM_220196]	NA			12808338	chr10	12808279	-	rn|10q12	ENSRNOT00000004583	XM_220196		chr10:12808338-12808279
A_44_P506852	0.00429198	0.609037	6.11409	6.49181	6.58136	6.58273	0.0844426	0.595228	P	P	7.12533	7.02438	7.34243	P	P	P	Arhgef1	Rattus norvegicus LSC (Lsc) mRNA, complete cds. [AF314539]	60323	TC627228	Rn.64481	NA		NA				AF314539	Rho guanine nucleotide exchange factor (GEF) 1		GO:0005622|GO:0005515|GO:0005085|GO:0005737|GO:0016020|GO:0005886|GO:0035023|GO:0050771|GO:0050772|GO:0005089|GO:0050770|GO:0005096
A_44_P507673	0.0149807	1.50526	5.35764	5.74523	5.35082	5.12053	0.242515	1.10078	P	P	4.83942	4.9067	4.71132	P	P	P		AA891542 EST195345 Normalized rat heart, Bento Soares Rattus sp. cDNA clone RHEAZ72 3' end, mRNA sequence [AA891542]	NA		Rn.92865	59446317	chr5	59446258	-	rn|5q22		AA891542		chr5:059446317-059446258
A_44_P510671	0.00943427	0.0726449	2.27321	2.26171	2.35244	2.34787	0.938908	1.0328	A	A	5.36949	6.63634	5.99725	P	P	P		Rattus norvegicus zinc finger protein 8 (DZF8) mRNA, partial cds. [U78136]	NA	NP068014	Rn.149623	63249847	chr1	63249788	-	rn|1q12		U78136		chr1:063249847-063249788
A_44_P511346	0.0048488	1.70787	6.34938	6.34374	6.37979	5.92043	0.978845	0.995785	P	P	5.46685	5.29509	5.67665	P	P	P		X-ray repair complementing defective repair in Chinese hamster cells 3 Gene [Source:MGI (curated);Acc:MGI:1921585] [ENSRNOT00000016208]	NA			136597404	chr6	136594886	-	rn|6q32	ENSRNOT00000016208	XM_002726777		chr6:136597404-136594886		XM_002726777
A_44_P513461	0.0212594	1.74513	5.02249	4.77542	5.6369	5.41418	0.427094	0.908111	P	P	4.30166	4.42349	4.6011	A	A	P			NA			19475053	chr17	19474994	+	rn|17p14				chr17:019474994-019475053
A_44_P515138	0.00120639	1.51875	6.15464	6.05771	6.07557	6.25197	0.762579	0.973834	P	P	5.53112	5.42929	5.63472	P	P	P		BM386498 UI-R-CN1-cjg-k-17-0-UI.s1 UI-R-CN1 Rattus norvegicus cDNA clone UI-R-CN1-cjg-k-17-0-UI 3', mRNA sequence [BM386498]	NA		Rn.217659	34188681	chr12	34188622	-	rn|12q16		BM386498		chr12:034188681-034188622
A_44_P515593	2.2e-05	0.409147	8.02928	7.81548	7.94363	7.84743	0.151174	0.517703	P	P	9.30223	9.12073	9.17312	P	P	P		Rattus norvegicus similar to 60S ribosomal protein L7a (Surfeit locus protein 3) (PLA-X polypeptide) (LOC364003), mRNA [XM_344148]	NA			55805659	chr13	55805600	-	rn|13q21		XM_344148		chr13:055805659-055805600
A_44_P515754	0.0031722	0.57866	5.5013	5.13507	5.08079	5.37354	0.0946271	0.684657	P	P	6.27055	5.97395	5.94939	P	P	P	Defb50	Beta-defensin 50 Precursor (BD-50)(Defensin, beta 50) [Source:UniProtKB/Swiss-Prot;Acc:Q30KJ2] [ENSRNOT00000046156]	641639	TC636566	Rn.156268	74943881	chr16	74943823	-	rn|16q12.5	ENSRNOT00000046156	BC168240	defensin beta 50	chr16:74943881-74943823	GO:0005576|GO:0042742
A_44_P516115	9.55e-05	0.508611	7.53192	7.34889	7.54771	7.59843	0.128177	0.665192	P	P	8.44674	8.48657	8.52111	P	P	P	RGD1566264	Rattus norvegicus similar to 60S RIBOSOMAL PROTEIN L29 (P23) (LOC366999), mRNA [XM_345884]	366999			NA		NA				XM_345884	similar to 60S ribosomal protein L29 (P23)		GO:0005622|GO:0003735|GO:0005840|GO:0006412
A_44_P517419	0.0303457	1.53599	4.73036	5.11946	5.14332	5.08212	0.685612	1.17988	P	P	4.25823	4.22453	4.695	A	A	P		AW914966 EST346270 Normalized rat ovary, Bento Soares Rattus sp. cDNA clone RGIBM90 5' end, mRNA sequence [AW914966]	NA	TC597994	Rn.19878	78746312	chr10	78746253	-	rn|10q26		AW914966		chr10:078746312-078746253
A_44_P517944	0.000406738	0.635723	10.8621	10.9478	11.1101	10.849	0.000482976	0.712835	P	P	11.5403	11.6088	11.6477	P	P	P		Rattus norvegicus similar to ferritin light chain - mouse (LOC308039), mRNA [XM_217706]	NA			26280346	chr1	26280286	-	rn|1p11		XM_217706		chr1:026280346-026280286
A_44_P517990	0.02017	1.81604	6.5113	6.00761	6.56482	6.39138	0.953887	1.00866	P	P	5.72964	5.63823	5.13507	P	P	P	RGD1308541	PREDICTED: Rattus norvegicus hypothetical LOC308768 (RGD1308541), mRNA [XM_001065296]	308768		Rn.224257	135471280	chr1	135470611	+	rn|1q31	ENSRNOT00000031783	XM_001065296	hypothetical LOC308768	chr1:135470611-135471280	GO:0005515|GO:0030174|GO:0003682|GO:0005634	XM_001065296
A_44_P518226	0.00814943	0.659164	8.13145	8.1656	8.03704	8.52851	0.00941694	0.702779	P	P	8.8888	8.79111	8.80663	P	P	P		Rattus norvegicus similar to glyceraldehyde-3-phosphate dehydrogenase (phosphorylating) (EC 1.2.1.12) - mouse (LOC291523), mRNA [XM_225838]	NA			67745147	chr18	67745088	-	rn|18q12.2		XM_225838		chr18:067745147-067745088
A_44_P518876	0.00634633	0.644297	6.08753	6.53417	6.23136	6.30699	0.210163	0.763019	P	P	6.96262	7.07664	6.74089	P	P	P		CA507185 UI-R-FS1-cqj-j-01-0-UI.s1 NCI_CGAP_FS1 Rattus norvegicus cDNA clone IMAGE:7363779 3', mRNA sequence [CA507185]	NA		Rn.32294	NA		NA				CA507185
A_44_P520267	0.0132651	2.03767	5.48798	4.95665	5.88935	5.09059	0.0690698	1.19463	P	P	4.46931	4.43486	4.21157	P	A	P	Gsx1	Genomic screened homeo box 1 Fragment [Source:UniProtKB/TrEMBL;Acc:Q1XID1] [ENSRNOT00000001260]	288457			8552416	chr12	8552357	+	rn|12p11	ENSRNOT00000001260	XM_001069419	GS homeobox 1	chr12:8552357-8552416	GO:0043565|GO:0021984|GO:0045944|GO:0048663|GO:0021854|GO:0021527	XM_001069419
A_44_P520392	0.00118956	0.415955	3.67592	3.53939	4.18673	4.04126	0.19525	0.691445	P	P	4.91533	5.324	5.1818	P	P	P	Batf2	Rattus norvegicus similar to RIKEN cDNA 4933430F08 (LOC309178), mRNA [XM_219527]	309178			208945807	chr1	208945751	+	rn|1q43		XM_219527	basic leucine zipper transcription factor, ATF-like 2	chr1:208945751-208945807	GO:0043565|GO:0005515|GO:0006355|GO:0003700|GO:0046983|GO:0005634
A_44_P521711	0.0146961	1.52131	7.54526	7.62149	7.07049	7.44579	0.42082	0.761474	P	P	6.88186	6.80892	6.79864	P	P	P	Map2k6	Rattus norvegicus mitogen-activated protein kinase kinase 6 (Map2k6), mRNA [NM_053703]	114495	TC576683	Rn.17256	99974274	chr10	99974215	+	rn|10q32.1	ENSRNOT00000006217	NM_053703	mitogen-activated protein kinase kinase 6	chr10:99974215-99974274	GO:0005515|GO:0000187|GO:0043065|GO:0000166|GO:0004674|GO:0042493|GO:0006915|GO:0060048|GO:0005524	NM_053703
A_44_P522580	0.043048	0.605789	7.13899	7.42442	7.84025	7.42422	0.283517	0.549402	P	P	8.49698	7.81619	8.21372	P	P	P	Slc34a2	Rattus norvegicus solute carrier family 34 (sodium phosphate), member 2 (Slc34a2), mRNA [NM_053380]	84395	TC574074	Rn.16933	62664614	chr14	62663454	-	rn|14q11	ENSRNOT00000048509	NM_053380	solute carrier family 34 (sodium phosphate), member 2	chr14:62664614-62663454	GO:0043627|GO:0007568|GO:0031526|GO:0031402|GO:0001701|GO:0005436|GO:0016324|GO:0015321|GO:0016020|GO:0030643|GO:0042301|GO:0009750|GO:0006817|GO:0016021|GO:0006814|GO:0032355|GO:0006811|GO:0015293	NM_053380
A_44_P522915	0.00970881	0.588807	11.8143	11.8985	12.1373	12.4911	0.260284	1.16274	P	P	12.7945	12.8449	12.9766	P	P	P			NA			35507276	chr16	35507217	-	rn|16p11				chr16:035507276-035507217
A_44_P523190	0.00165487	1.92585	5.37409	5.56488	5.11011	5.22311	0.0438089	1.43526	P	P	4.17437	4.53217	4.4188	A	A	A	RGD1311756	Rattus norvegicus similar to hypothetical protein FLJ20950 (RGD1311756), mRNA [NM_001173557]	362769	TC614144	Rn.3768	125110833	chr6	125107693	+	rn|6q32	ENSRNOT00000005903	NM_001173557	similar to hypothetical protein FLJ20950	chr6:125107693-125110833		NM_001173557
A_44_P524041	0.00255823	1.95655	5.22142	4.9402	5.50789	5.42043	0.540458	1.11131	P	P	4.29141	4.25423	4.41036	P	A	P		BQ196053 UI-R-CN1-cmn-h-23-0-UI.s1 UI-R-CN1 Rattus norvegicus cDNA clone UI-R-CN1-cmn-h-23-0-UI 3', mRNA sequence [BQ196053]	NA		Rn.75726	112798335	chr8	112798276	-	rn|8q32		BQ196053		chr8:112798335-112798276
A_44_P524208	0.0301311	1.60062	4.61609	4.65888	5.30981	5.15558	0.623972	1.05287	P	P	4.37807	4.22656	4.25557	A	A	A		UI-R-BJ2-bpv-g-07-0-UI.s10 UI-R-BJ2 Rattus norvegicus cDNA clone UI-R-BJ2-bpv-g-07-0-UI 3', mRNA sequence [CK843567]	NA		Rn.221998	NA		NA				CK843567
A_44_P524566	0.00467876	0.369975	5.68388	6.56042	6.19761	6.78124	0.0697646	0.482149	P	P	7.69505	7.67717	7.99656	P	P	P	Actc1	Rattus norvegicus actin, alpha, cardiac muscle 1 (Actc1), mRNA [NM_019183]	29275	TC634834	Rn.3114	99901971	chr3	99901912	-	rn|3q35	ENSRNOT00000011773	NM_019183	actin, alpha, cardiac muscle 1	chr3:99901971-99901912	GO:0030240|GO:0005515|GO:0030048|GO:0060047|GO:0042643|GO:0045471|GO:0042493|GO:0005884|GO:0031032|GO:0006915|GO:0005625|GO:0005575|GO:0060048|GO:0005524|GO:0030017|GO:0005737|GO:0000166|GO:0055003|GO:0017022|GO:0005856|GO:0016887|GO:0055008|GO:0031674	NM_019183
A_44_P524755	8.94e-05	7.23032	4.88928	5.20809	5.25629	4.57943	0.466448	1.55969	P	P	2.0598	2.1206	2.27355	A	A	A	Olr322	Rattus norvegicus olfactory receptor 322 (Olr322), mRNA [NM_001000762]	405036	NP1479320	Rn.141708	214920710	chr1	214920651	-	rn|1q43	ENSRNOT00000028600	NM_001000762	olfactory receptor 322	chr1:214920710-214920651	GO:0050911|GO:0004984|GO:0007186|GO:0016021	NM_001000762
A_44_P525110	0.00616437	0.578268	9.35556	9.15979	9.43479	9.36828	0.179737	0.640379	P	P	10.0992	9.93891	10.3081	P	P	P		Rattus norvegicus similar to 60S ribosomal protein L23a (LOC365309), mRNA [XM_344922]	NA			152714233	chr1	152714174	+	rn|1q32		XM_344922		chr1:152714174-152714233
A_44_P525349	0.00189602	1.71211	6.29705	5.93348	6.36342	6.02325	0.341043	0.901993	P	P	5.52242	5.35209	5.28418	P	P	P	Fbln7	PREDICTED: Rattus norvegicus fibulin 7 (Fbln7), mRNA [XM_001081124]	296145			116515906	chr3	116515596	+	rn|3q36	ENSRNOT00000023708	XM_001081124	fibulin 7	chr3:116515596-116515906	GO:0005509	XM_001081124
A_44_P525681	5.65e-05	0.325157	6.60128	6.29933	6.73592	6.69428	0.157013	0.452207	P	P	8.32514	8.15885	8.14882	P	P	P	RGD1566186	PREDICTED: Rattus norvegicus similar to 60S ribosomal protein L29 (P23) (RGD1566186), mRNA [XM_001070155]	288313			25761735	chr11	25761676	-	rn|11q11		XM_001070155	similar to 60S ribosomal protein L29 (P23)	chr11:25761735-25761676	GO:0005622|GO:0003735|GO:0005840|GO:0006412	XM_001070155
A_44_P527018	0.00535946	0.614292	5.693	5.61166	5.42975	5.95716	0.122562	0.699533	P	P	6.38953	6.33558	6.43864	P	P	P	Olr386	Rattus norvegicus olfactory receptor 386 (Olr386), mRNA [NM_001000856]	405147		Rn.142571	1204769	chr1_random	1204710	-			NM_001000856	olfactory receptor 386	chr1_random:1204769-1204710	GO:0050911|GO:0004984|GO:0007186|GO:0016021	NM_001000856
A_44_P527480	0.0169961	0.395184	5.69812	6.81112	5.79162	6.88537	0.0525382	0.443311	P	P	7.23561	8.01879	7.85224	P	P	P	Ccna2	Rattus norvegicus cyclin A2 (Ccna2), mRNA [NM_053702]	114494	TC603483	Rn.13094	123063118	chr2	123063059	-	rn|2q25	ENSRNOT00000041849	NM_053702	cyclin A2	chr2:123063118-123063059	GO:0005515|GO:0003674|GO:0033762|GO:0031100|GO:0007265|GO:0005654|GO:0005634|GO:0048146|GO:0005575|GO:0032355	NM_053702
A_44_P527661	0.0454954	1.57772	5.1651	4.97153	5.23364	5.12462	0.997199	0.999496	P	P	4.33806	4.2284	4.77986	P	A	P		Rattus norvegicus TL0AAA52YP04 mRNA sequence. [FQ212505]	NA	TC585675		160905616	chr4	160905557	-	rn|4q42		FQ212505		chr4:160905616-160905557
A_44_P530131	0.000138452	0.575937	8.02322	8.18587	8.31943	8.1894	0.264046	0.733037	P	P	8.90954	8.96021	9.06383	P	P	P	Asb2	Rattus norvegicus ankyrin repeat and SOCS box-containing 2 (Asb2), mRNA [NM_001011984]	299266	TC575456	Rn.98677	127609609	chr6	127609550	-	rn|6q32	ENSRNOT00000012045	NM_001011984	ankyrin repeat and SOCS box-containing 2	chr6:127609609-127609550	GO:0023034	NM_001011984
A_44_P531870	0.00026539	0.216283	5.60908	6.25089	5.45792	5.49213	0.259294	0.420831	P	P	8.12114	7.78549	7.92349	P	P	P	Ephx2	Rattus norvegicus epoxide hydrolase 2, cytoplasmic (Ephx2), mRNA [NM_022936]	65030	TC576597	Rn.54495	45538220	chr15	45535737	-	rn|15p12	ENSRNOT00000023390	NM_022936	epoxide hydrolase 2, cytoplasmic	chr15:45538220-45535737	GO:0019439|GO:0000287|GO:0003869|GO:0009636|GO:0045777|GO:0019233|GO:0043651|GO:0002539|GO:0005829|GO:0005737|GO:0006954|GO:0016787|GO:0008152|GO:0004301|GO:0005777	NM_022936
A_44_P534089	0.0136506	0.387263	6.00654	7.50115	6.45301	6.8366	0.0938833	0.305781	P	P	7.75823	8.49573	8.17449	P	P	P	Ccnb1	Rattus norvegicus cyclin B1 (Ccnb1), mRNA [NM_171991]	25203	TC578441	Rn.9232	31575048	chr2	31574809	-	rn|2q12	ENSRNOT00000025297	NM_171991	cyclin B1	chr2:31575048-31574809	GO:0060045|GO:0005515|GO:0000236|GO:0043148|GO:0046680|GO:0005634|GO:0071445|GO:0001556|GO:0007283|GO:0042246|GO:0031145|GO:0032403|GO:0005829|GO:0071398|GO:0005737|GO:0051726|GO:0071174|GO:0005856|GO:0060623|GO:0071283|GO:0051987|GO:0005815|GO:0019901|GO:0042493|GO:0051437|GO:0071456|GO:0009636|GO:0048565|GO:0009612|GO:0071407|GO:0045931|GO:0035173|GO:0000922|GO:0007049|GO:0033129|GO:0006461|GO:…	NM_171991
A_44_P534490	0.0119259	2.20579	7.2651	7.34273	8.18245	7.72101	0.445105	1.0611	P	P	6.53695	6.45651	6.60482	P	P	P	Slc5a4a	Rattus norvegicus solute carrier family 5, member 4a (Slc5a4a), mRNA [NM_001106383]	294341		Rn.133639	12879725	chr20	12877594	-	rn|20p12	ENSRNOT00000001750	NM_001106383	solute carrier family 5, member 4a	chr20:12879725-12877594	GO:0005215|GO:0016020|GO:0016021|GO:0006814|GO:0055085|GO:0006811	NM_001106383
A_44_P534585	0.0197971	1.93855	6.72236	6.43479	6.40026	6.28092	0.479381	0.855738	P	P	5.83616	5.18297	5.44714	P	P	P		Rattus norvegicus similar to RIKEN cDNA 4933431D05 (LOC367673), mRNA [XM_346249]	NA			NA		NA				XM_346249
A_44_P534781	0.000276756	0.458085	10.5844	10.2004	10.5125	10.2847	0.0763561	0.523022	P	P	11.676	11.5117	11.3892	P	P	P	RGD1564550	PREDICTED: Rattus norvegicus similar to 60S ribosomal protein L35 (RGD1564550), mRNA [XM_220862]	287623			79284440	chr10	79284381	+	rn|10q26	ENSRNOT00000042211	XM_220862	similar to 60S ribosomal protein L35	chr10:79284381-79284440	GO:0005622|GO:0003735|GO:0005840|GO:0006412	XM_220862
A_44_P538054	0.0232001	0.627134	4.98264	5.70973	5.16585	5.5913	0.319146	0.680563	P	P	6.01072	5.86185	6.29198	P	P	P		Q6IR92_XENLA (Q6IR92) PREP protein (Fragment), partial (4%) [TC612347]	NA	TC612347	Rn.3225	102750943	chr15	102750884	+	rn|15q24		AW143922		chr15:102750884-102750943
A_44_P538789	0.0048805	0.556167	9.41587	9.10185	9.41232	9.81481	0.0622213	0.596899	P	P	10.4532	10.1171	10.3252	P	P	P		Rattus norvegicus similar to glyceraldehyde-3-phosphate dehydrogenase (phosphorylating) (EC 1.2.1.12) - mouse (LOC289157), mRNA [XM_222813]	NA			77262499	chr13	77262440	+	rn|13q22		XM_222813		chr13:077262440-077262499
A_44_P538846	0.00342193	0.506644	4.93484	4.49129	4.71496	4.95756	0.136564	0.476035	P	P	6.00314	5.56086	5.70333	P	P	P			NA			217137924	chr1	217137865	-	rn|1q43				chr1:217137924-217137865
A_44_P538882	0.0058316	2.13499	7.55154	8.20596	7.52188	7.53308	0.847714	1.02812	P	P	6.92088	6.57137	6.3749	P	P	P	Dnmbp	PREDICTED: Rattus norvegicus dynamin binding protein (Dnmbp), mRNA [XM_219860]	309362	TC604981	Rn.11811	3612611	chr1_random	3612552	-			XM_219860	dynamin binding protein	chr1_random:3612611-3612552	GO:0005622|GO:0005515|GO:0005085|GO:0005737|GO:0035023|GO:0023034|GO:0005089	XM_219860
A_44_P539231	0.00159638	0.551064	10.7938	10.6272	10.848	11.1464	0.0658069	0.628811	P	P	11.8962	11.6514	11.6138	P	P	P			NA			115621868	chr6	115621809	-	rn|6q31	ENSRNOT00000068346			chr6:115621868-115621809
A_44_P540570	0.00052028	0.443867	11.1042	10.8785	11.2494	10.9867	0.14526	0.603349	P	P	12.3885	12.2388	12.0525	P	P	P	Cox7c	Rattus norvegicus cytochrome c oxidase, subunit VIIc (Cox7c), nuclear gene encoding mitochondrial protein, mRNA [NM_001134705]	100188937	TC612345	Rn.105968	15255000	chr2	15254139	-	rn|2q11	ENSRNOT00000051895	NM_001134705	cytochrome c oxidase, subunit VIIc	chr2:15255000-15254139	GO:0004129	NM_001134705
A_44_P541053	0.0136847	0.519888	4.71383	5.18266	4.23377	5.02022	0.269815	0.545568	A	P	5.56794	5.6414	6.06303	P	P	P	Fbln5	Rattus norvegicus fibulin 5 (Fbln5), mRNA [NM_019153]	29158	TC575535	Rn.1699	126026647	chr6	126026588	-	rn|6q32	ENSRNOT00000007004	NM_019153	fibulin 5	chr6:126026647-126026588	GO:0031012|GO:0005509|GO:0005576|GO:0007155|GO:0005615|GO:0001558	NM_019153
A_44_P541262	0.00109521	0.0584136	2.55898	2.63064	2.24023	2.24629	0.448082	1.18644	A	A	6.88935	6.53269	6.03615	P	P	P	LOC691998	PREDICTED: Rattus norvegicus similar to NACHT, leucine rich repeat and PYD containing 1 (LOC691998), mRNA [XM_001080760]	691998			58099282	chr10	58099223	-	rn|10q24		XM_001080760	similar to NACHT, leucine rich repeat and PYD containing 1	chr10:58099282-58099223	GO:0005622|GO:0005515|GO:0042981|GO:0006952	XM_001080760
A_44_P543258	0.0403657	1.7119	4.48632	4.37843	4.60434	4.29168	0.43725	0.755404	P	P	3.27252	3.90209	3.76083	A	A	A	Slc7a1	Rattus norvegicus solute carrier family 7 (cationic amino acid transporter, y+ system), member 1 (Slc7a1), mRNA [NM_013111]	25648	TC576933	Rn.9439	7247791	chr12	7247219	+	rn|12p11	ENSRNOT00000001234	NM_013111	solute carrier family 7 (cationic amino acid transporter, y+ system), member 1	chr12:7247219-7247791	GO:0015326|GO:0032006|GO:0015802|GO:0005886|GO:0015181|GO:0006865|GO:0004872|GO:0016021|GO:0015809|GO:0055085	NM_013111
A_44_P543283	0.0458235	1.55658	4.7288	4.28849	4.41516	4.83274	0.0578766	1.71117	P	P	4.01377	3.57464	4.18065	A	A	P	Plk3	Rattus norvegicus polo-like kinase 3 (Drosophila) (Plk3), mRNA [NM_022187]	58936	TC602336	Rn.9284	137447549	chr5	137446673	-	rn|5q36	ENSRNOT00000025197	NM_022187	polo-like kinase 3 (Drosophila)	chr5:137447549-137446673	GO:0005515|GO:0004672|GO:0000166|GO:0004674|GO:0048169|GO:0006468|GO:0042995|GO:0042801|GO:0005524|GO:0030425|GO:0016740	NM_022187
A_44_P543317	0.0239643	2.12609	5.26248	5.05798	6.24111	5.4529	0.316168	1.21059	P	P	4.64695	4.35365	4.45474	P	A	P		Rattus norvegicus MARRLC5A mRNA, partial cds. [AF010440]	NA	NP066783		NA		NA				AF010440
A_44_P543733	0.000108303	0.345799	7.14934	6.94447	7.28513	6.94146	0.145008	0.455538	P	P	8.65664	8.55966	8.64026	P	P	P			NA			35687436	chr18	35687378	+	rn|18p11				chr18:035687378-035687436
A_44_P544447	0.000363705	0.457954	7.4379	7.31724	7.58805	7.57788	0.132437	0.518492	P	P	8.5946	8.75585	8.46887	P	P	P		AI045333 UI-R-C1-kh-e-06-0-UI.s1 UI-R-C1 Rattus norvegicus cDNA clone UI-R-C1-kh-e-06-0-UI 3', mRNA sequence [AI045333]	NA		Rn.103144	186104422	chr1	186104363	-	rn|1q36		AI045333		chr1:186104422-186104363
A_44_P545566	0.0030843	0.416842	13.7714	14.1781	14.4391	13.8969	0.0577155	0.459991	P	P	15.3815	15.3295	15.3603	P	P	P	Mup4	Rattus norvegicus major urinary protein 4 (Mup4), mRNA [NM_198784]	362527		Rn.107064	78217978	chr5	78217919	-	rn|5q24	ENSRNOT00000059374	NM_198784	major urinary protein 4	chr5:78217978-78217919	GO:0005550|GO:0005215|GO:0005549|GO:0005615	NM_198784
A_44_P545717	0.00589642	1.52607	6.17566	5.93363	6.01117	6.22561	0.864782	1.01368	P	P	5.4184	5.35302	5.65542	P	P	P	Cacna1e	Rattus norvegicus calcium channel, voltage-dependent, R type, alpha 1E subunit (Cacna1e), mRNA [NM_019294]	54234	TC624060	Rn.10742	69683886	chr13	69683827	-	rn|13q21	ENSRNOT00000003869	NM_019294	calcium channel, voltage-dependent, R type, alpha 1E subunit	chr13:69683886-69683827	GO:0005244|GO:0016020|GO:0005886|GO:0008332|GO:0043204|GO:0006816|GO:0016021|GO:0055085|GO:0005891|GO:0006811	NM_019294
A_44_P545745	0.01371	1.83032	5.15499	4.6018	5.37943	4.87897	0.423534	0.781908	P	P	4.13379	4.22365	4.12318	A	A	A		Cadherin-14 Fragment [Source:UniProtKB/TrEMBL;Acc:Q9Z2V8] [ENSRNOT00000014013]	NA	NP071258		74776945	chr2	74776886	+	rn|2q22	ENSRNOT00000014013	XM_226899		chr2:74776886-74776945
A_44_P545816	0.0131096	1.90511	6.04169	5.64122	5.27248	5.71732	0.718242	1.05293	P	P	5.08781	4.52888	4.60986	P	A	P	Ascl1	Rattus norvegicus achaete-scute complex homolog 1 (Drosophila) (Ascl1), mRNA [NM_022384]	64186	TC577678	Rn.32936	24146447	chr7	24146388	-	rn|7q13	ENSRNOT00000005674	NM_022384	achaete-scute complex homolog 1 (Drosophila)	chr7:24146447-24146388	GO:0005515|GO:0007389|GO:0003700|GO:0021987|GO:0021530|GO:0005634|GO:0042803|GO:0007405|GO:0071259|GO:0043525|GO:0003690|GO:0007219|GO:0032582|GO:0050769|GO:0045944|GO:0060166|GO:0043025|GO:0060165|GO:0032526|GO:0021779|GO:0021892|GO:0060163|GO:0022008|GO:0045747|GO:0043066|GO:0021879|GO:0021954|GO:0048665|GO:0043425|GO:0070888|GO:0021527|GO:0070849|GO:0007399|GO:0051593|GO:0043565|GO:0010226|GO:…	NM_022384
A_44_P546431	0.0118622	2.73371	7.03206	7.2998	7.18497	7.05185	0.704542	0.941049	P	P	6.03966	5.60794	5.35414	P	P	P	Mslnl	PREDICTED: Rattus norvegicus mesothelin-like (Mslnl), mRNA [XM_001060231]	363554			15014863	chr10	15014687	+	rn|10q12	ENSRNOT00000060286	XM_001060231	mesothelin-like	chr10:15014687-15014863		XM_001060231
A_44_P546493	0.000235128	1.7557	6.11663	6.09767	6.09767	5.87181	0.601705	0.9421	P	P	5.3266	5.12619	5.25212	P	A	P		AA819653 UI-R-A0-an-g-10-0-UI.s1 UI-R-A0 Rattus norvegicus cDNA clone UI-R-A0-an-g-10-0-UI 3' similar to gi [AA819653]	NA		Rn.1730	NA		NA				AA819653
A_44_P547236	0.034015	1.76034	7.77626	8.13181	8.42132	8.31572	0.0573004	1.64174	P	P	6.9222	7.58494	7.50335	P	P	P	Tspan33	Rattus norvegicus tetraspanin 33 (Tspan33), mRNA [NM_001109227]	500065	TC596478	Rn.1696	56607775	chr4	56607716	+	rn|4q22	ENSRNOT00000010989	NM_001109227	tetraspanin 33	chr4:56607716-56607775	GO:0016020|GO:0016021	NM_001109227
A_44_P547622	0.0102326	1.51333	7.45459	7.41769	7.87691	7.60172	0.13368	1.22895	P	P	6.9927	6.98027	7.03141	P	P	P		Shultzomica03497 Rat lung airway and parenchyma cDNA libraries Rattus norvegicus cDNA clone Contig3090 5', mRNA sequence [CF110246]	NA	TC591300	Rn.164080	51110506	chr8	51110447	+	rn|8q23		CF110246		chr8:51110447-51110506
A_44_P547850	0.00565865	1.62347	5.51544	5.40853	4.99189	5.47313	0.180786	1.19395	P	P	4.72739	4.49089	4.75487	P	A	P	Slc10a6	Rattus norvegicus solute carrier family 10 (sodium/bile acid cotransporter family), member 6 (Slc10a6), mRNA [NM_198049]	289459	TC579655	Rn.214951	7290502	chr14	7290443	+	rn|14p22	ENSRNOT00000002819	NM_198049	solute carrier family 10 (sodium/bile acid cotransporter family), member 6	chr14:7290443-7290502	GO:0016020|GO:0005886|GO:0008508|GO:0043250|GO:0043251|GO:0016021|GO:0006814|GO:0015293|GO:0006811	NM_198049
A_44_P547882	0.0144123	2.43075	5.44124	5.34575	5.33074	5.30484	0.351223	1.17471	P	P	3.95894	3.82062	4.38453	A	A	A	Olr569	Rattus norvegicus olfactory receptor 569 (Olr569), mRNA [NM_001000664]	404866	TC580515	Rn.142898	71204363	chr3	71204304	+	rn|3q24	ENSRNOT00000039963	NM_001000664	olfactory receptor 569	chr3:71204304-71204363	GO:0050911|GO:0004984|GO:0007186|GO:0004872|GO:0016021	NM_001000664
A_44_P549494	0.00842702	0.616856	11.8765	11.6769	12.2519	12.0389	0.241169	0.810934	P	P	12.8886	12.5682	12.5368	P	P	P	Cd74	Rattus norvegicus Cd74 molecule, major histocompatibility complex, class II invariant chain (Cd74), mRNA [NM_013069]	25599	TC589937	Rn.33804	56765527	chr18	56765468	+	rn|18q12.1	ENSRNOT00000025354	NM_013069	Cd74 molecule, major histocompatibility complex, class II invariant chain	chr18:56765468-56765527	GO:0005515|GO:0042289|GO:0016064|GO:0005886|GO:0030890|GO:0005783|GO:0008283|GO:0050731|GO:0048146|GO:0005764|GO:0006886|GO:0000187|GO:0019886|GO:0006955|GO:0001540|GO:0001516|GO:0001961|GO:0019882|GO:0045581|GO:0070374|GO:0045582|GO:0005773|GO:0043066|GO:0005794|GO:0004896|GO:0009986|GO:0005771|GO:0002792|GO:0006952|GO:0045059|GO:0007165|GO:0019955|GO:0006461|GO:0051085|GO:0045060|GO:0043518|GO:…	NM_013069
A_44_P549904	0.0159635	1.79808	4.52336	4.07388	4.92428	4.25954	0.711688	1.08409	P	P	3.67551	3.49196	3.72712	A	A	A		UI-R-EB1-clf-m-14-0-UI.s1 UI-R-EB1 Rattus norvegicus cDNA clone UI-R-EB1-clf-m-14-0-UI 3', mRNA sequence [BM392421]	NA		Rn.165287	77953481	chr11	77953422	+	rn|11q23		BM392421		chr11:77953422-77953481
A_44_P550263	0.0031169	2.04204	4.75116	4.50356	4.86478	4.88308	0.114489	1.25404	P	P	3.6274	3.96705	3.55637	A	A	A	Olr1720	Rattus norvegicus olfactory receptor 1720 (Olr1720), mRNA [NM_001001116]	406015	NP1479491	Rn.142671	1143290	chr20	1143231	-	rn|20p12	ENSRNOT00000043674	NM_001001116	olfactory receptor 1720	chr20:1143290-1143231	GO:0050911|GO:0004984|GO:0007186|GO:0004872|GO:0016021	NM_001001116
A_44_P552728	0.0145097	1.51908	5.71687	5.18541	5.7709	5.48949	0.363718	0.912462	P	P	4.81941	4.97153	5.0645	P	P	P	Six1	Rattus norvegicus SIX homeobox 1 (Six1), mRNA [NM_053759]	114634	TC592014	Rn.23396	95472100	chr6	95472041	-	rn|6q24	ENSRNOT00000034338	NM_053759	SIX homeobox 1	chr6:95472100-95472041	GO:0005515|GO:0001657|GO:0007389|GO:0001658|GO:0034504|GO:0003700|GO:0048699|GO:0048704|GO:0005634|GO:0048538|GO:0001759|GO:0030878|GO:0005737|GO:0043524|GO:0045944|GO:0030855|GO:0005667|GO:0048839|GO:0006355|GO:0042472|GO:0001822|GO:0005730|GO:0010843|GO:0048856|GO:0003677|GO:0043565|GO:0007519|GO:0003682|GO:0045664|GO:0051451	NM_053759
A_44_P553765	0.0377694	0.644969	6.08272	6.61468	6.60637	6.12395	0.873995	0.970081	P	P	6.83508	7.31892	6.82441	P	P	P	Phf17	Rattus norvegicus PHD finger protein 17 (Phf17), mRNA [NM_001107670]	310352	TC592193	Rn.90858	128552726	chr2	128552667	+	rn|2q26	ENSRNOT00000018872	NM_001107670	PHD finger protein 17	chr2:128552667-128552726	GO:0043981|GO:0005515|GO:0043983|GO:0005737|GO:0043982|GO:0043966|GO:0043984|GO:0000123|GO:0008270|GO:0005634|GO:0046872	NM_001107670
A_44_P554965	0.00325403	1.71444	6.52757	7.02275	6.95092	6.99953	0.0240273	1.32662	P	P	6.04925	5.99453	6.27356	P	P	P	Mamdc4	Rattus norvegicus MAM domain containing 4 (Mamdc4), mRNA [NM_145768]	252882	TC574090	Rn.10059	3733540	chr3	3733353	-	rn|3p13	ENSRNOT00000022390	NM_145768	MAM domain containing 4	chr3:3733540-3733353	GO:0016020|GO:0016021|GO:0015031|GO:0005768	NM_145768
A_44_P555534	0.0389868	1.60016	7.88443	7.75322	7.67432	7.43603	0.09512	1.44916	P	P	7.23486	7.1059	6.64962	P	P	P	RGD1560691	Rattus norvegicus similar to calcium/calmodulin-dependent protein kinase 1D (RGD1560691), mRNA [NM_001107365]	307124		Rn.200021	84039755	chr17	84039696	+	rn|17q12.3	ENSRNOT00000024099	NM_001107365	similar to calcium/calmodulin-dependent protein kinase 1D	chr17:84039696-84039755	GO:0004674|GO:0006468|GO:0005524	NM_001107365
A_44_P555664	0.000135038	0.488239	9.8453	9.67328	9.8419	9.70176	0.186913	0.619158	P	P	10.8989	10.694	10.8059	P	P	P		Rattus norvegicus similar to 60S RIBOSOMAL PROTEIN L17 (L23) (AMINO ACID STARVATION-INDUCED PROTEIN) (ASI) (LOC302708), mRNA [XM_228987]	NA			62889888	chrX	62889829	+	rn|Xq22		XM_228987		chrX:062889829-062889888
A_44_P557253	0.0464877	2.14485	5.5688	5.33688	5.36505	5.28115	0.378191	1.24998	P	P	4.04639	3.88418	4.77873	A	A	P	Olr689	Rattus norvegicus olfactory receptor 689 (Olr689), mRNA [NM_001000997]	405357	NP1479183	Rn.142819	73569746	chr3	73569687	-	rn|3q24	ENSRNOT00000044474	NM_001000997	olfactory receptor 689	chr3:73569746-73569687	GO:0050911|GO:0004984|GO:0007186|GO:0004872|GO:0016021	NM_001000997
A_44_P557354	0.0208541	1.67854	5.22099	4.57639	5.27113	5.36977	0.0400055	1.45757	P	P	4.28326	4.26174	4.60886	A	A	P	Gsc	Homeodomain protein goosecoid Fragment [Source:UniProtKB/TrEMBL;Acc:Q811V0] [ENSRNOT00000014204]	317715	NP592887	Rn.198763	128527520	chr6	128527461	-	rn|6q32	ENSRNOT00000014204	XM_001067894	goosecoid homeobox	chr6:128527520-128527461	GO:0005515|GO:0005667|GO:0006355|GO:0003700|GO:0030178|GO:0048704|GO:0005634|GO:0000122|GO:0005575|GO:0009653|GO:0043583|GO:0043565|GO:0048644|GO:0003674|GO:0008150|GO:0021904|GO:0030900	XM_001067894
A_44_P557626	0.0457352	0.664851	4.7979	4.79725	4.87143	5.23732	0.0999599	0.736714	P	P	5.63193	5.18563	5.70973	P	P	P	Klk9	Rattus norvegicus kallikrein related-peptidase 9 (Klk9), mRNA [NM_001106253]	292851		Rn.218609	94224154	chr1	94224095	+	rn|1q22	ENSRNOT00000037867	NM_001106253	kallikrein related-peptidase 9	chr1:94224095-94224154		NM_001106253
A_44_P560207	0.00725592	0.630871	5.99986	5.91023	6.31153	5.89177	0.386327	0.830612	P	P	6.86842	6.49857	6.71866	P	P	P			NA			86050209	chr2	86050150	+	rn|2q23				chr2:086050150-086050209
A_44_P561760	0.020353	0.401438	4.14494	3.10262	2.63105	3.67669	0.659084	1.13291	A	A	4.84164	5.16789	4.31773	P	P	P			NA	TC627162		81079332	chr13	81079273	+	rn|13q23				chr13:081079273-081079332
A_44_P563281	0.0165888	0.573121	11.4686	11.4982	11.6155	11.6713	0.18132	0.811825	P	P	12.3383	12.5924	12.1402	P	P	P			NA	TC636939		166857308	chr2	166857249	+	rn|2q32				chr2:166857249-166857308
A_44_P568726	0.00247253	0.465485	3.61041	4.13359	3.77319	3.74008	0.455112	0.719979	A	A	4.65254	5.09059	5.01315	P	P	P			NA			NA		NA
A_44_P575571	0.0422092	0.58433	4.77542	5.27067	4.956	5.39234	0.653193	0.914821	P	P	5.4878	5.89664	6.20945	P	P	P			NA			94733417	chr4	94733358	-	rn|4q31	ENSRNOT00000008848			chr4:94733417-94733358
A_44_P575763	0.031953	0.515034	9.13943	8.99949	9.6146	9.02744	0.243961	0.578659	P	P	10.5558	10.0992	9.758	P	P	P			NA			63593572	chr8	63593511	-	rn|8q24				chr8:063593572-063593511
A_44_P575845	0.0423744	0.542602	5.18949	5.16349	5.1784	5.32715	0.595904	0.863126	P	P	5.80277	5.96781	6.44479	P	P	P		PREDICTED: Rattus norvegicus similar to basic leucine zipper and W2 domains 1 (LOC501543), mRNA [XR_008384]	NA		Rn.196532	39681776	chrX	39681715	-	rn|Xq21	ENSRNOT00000004250	XR_008384		chrX:39681776-39681715
A_44_P581613	0.0105476	0.635296	12.4948	12.6381	12.4458	12.659	0.104661	0.812101	P	P	13.1818	13.3993	13.0473	P	P	P	Zxdc	PREDICTED: Rattus norvegicus ZXD family zinc finger C, transcript variant 1 (Zxdc), mRNA [XM_002729394]	362399	TC624904	Rn.11733	124630079	chr4	124630020	+	rn|4q34	ENSRNOT00000038244	XM_002729394	ZXD family zinc finger C	chr4:124630020-124630079	GO:0005622|GO:0005515|GO:0045941|GO:0003700|GO:0030275|GO:0016563|GO:0070742|GO:0008270|GO:0003676|GO:0042802	XM_002729394
A_44_P584926	0.00215597	0.495499	4.87839	4.87557	5.43841	4.86046	0.0383998	0.752902	P	P	5.84687	6.20453	6.07163	P	P	P			NA			230141868	chr1	230141809	-	rn|1q51				chr1:230141868-230141809
A_44_P585654	0.0450224	1.57729	5.12053	4.99361	5.13566	5.09092	0.899477	1.01574	P	P	4.55023	4.10058	4.58664	A	A	P		AGENCOURT_17635437 NIH_MGC_237 Rattus norvegicus cDNA clone IMAGE:7112146 5', mRNA sequence [CK469296]	NA		Rn.159267	31537569	chr7	31515794	+	rn|7q13		CK469296		chr7:31515794-31537569
A_44_P586190	0.000834324	1.86962	7.00108	6.64154	7.06919	6.89921	0.356991	0.878802	P	P	6.05588	5.84225	6.11459	P	P	P		AA819112 UI-R-A0-ba-a-02-0-UI.s1 UI-R-A0 Rattus norvegicus cDNA clone UI-R-A0-ba-a-02-0-UI 3' similar to gb [AA819112]	NA			NA		NA				AA819112
A_44_P586192	0.0394187	1.60738	7.75577	7.78849	7.62124	7.19702	0.707014	0.935582	P	P	7.23423	6.86783	6.59964	P	P	P		AA819112 UI-R-A0-ba-a-02-0-UI.s1 UI-R-A0 Rattus norvegicus cDNA clone UI-R-A0-ba-a-02-0-UI 3' similar to gb [AA819112]	NA			NA		NA				AA819112
A_44_P587335	0.0126841	0.649303	11.7289	11.9823	12.067	11.8096	0.187285	0.766798	P	P	12.6538	12.6078	12.2905	P	P	P		BF389602 UI-R-CJ0-bfd-f-04-0-UI.s1 UI-R-CJ0 Rattus norvegicus cDNA clone UI-R-CJ0-bfd-f-04-0-UI 3', mRNA sequence [BF389602]	NA			156142849	chr5	156142790	+	rn|5q36		BF389602		chr5:156142790-156142849
A_44_P589702	0.0133776	1.64114	7.04321	6.7989	6.46061	7.08223	0.0992676	1.46754	P	P	6.0735	6.20491	6.17439	P	P	P	Clcn6	Rattus norvegicus chloride channel 6 (Clcn6), mRNA [NM_001106479]	295586	TC603164	Rn.7226	165080103	chr5	165080044	-	rn|5q36	ENSRNOT00000067753	NM_001106479	chloride channel 6	chr5:165080103-165080044	GO:0006821|GO:0003674|GO:0016020|GO:0005247|GO:0016021|GO:0005575|GO:0055085|GO:0005216|GO:0009612	NM_001106479
A_44_P590906	0.0205531	0.482994	3.54958	3.94561	4.2061	4.79917	0.780967	0.912793	A	P	4.84981	5.51647	5.29979	P	P	P	Klri2	Rattus norvegicus killer cell lectin-like receptor family I member 2 (Klri2), mRNA [NM_001012648]	503650	TC580657	Rn.160081	167092842	chr4	167092275	-	rn|4q42	ENSRNOT00000039757	NM_001012648	killer cell lectin-like receptor family I member 2	chr4:167092842-167092275	GO:0005887|GO:0005488|GO:0005529|GO:0004872	NM_001012648
A_44_P592652	0.0348842	0.657383	11.3405	11.4308	11.6578	11.4215	0.13432	0.753033	P	P	12.0972	12.2857	11.7933	P	P	P	RGD1310754	PREDICTED: Rattus norvegicus similar to G2 (RGD1310754), mRNA [XM_001079537]	311264	TC603435		89731743	chr3	89731684	-	rn|3q32		XM_001079537	similar to G2	chr3:89731743-89731684		XM_001079537
A_44_P594610	0.0093907	0.519726	3.6491	4.14722	3.79934	4.19507	0.137763	0.360727	A	A	4.78411	5.21155	4.6775	P	P	P	Cdca8	Rattus norvegicus cell division cycle associated 8 (Cdca8), mRNA [NM_001025050]	500545	TC578238	Rn.14970	144267926	chr5	144267867	-	rn|5q36	ENSRNOT00000040572	NM_001025050	cell division cycle associated 8	chr5:144267926-144267867	GO:0005515|GO:0051276|GO:0005694|GO:0005730|GO:0005819|GO:0005634|GO:0032133|GO:0043234|GO:0005737|GO:0007049|GO:0007067|GO:0000089|GO:0005856|GO:0000775|GO:0051301	NM_001025050
A_44_P595076	0.0145831	1.63195	4.78187	4.32682	4.33627	4.13499	0.916767	0.986985	P	P	3.65454	3.49617	3.93983	A	A	A	LOC678843	PREDICTED: Rattus norvegicus paternally expressed 10 (Peg10), mRNA [XM_001053454]	678843	TC619758		NA		NA				XM_001053454	similar to paternally expressed 10		GO:0008270|GO:0003676	XM_001053454
A_44_P595883	0.00623914	0.565477	4.93317	5.42817	4.77681	5.2953	0.286212	0.715058	P	P	6.01637	6.06484	5.76545	P	P	P			NA	TC641622		24348359	chr8	24348300	-	rn|8q13				chr8:024348359-024348300
A_44_P603503	0.000178922	0.145254	3.38463	2.97862	2.73746	2.71611	0.170066	0.214021	A	A	5.83878	5.69264	5.75585	P	P	P	Oxnad1	Rattus norvegicus oxidoreductase NAD-binding domain containing 1 (Oxnad1), mRNA [NM_001107295]	306270	TC582678	Rn.3785	7574712	chr16	7574653	+	rn|16p16	ENSRNOT00000026751	NM_001107295	oxidoreductase NAD-binding domain containing 1	chr16:7574653-7574712	GO:0005739|GO:0016491|GO:0055114	NM_001107295
A_44_P605545	0.0116101	0.542833	3.84864	4.45633	4.36576	4.78357	0.140839	0.777712	A	P	5.13696	5.21659	5.47261	P	P	P			NA			55594235	chr1	55594176	+	rn|1q12				chr1:055594176-055594235
A_44_P606329	0.00846257	2.12485	7.35527	6.64962	7.40443	6.81252	0.0544068	1.36806	P	P	6.07255	5.88358	6.05236	P	P	P	Ppp2r3a	Rattus norvegicus protein phosphatase 2 (formerly 2A), regulatory subunit B'', alpha (Ppp2r3a), mRNA [NM_001012202]	363122		Rn.93024	106153168	chr8	106153109	-	rn|8q31	ENSRNOT00000010320	NM_001012202	protein phosphatase 2 (formerly 2A), regulatory subunit B'', alpha	chr8:106153168-106153109	GO:0005509	NM_001012202
A_44_P607722	0.00916549	0.645199	4.83482	4.90473	4.52754	5.06512	0.979805	1.00318	P	P	5.52133	5.46071	5.45127	P	P	P	Bri3bp	Rattus norvegicus Bri3 binding protein (Bri3bp), mRNA [NM_001017487]	498176	TC579624	Rn.136726	32270981	chr12	32270922	-	rn|12q14	ENSRNOT00000001295	NM_001017487	Bri3 binding protein	chr12:32270981-32270922		NM_001017487
A_44_P608519	0.0427487	0.601308	11.7321	11.946	11.9111	11.8797	0.117444	0.750079	P	P	12.7218	12.783	12.2482	P	P	P	RGD1564664	Rattus norvegicus similar to LOC387763 protein (RGD1564664), mRNA [NM_001110055]	499839	TC634695	Rn.22639	78367696	chr3	78367637	-	rn|3q24		NM_001110055	similar to LOC387763 protein	chr3:78367696-78367637		NM_001110055
A_44_P609371	0.00475377	0.619617	5.5798	5.85461	5.86476	5.37436	0.627358	0.897879	P	P	6.30828	6.49995	6.30241	P	P	P		Q954B4_9MAXI (Q954B4) Cytochrome oxidase subunit I (Fragment), partial (7%) [TC616972]	NA	TC616972		15563083	chr1	15563024	-	rn|1p12				chr1:015563083-015563024
A_44_P610377	0.0300498	0.622274	5.10485	5.34615	4.86568	4.90645	0.543681	0.915765	P	P	5.65934	6.04841	5.49392	P	P	P			NA	TC586429		17572256	chr4	17572197	-	rn|4q12				chr4:017572256-017572197
A_44_P610836	0.0124225	0.466902	4.69447	4.25052	4.56139	5.40154	0.52874	0.742275	A	P	6.05484	5.53208	6.02771	P	P	P		AGENCOURT_28450789 NIH_MGC_247 Rattus norvegicus cDNA clone IMAGE:7322971 5', mRNA sequence [CO570498]	NA	TC643038	Rn.211658	122174180	chr8	122174121	+	rn|8q32		CO570498		chr8:122174121-122174180
A_44_P614514	2.35e-06	0.541532	9.80105	9.75758	9.86232	9.81526	0.152117	0.69666	P	P	10.734	10.6945	10.6537	P	P	P		EST350210 Rat gene index, normalized rat, norvegicus, Bento Soares Rattus norvegicus cDNA clone RGIFA18 5' end, mRNA sequence [AW918906]	NA	TC597649	Rn.155246	15517889	chr10	15517830	-	rn|10q12		AW918906		chr10:15517889-15517830
A_44_P617630	2.24e-05	0.277241	4.59783	4.66881	4.87025	4.9379	0.207796	0.470497	P	P	6.6945	6.56312	6.61808	P	P	P		AW914552 EST345856 Normalized rat brain, Bento Soares Rattus sp. cDNA clone RGIAH95 5' end, mRNA sequence [AW914552]	NA			NA		NA				AW914552
A_44_P619367	0.0014441	1.62683	5.66622	5.8486	6.04466	5.67807	0.68907	1.05372	P	P	5.0645	5.04926	5.22648	P	P	P	Tmem200c	PREDICTED: Rattus norvegicus similar to KIAA1913 (RGD1561734), mRNA [XM_576628]	501201	TC640260	Rn.121539	107972968	chr9	107972909	+	rn|9q38		XM_576628	transmembrane protein 200C	chr9:107972909-107972968		XM_576628
A_44_P621304	0.000209517	0.415943	7.68535	7.47202	7.75506	7.64277	0.197169	0.617359	P	P	9.05893	8.79386	8.85793	P	P	P			NA			60305689	chr18	60305630	-	rn|18q12.1	ENSRNOT00000059208			chr18:60305689-60305630
A_44_P621738	0.00169725	1.94062	8.15328	8.40552	8.05672	7.82128	0.957087	0.991798	P	P	7.15834	7.27388	7.06377	P	P	P	Cldn18	Rattus norvegicus claudin 18 (Cldn18), mRNA [NM_001014096]	315953	TC578143	Rn.105888	104564152	chr8	104561478	-	rn|8q31	ENSRNOT00000052043	NM_001014096	claudin 18	chr8:104564152-104561478	GO:0030054|GO:0005886|GO:0005198|GO:0016021|GO:0005923	NM_001014096
A_44_P621838	1.61e-05	0.490111	4.83376	5.02442	4.9587	5.00296	0.206329	0.698657	P	P	6.0551	5.90985	5.98833	P	P	P			NA			82857670	chrX	82857606	-	rn|Xq31				chrX:082857670-082857606
A_44_P621913	0.0390065	0.33752	2.99047	5.13346	3.07599	4.34404	0.0720186	0.265497	A	P	4.93665	6.06859	5.94915	P	P	P		Centromere protein W (CENP-W)(Cancer-up-regulated gene 2 protein) [Source:UniProtKB/Swiss-Prot;Acc:A1L1L1] [ENSRNOT00000065677]	NA	TC591550	Rn.51	28272901	chr1	28272842	+	rn|1p11	ENSRNOT00000065677	XM_001070657		chr1:28272842-28272901		XM_001070657
A_44_P623537	0.0107175	0.630491	5.37675	4.75726	4.99808	4.8543	0.132714	0.679812	P	P	5.76299	5.68589	5.59208	P	P	P			NA	TC621679		NA		NA
A_44_P624643	0.0453909	0.597592	5.13008	5.08633	4.25701	4.9866	0.270646	0.640889	A	P	6.00979	5.41787	5.43257	P	P	P		MERVLPOLY Gag polyprotein {Mus musculus} (exp=-1; wgp=0; cg=0), partial (7%) [TC644550]	NA	TC644550		113335293	chr9	113335234	+	rn|9q38				chr9:113335234-113335293
A_44_P624972	0.0418687	0.65044	5.52133	5.31391	4.60803	4.93121	0.374516	0.768582	P	P	5.78035	5.85237	5.62612	P	P	P			NA	TC628688		35999027	chr16	35998968	+	rn|16p11				chr16:035998968-035999027
A_44_P630159	0.0220461	1.74502	5.76238	5.06771	5.85262	5.68154	0.313299	1.43652	P	P	4.79043	4.84447	4.81941	P	A	P			NA			17240187	chr11	17240128	+	rn|11q11				chr11:017240128-017240187
A_44_P632322	0.000111154	0.253379	3.47836	3.70069	3.96259	3.91904	0.253293	0.612397	A	A	5.68232	5.82451	5.76495	P	P	P		BI395739 EST531610 Rat gene index, normalized rat, norvegicus Rattus norvegicus cDNA clone RGICM40 5' end, mRNA sequence [BI395739]	NA			NA		NA				BI395739
A_44_P636568	0.00399885	2.2962	6.59833	5.81006	6.46035	6.3932	0.890565	1.03768	P	P	5.21725	5.01973	5.19169	P	P	P	Itln1	intelectin 1 (galactofuranose binding) [Source:RefSeq peptide;Acc:NP_001030118] [ENSRNOT00000006196]	498284			87455053	chr13	87454994	+	rn|13q24	ENSRNOT00000006196	XM_002724908	intelectin 1 (galactofuranose binding)	chr13:87454994-87455053	GO:0007165|GO:0046326|GO:0005102|GO:0001934	XM_002724908
A_44_P636724	8.06e-06	0.237824	6.16395	6.1061	6.16452	6.49229	0.150334	0.425923	P	P	8.18267	8.34555	8.39931	P	P	P			NA			50006100	chr2	50006041	-	rn|2q15	ENSRNOT00000035746			chr2:50006100-50006041
A_44_P638377	0.0071016	0.614428	5.83029	5.99969	6.20402	6.4418	0.249973	0.826435	P	P	6.87378	6.65828	6.97011	P	P	P			NA	TC598030		14137375	chr10	14137316	-	rn|10q12				chr10:014137375-014137316
A_44_P645452	0.0115331	1.61865	4.7424	4.30019	4.8988	4.82209	0.229054	0.842846	P	P	3.87302	3.90786	4.23257	A	A	P		UI-R-E0-cy-a-07-0-UI.r1 UI-R-E0 Rattus norvegicus cDNA clone UI-R-E0-cy-a-07-0-UI 5', mRNA sequence [BF550250]	NA		Rn.135630	9813211	chr7	9813152	-	rn|7q11		BF550250		chr7:9813211-9813152
A_44_P648671	0.00153247	1.99354	4.62471	4.84994	5.13696	4.92823	0.319084	0.807198	P	P	3.90132	3.84475	3.95546	A	A	A	Fam155a	PREDICTED: Rattus norvegicus family with sequence similarity 155, member A (Fam155a), mRNA [XM_001076507]	498667	TC616218	Rn.45013	85622460	chr16	85622401	+	rn|16q12.5		XM_001076507	family with sequence similarity 155, member A	chr16:85622401-85622460		XM_001076507
A_44_P650885	0.0420416	0.400258	4.50315	4.87631	5.34082	5.96886	0.162703	0.595316	P	P	6.81112	5.80412	6.93853	P	P	P	Mthfd2	Rattus norvegicus methylenetetrahydrofolate dehydrogenase (NADP+ dependent) 2, methenyltetrahydrofolate cyclohydrolase (Mthfd2), nuclear gene encoding mitochondrial protein, mRNA [NM_001109398]	680308	TC595412	Rn.11744	117517988	chr4	117517929	-	rn|4q34	ENSRNOT00000014603	NM_001109398	methylenetetrahydrofolate dehydrogenase (NADP+ dependent) 2, methenyltetrahydrofolate cyclohydrolase	chr4:117517988-117517929	GO:0000287|GO:0009408|GO:0005575|GO:0003824|GO:0004477|GO:0005739|GO:0003674|GO:0004488|GO:0004487|GO:0005488|GO:0008152|GO:0042301|GO:0046653|GO:0009396	NM_001109398
A_44_P651053	0.00199409	0.368428	5.41358	4.85972	5.67349	5.2966	0.176017	0.518065	P	P	6.84859	6.80662	6.68073	P	P	P	Supt16h	Rattus norvegicus suppressor of Ty 16 homolog (S. cerevisiae) (Supt16h), mRNA [NM_001107261]	305851	TC622338	Rn.222124	27604762	chr15	27604703	-	rn|15p14	ENSRNOT00000016288	NM_001107261	suppressor of Ty 16 homolog (S. cerevisiae)	chr15:27604762-27604703	GO:0009987|GO:0005654	NM_001107261
A_44_P651672	0.00620102	0.648069	6.46421	6.67353	6.6143	6.27561	0.0655194	0.774644	P	P	7.19063	6.94547	7.26696	P	P	P			NA			834942	chr1	834883	-	rn|1p13				chr1:000834942-000834883
A_44_P651992	0.000621337	0.616713	8.87133	8.59426	8.92983	8.76075	0.337646	0.756244	P	P	9.45147	9.58212	9.4378	P	P	P			NA			4492069	chr17	4492009	-	rn|17p14				chr17:004492069-004492009
A_44_P652213	0.00093902	0.447091	7.90177	7.62224	7.94288	8.03995	0.16688	0.644697	P	P	9.03549	9.04787	9.05512	P	P	P			NA			69016174	chr4	69016115	-	rn|4q22				chr4:069016174-069016115
A_44_P652550	0.00109808	0.345484	4.02807	4.01793	3.3137	3.46544	0.765216	0.880873	A	A	5.2207	5.05585	5.51085	P	P	P		Q7TQ12_RAT (Q7TQ12) Aa1114, partial (9%) [TC626119]	NA	TC626119		130377733	chr5	130377674	+	rn|5q35				chr5:130377674-130377733
A_44_P653493	0.0205921	0.53247	4.83067	5.51666	5.82708	4.91659	0.168512	0.689141	P	P	6.4176	6.274	6.00446	P	P	P		Q8VBZ7_MOUSE (Q8VBZ7) AW491445 protein (Fragment), partial (63%) [TC581550]	NA	TC581550		208520566	chr1	208520507	+	rn|1q43				chr1:208520507-208520566
A_44_P653681	0.0158836	1.58969	7.03932	7.04829	7.09304	6.94653	0.396552	1.19527	P	P	6.44529	6.47324	6.15214	P	P	P		Q4RAJ3_TETNG (Q4RAJ3) Chromosome undetermined SCAF23575, whole genome shotgun sequence. (Fragment), partial (12%) [TC588522]	NA	TC588600		23335184	chr5	23335125	-	rn|5q13				chr5:023335184-023335125
A_44_P653813	0.0205551	0.57936	7.55741	7.80213	7.50429	7.04567	0.41021	0.447331	P	P	8.46295	7.936	8.41399	P	P	P	Pcp4l1	Rattus norvegicus Purkinje cell protein 4-like 1 (Pcp4l1), mRNA [NM_001126093]	685448	TC583572	Rn.155340	87059747	chr13	87059688	-	rn|13q24	ENSRNOT00000004347	NM_001126093	Purkinje cell protein 4-like 1	chr13:87059747-87059688		NM_001126093
A_44_P659386	0.0184383	1.90352	7.76564	7.5087	7.38961	7.71907	0.752987	0.928388	P	P	7.00946	6.44284	6.5038	P	P	P			NA			NA		NA
A_44_P667125	0.00867778	0.298324	3.43141	3.49852	4.45694	4.86317	0.270517	0.523552	A	P	5.77903	5.53218	6.37039	P	P	P			NA			5012631	chr1	5012572	+	rn|1p13				chr1:005012572-005012631
A_44_P667509	0.00512855	0.633147	11.375	11.2563	11.6237	11.1682	0.145797	0.677181	P	P	12.1212	11.8286	12.1084	P	P	P			NA			46526438	chr2	46526377	-	rn|2q14	ENSRNOT00000031239			chr2:46526438-46526377
A_44_P667648	1.62e-06	0.444757	8.99305	9.09157	9.10185	9.10926	0.104627	0.542049	P	P	10.2524	10.218	10.2601	P	P	P	LOC685984	PREDICTED: Rattus norvegicus similar to H3 histone, family 3B (LOC685984), mRNA [XM_001066068]	685984			55071544	chr4	55071485	+	rn|4q22		XM_001066068	similar to H3 histone, family 3B	chr4:55071485-55071544	GO:0006334|GO:0000786|GO:0003677	XM_001066068
A_44_P667876	0.0116973	0.601399	7.13874	7.12273	7.17029	7.17784	0.106357	0.713731	P	P	7.8152	7.77934	8.0489	P	P	P			NA			4543797	chr8	4543738	-	rn|8q11	ENSRNOT00000042838			chr8:4543797-4543738
A_44_P668877	0.0369125	0.637334	5.63663	5.48132	5.82871	5.63354	0.0707935	0.713635	P	P	6.12653	6.59418	6.12793	P	P	P		UI-R-BJ2-bqy-e-05-0-UI.s1 UI-R-BJ2 Rattus norvegicus cDNA clone UI-R-BJ2-bqy-e-05-0-UI 3', mRNA sequence [BF407981]	NA	TC584971	Rn.173442	52515427	chr19	52515368	+	rn|19q12		BF407981		chr19:52515368-52515427
A_44_P673662	0.038646	1.58508	6.87108	6.58661	6.9588	6.58602	0.333883	1.16481	P	P	6.08501	6.37188	5.76755	P	P	P		AGENCOURT_27851764 NIH_MGC_252 Rattus norvegicus cDNA clone IMAGE:7309973 5', mRNA sequence [CO400749]	NA	TC577636	Rn.217758	191707190	chr1	191707166	-	rn|1q41		CO400749		chr1:191707190-191707166
A_44_P685517	0.00645742	0.622201	4.76571	5.0461	4.9609	4.84981	0.131728	0.828585	P	P	5.46827	5.784	5.50923	P	P	P			NA	TC613256		203917658	chr2	203917599	+	rn|2q34				chr2:203917599-203917658
A_44_P686638	0.0447173	1.51154	6.42816	6.15599	5.64423	5.86618	0.5871	1.09032	P	P	5.2122	5.67571	5.44892	P	P	P			NA	TC605007		124819104	chr6	124819045	-	rn|6q32				chr6:124819104-124819045
A_44_P687053	0.0465529	0.613472	8.28737	8.50363	9.14906	9.27006	0.0102291	0.738864	P	P	9.58314	9.44733	9.66072	P	P	P		Uncharacterized protein C1orf54 homolog Precursor (Protein L259) [Source:UniProtKB/Swiss-Prot;Acc:Q8R2K8] [ENSRNOT00000033110]	NA	TC613624		190670955	chr2	190670896	-	rn|2q34	ENSRNOT00000033110	XM_001072919		chr2:190670955-190670896		XM_001072919
A_44_P696363	0.00139989	2.25126	4.52363	4.22745	4.86769	4.39842	0.424609	1.21388	P	P	3.34018	3.45839	3.25341	A	A	A	Npw	UI-R-CN1-cma-d-15-0-UI.s1 UI-R-CN1 Rattus norvegicus cDNA clone UI-R-CN1-cma-d-15-0-UI 3', mRNA sequence [BQ194351]	259224		Rn.14575	13908876	chr10	13908235	+	rn|10q12		BQ194351	neuropeptide W	chr10:13908235-13908876	GO:0005515|GO:0007631|GO:0001664|GO:0007186|GO:0007218|GO:0005576
A_44_P696774	0.00404629	0.239788	3.27743	3.09315	3.15016	3.1425	0.561716	0.740708	A	A	4.96335	5.15877	5.50732	P	P	P	Ptpn12	Rattus norvegicus protein tyrosine phosphatase, non-receptor type 12 (Ptpn12), mRNA [NM_057115]	117255	TC611938	Rn.10707	9589758	chr4	9589700	+	rn|4q11	ENSRNOT00000017907	NM_057115	protein tyrosine phosphatase, non-receptor type 12	chr4:9589700-9589758	GO:0005515|GO:0016791|GO:0017124|GO:0005737|GO:0006470|GO:0016787|GO:0005575|GO:0042246|GO:0004725|GO:0005829	NM_057115
A_44_P699986	0.00483315	2.48294	5.86214	5.24486	4.81678	5.29089	0.482993	1.11616	P	P	4.13527	3.72594	4.21395	A	A	A			NA	TC593215		68931207	chr8	68931148	+	rn|8q24				chr8:068931148-068931207
A_44_P702192	0.0346173	0.554241	9.16727	8.64917	9.30061	9.2319	0.0601626	0.612505	P	P	10.1675	10.121	9.50118	P	P	P		Q53UC0_BRABE (Q53UC0) Fibrillar collagen (Fragment), partial (5%) [TC623979]	NA	TC623979		53961608	chr15	53961549	+	rn|15p11				chr15:053961549-053961608
A_44_P705482	0.0400112	0.658656	6.84813	6.74734	6.66576	6.67594	0.152921	0.633242	P	P	7.19961	7.59924	7.17652	P	P	P		AI411374 EST239668 Normalized rat kidney, Bento Soares Rattus sp. cDNA clone RKIES28 3' end, mRNA sequence [AI411374]	NA		Rn.28354	81582220	chr9	81582161	+	rn|9q34		AI411374		chr9:081582161-081582220
A_44_P707189	0.028674	1.87367	6.6419	6.46626	5.97967	7.12211	0.316175	1.80749	P	P	5.71712	5.50023	5.87089	P	P	P		DRACQC03 Rat DRG Library Rattus norvegicus cDNA clone DRACQC03 5', mRNA sequence [BG666908]	NA	TC587454	Rn.176504	158080955	chr1	158080896	-	rn|1q32		BG666908		chr1:158080955-158080896
A_44_P708381	0.00104083	0.126948	2.05821	1.94974	2.08475	2.07514	0.257577	0.336919	A	A	5.16742	5.10152	4.76096	P	P	P		AGENCOURT_11525540 NICHD_Rr_Pit1 Rattus norvegicus cDNA clone IMAGE:6887074 5', mRNA sequence [CB315312]	NA		Rn.179412	NA		NA				CB315312
A_44_P712797	0.0123385	0.57087	6.24416	6.19978	6.52182	5.91726	0.626798	0.904532	P	P	7.28269	6.76054	7.04597	P	P	P		FM062028 etcmkid Rattus norvegicus cDNA clone etcmkidP0012E09 5', mRNA sequence [FM062028]	NA	TC596508	Rn.21060	247402229	chr2	247402169	+	rn|2q45		FM062028		chr2:247402169-247402229
A_44_P713545	0.00122893	0.590163	5.57277	5.72633	5.82791	5.59291	0.0389792	0.689752	P	P	6.5785	6.31384	6.42907	P	P	P			NA			NA		NA
A_44_P713677	0.0150733	0.507174	4.30265	4.3421	4.11211	4.29428	0.419547	0.719746	A	A	5.02665	5.139	5.52133	P	P	P			NA			11543464	chr15	11543404	-	rn|15p16				chr15:011543464-011543404
A_44_P713894	0.0391988	1.58097	6.67316	6.48544	7.3018	6.76814	0.934217	1.01042	P	P	6.4323	6.15214	5.90684	P	P	P		PREDICTED: Rattus norvegicus similar to RAD21 homolog (LOC689823), mRNA [XM_001072159]	NA			142004486	chr3	142004427	-	rn|3q41	ENSRNOT00000055455	XM_001072159		chr3:142004486-142004427		XM_001072159
A_44_P716060	0.0155814	2.20371	5.75407	4.99932	5.83084	5.37795	0.285336	0.778648	P	P	4.76496	3.98323	4.30548	P	A	P			NA	TC602172		14136368	chr18	14136309	+	rn|18p12				chr18:014136309-014136368
A_44_P721599	0.00229204	2.00251	4.20592	4.85536	4.42415	4.45557	0.640782	1.13983	P	P	3.66012	3.53347	3.29142	A	A	A			NA			NA		NA
A_44_P723917	0.0395133	0.543389	10.9991	10.7695	10.9474	10.856	0.0882557	0.66796	P	P	11.9636	11.9238	11.3657	P	P	P			NA			NA		NA
A_44_P724928	3.65e-05	2.1664	5.12189	5.33342	5.17575	5.28487	0.879874	0.965285	P	P	4.1024	4.02929	4.2109	A	A	P		UI-R-Y0-acv-b-08-0-UI.s1 UI-R-Y0 Rattus norvegicus cDNA clone UI-R-Y0-acv-b-08-0-UI 3', mRNA sequence [AI763958]	NA		Rn.168679	94673535	chr8	94673476	+	rn|8q31		AI763958		chr8:94673476-94673535
A_44_P729100	0.00569719	0.546169	9.7547	9.85892	9.98083	9.89133	0.0431251	0.706751	P	P	10.642	10.9449	10.6293	P	P	P			NA			156221577	chr4	156221516	+	rn|4q42				chr4:156221516-156221577
A_44_P729156	0.0205436	2.03233	5.48132	4.51258	5.4882	5.14486	0.310954	1.34043	P	P	4.14694	4.10386	4.29428	A	A	P			NA			119958810	chr5	119958751	+	rn|5q33				chr5:119958751-119958810
A_44_P729258	0.000717292	0.305003	4.15888	3.98411	4.51911	4.80529	0.127901	0.409601	P	P	6.28776	6.08909	5.94881	P	P	P			NA			9682360	chr8	9682301	+	rn|8q11				chr8:009682301-009682360
A_44_P730320	0.0303991	0.429183	5.95716	7.36829	6.15623	7.10183	0.105935	0.377259	P	P	7.44524	8.31413	8.07371	P	P	P	Ect2	Rattus norvegicus epithelial cell transforming sequence 2 oncogene (Ect2), mRNA [NM_001108547]	361921	TC597852	Rn.168292	112969446	chr2	112969387	-	rn|2q24	ENSRNOT00000018055	NM_001108547	epithelial cell transforming sequence 2 oncogene	chr2:112969446-112969387	GO:0005622|GO:0005515|GO:0005085|GO:0008624|GO:0035023|GO:0023034|GO:0006915|GO:0004871|GO:0043123|GO:0005089|GO:0005829	NM_001108547
A_44_P731205	0.0336713	1.8903	6.8525	7.09368	7.81765	6.69728	0.818654	0.976693	P	P	6.46147	6.12985	6.1814	P	P	P			NA	TC599772		26821701	chr12	26821642	+	rn|12q12				chr12:026821642-026821701
A_44_P732045	0.0316193	0.626386	5.12462	5.46221	5.23488	5.49539	0.859883	0.965375	P	P	5.67828	6.11739	6.19034	P	P	P			NA			12328211	chr2	12328152	+	rn|2q11				chr2:012328152-012328211
A_44_P733968	0.0299962	0.585318	6.26875	6.75307	6.61162	6.01213	0.273923	0.6535	P	P	6.86042	7.50301	7.2038	P	P	P			NA	TC643877		100365689	chr2	100365630	-	rn|2q24				chr2:100365689-100365630
A_44_P736228	0.0424078	1.79123	5.08735	4.57601	5.24415	5.06275	0.570921	1.24177	P	P	4.58417	4.01198	3.80376	P	A	A		UI-R-CT0-btw-c-09-0-UI.s1 UI-R-CT0 Rattus norvegicus cDNA clone UI-R-CT0-btw-c-09-0-UI 3', mRNA sequence [BG380366]	NA		Rn.205601	66946028	chr11	66945968	+	rn|11q22		BG380366		chr11:66945968-66946028
A_44_P737037	0.019643	1.54092	6.53106	6.26061	6.9451	6.47616	0.945439	1.00594	P	P	6.06834	6.03615	5.72539	P	P	P			NA			NA		NA
A_44_P737531	0.0293005	0.630982	5.11723	4.21791	4.91932	4.77681	0.0477671	0.76396	P	P	5.26968	5.59376	5.4936	P	P	P			NA			NA		NA
A_44_P740324	0.000524075	0.421747	6.89591	6.74116	7.15154	7.30705	0.177671	0.613837	P	P	8.46744	8.18981	8.18245	P	P	P		AI044170 UI-R-C1-jy-a-05-0-UI.s1 UI-R-C1 Rattus norvegicus cDNA clone UI-R-C1-jy-a-05-0-UI 3', mRNA sequence [AI044170]	NA			NA		NA				AI044170
A_44_P744256	0.0260855	2.11427	4.81513	4.15452	4.54448	4.49801	0.468428	1.21071	P	P	2.91449	3.59696	3.6957	A	A	A	Spaca4	Rattus norvegicus sperm acrosome associated 4 (Spaca4), mRNA [NM_001109623]	691120		Rn.189403	96193548	chr1	96193489	-	rn|1q22	ENSRNOT00000028558	NM_001109623	sperm acrosome associated 4	chr1:96193548-96193489		NM_001109623
A_44_P744488	0.00135464	0.350617	7.48857	7.53668	7.95786	8.09963	0.184729	0.769172	P	P	9.25659	9.27862	9.38201	P	P	P			NA			16513065	chr16	16513002	-	rn|16p14				chr16:016513065-016513002
A_44_P744765	0.00414264	0.623592	9.84135	9.61576	9.91821	9.75062	0.257286	0.765313	P	P	10.5998	10.4957	10.2888	P	P	P			NA			127929223	chr4	127929186	-	rn|4q34	ENSRNOT00000037986			chr4:127929223-127929186
A_44_P745749	0.0196538	0.166772	2.39965	2.30186	3.01841	2.91842	0.489184	1.35463	A	A	5.38835	5.78482	4.27258	P	P	P			NA			NA		NA
A_44_P748832	0.00523311	1.64922	5.74523	5.75262	5.56412	5.71884	0.704284	1.05765	P	P	4.80877	5.11375	4.98757	P	P	P	Nuak2	Rattus norvegicus NUAK family, SNF1-like kinase, 2 (Nuak2), mRNA [NM_001007617]	289419	TC574904	Rn.16922	45219009	chr13	45217569	+	rn|13q13	ENSRNOT00000049697	NM_001007617	NUAK family, SNF1-like kinase, 2	chr13:45217569-45219009	GO:0043066|GO:0030036|GO:0000287|GO:0000166|GO:0004674|GO:0006468|GO:0042149|GO:0005524|GO:0016740	NM_001007617
A_44_P751748	0.00854673	0.644172	6.92805	6.73073	6.61689	6.74673	0.480241	0.835327	P	P	7.5793	7.2363	7.34619	P	P	P		Q811R0_RAT (Q811R0) HOMER1G, partial (5%) [TC615694]	NA	TC615694		201816491	chr2	201816432	-	rn|2q34				chr2:201816491-201816432
A_44_P752200	0.00560327	1.60328	11.4255	11.0601	11.3463	10.9824	0.223476	1.44479	P	P	10.4637	10.562	10.5756	P	P	P			NA			40545824	chr13	40545765	-	rn|13q12				chr13:040545824-040545765
A_44_P760124	0.000197952	0.273356	4.30444	4.24053	4.28394	4.32381	0.165074	0.460361	P	P	6.05895	6.18937	6.22538	P	P	P			NA			49619333	chr13	49619274	-	rn|13q13				chr13:049619333-049619274
A_44_P760225	0.000287198	0.452176	10.2772	10.1189	10.3666	10.161	0.0719392	0.573776	P	P	11.5285	11.2952	11.3018	P	P	P			NA			NA		NA
A_44_P760299	0.0203243	0.533852	6.5849	7.25893	7.70387	7.05269	0.147873	0.600675	P	P	8.14704	8.22851	7.94288	P	P	P			NA			NA		NA
A_44_P760628	0.000123685	0.39965	7.23286	7.38335	7.40746	7.70387	0.074357	0.538125	P	P	8.63795	8.84439	8.80563	P	P	P			NA			34196576	chr7	34196517	-	rn|7q13				chr7:034196576-034196517
A_44_P762190	0.0433863	0.561076	4.94913	5.72395	4.76316	5.8182	0.416235	0.735846	P	P	5.83445	6.45676	6.29948	P	P	P		Q2PP26_CARAU (Q2PP26) L-type calcium channel alpha 1 subunit Cav1.3a (Fragment), partial (4%) [TC610921]	NA	TC610921		NA		NA
A_44_P763087	1.32e-05	3.00784	6.07441	5.93684	5.86883	6.19786	0.293816	1.20357	P	P	4.49158	4.31731	4.49323	P	A	P		Q7S1S6_NEUCR (Q7S1S6) Predicted protein, partial (5%) [TC590469]	NA	TC590469		31078275	chr18	31078216	-	rn|18p11				chr18:031078275-031078216
A_44_P763205	0.00519011	2.03267	5.80812	5.68112	6.46877	6.00446	0.188054	1.42134	P	P	5.2032	4.85321	4.91785	P	A	P			NA	TC606210		17203384	chr3	17203325	+	rn|3q11				chr3:017203325-017203384
A_44_P764174	0.00474436	0.395293	5.82248	6.43404	6.8327	6.05315	0.0613993	0.347368	P	P	7.73104	7.78754	7.49402	P	P	P	Faim3	Rattus norvegicus Fas apoptotic inhibitory molecule 3 (Faim3), mRNA [NM_001014843]	548326	TC592216	Rn.23441	43829977	chr13	43829918	+	rn|13q13	ENSRNOT00000038822	NM_001014843	Fas apoptotic inhibitory molecule 3	chr13:43829918-43829977	GO:0005737|GO:0005886|GO:0005634|GO:0016021|GO:0005925	NM_001014843
A_44_P765923	0.00123492	1.6509	5.95145	6.19002	6.12585	5.79914	0.970157	1.00373	P	P	5.39731	5.20372	5.2966	P	P	P			NA	TC618510		56479573	chr2	56479514	+	rn|2q16				chr2:056479514-056479573
A_44_P771052	0.00920268	1.5587	5.73326	5.98209	6.04396	6.15314	0.202187	1.20361	P	P	5.45247	5.44296	5.11744	P	P	P	Slc41a3	Rattus norvegicus solute carrier family 41, member 3 (Slc41a3), mRNA [NM_001037492]	641603	TC575954	Rn.190829	NA		NA				NM_001037492	solute carrier family 41, member 3		GO:0005886|GO:0008324|GO:0016021	NM_001037492
A_44_P775388	0.000762766	0.478622	4.44019	4.2533	4.756	4.6984	0.231517	0.737642	P	P	5.48528	5.63307	5.71437	P	P	P			NA			5695798	chr12	5695737	-	rn|12p11				chr12:005695798-005695737
A_44_P775809	0.00856991	0.613585	7.53631	7.61901	7.61842	8.08029	0.0469486	0.702065	P	P	8.48441	8.41719	8.40181	P	P	P			NA			NA		NA
A_44_P775818	0.0123994	1.52445	4.95756	4.60197	5.18156	5.08154	0.611003	0.87427	P	P	4.27004	4.35448	4.4593	A	A	P	RGD1562911	Rattus norvegicus similar to hypothetical protein MGC45441 (RGD1562911), mRNA [NM_001134626]	500534	TC634066	Rn.144397	138337399	chr5	138337340	-	rn|5q36	ENSRNOT00000026519	NM_001134626	similar to hypothetical protein MGC45441	chr5:138337399-138337340		NM_001134626
A_44_P776300	0.0120049	0.594988	4.75921	4.37106	4.70706	4.14069	0.11295	0.815221	P	A	5.22209	5.30768	5.2648	P	P	P		Q9V8H0_DROME (Q9V8H0) CG17527-PA, partial (11%) [TC592522]	NA	TC592522		149425547	chr1	149425488	+	rn|1q32				chr1:149425488-149425547
A_44_P776918	0.0189821	0.66615	8.61505	7.98686	8.31505	8.11119	0.462703	0.848059	P	P	8.83229	8.92403	8.83096	P	P	P	Rnf152	Rattus norvegicus ring finger protein 152 (Rnf152), mRNA [NM_001106305]	293561	TC600862	Rn.169056	11309688	chr13	11309629	-	rn|13p13	ENSRNOT00000019921	NM_001106305	ring finger protein 152	chr13:11309688-11309629	GO:0005515|GO:0008270|GO:0046872	NM_001106305
A_44_P776953	0.0118243	0.627627	5.35414	5.63342	5.84687	6.04191	0.0854359	0.842538	P	P	6.56569	6.36401	6.29667	P	P	P			NA	TC603737		10643926	chr7	10643867	+	rn|7q11				chr7:010643867-010643926
A_44_P778186	0.00246977	1.96616	6.0301	5.4602	5.61718	5.91407	0.727158	0.956059	P	P	4.70627	4.77512	4.90491	A	A	P			NA			12011175	chr20	12011114	-	rn|20p12				chr20:012011175-012011114
A_44_P782424	0.0334197	0.655357	5.62912	5.36709	5.4529	5.72469	0.202663	0.778877	P	P	5.89317	6.13916	6.40264	P	P	P		Q4BWS2_CROWT (Q4BWS2) Ribosomal protein L11, partial (25%) [TC594484]	NA	TC594484		67211630	chr18	67211571	-	rn|18q12.1				chr18:067211630-067211571
A_44_P790928	5.19e-05	0.327622	5.68465	6.06786	6.04622	6.04812	0.131394	0.48943	P	P	7.41095	7.68049	7.63475	P	P	P			NA			401230	chr4	401167	+	rn|4q11	ENSRNOT00000062090			chr4:401167-401230
A_44_P790941	0.00859992	0.570191	5.87181	5.37675	6.06834	5.83664	0.121053	0.654119	P	P	6.56662	6.60023	6.69076	P	P	P			NA			NA		NA
A_44_P791255	0.00395163	0.520849	8.00351	8.04832	8.07469	8.57797	0.0735901	0.610091	P	P	9.10332	9.09344	9.21172	P	P	P			NA			21464459	chrX	21464400	-	rn|Xq12	ENSRNOT00000023364			chrX:21464459-21464400
A_44_P793461	0.0179128	1.92314	4.01065	4.23349	4.95094	4.4907	0.415027	0.804167	P	P	3.28607	3.37346	3.84135	A	A	A		Q31GT5_THICR (Q31GT5) Deoxycytidine triphosphate deaminase , partial (6%) [TC621139]	NA	TC621139		102342632	chr8	102342573	+	rn|8q31				chr8:102342573-102342632
A_44_P797293	0.00587395	0.563742	7.43518	7.57097	7.50842	8.03967	0.106012	0.692245	P	P	8.71247	8.38944	8.32514	P	P	P		Rattus norvegicus cDNA clone IMAGE:7105414. [BC158761]	NA	TC613246	Rn.159231	18969766	chr7	18969707	-	rn|7q13		BC158761		chr7:18969766-18969707
A_44_P797354	0.00553653	3.06301	7.23143	6.88346	7.31699	7.08271	0.110907	1.43475	P	P	5.60593	5.11205	5.7722	P	P	P		AMGNNUC:URRG1-00036-C10-A urrg1 (14046) Rattus norvegicus cDNA clone urrg1-00036-c10 5', mRNA sequence [CB584109]	NA		Rn.17369	120971089	chr2	120971029	-	rn|2q25		CB584109		chr2:120971089-120971029
A_44_P798344	0.00682024	2.05082	4.40984	4.93914	4.22365	4.84657	0.474071	1.09714	P	P	3.76697	3.28056	3.70228	A	A	A		BI291339 UI-R-CV2-cgo-g-07-0-UI.s1 UI-R-CV2 Rattus norvegicus cDNA clone UI-R-CV2-cgo-g-07-0-UI 3', mRNA sequence [BI291339]	NA		Rn.53184	66898869	chr4	66898810	-	rn|4q22		BI291339		chr4:066898869-066898810
A_44_P798851	0.0153237	1.78791	6.30909	5.71687	6.26279	6.31924	0.716611	1.05043	P	P	5.62912	5.06948	5.24646	P	A	P		UI-R-DK0-cfb-d-06-0-UI.s1 UI-R-DK0 Rattus norvegicus cDNA clone UI-R-DK0-cfb-d-06-0-UI 3', mRNA sequence [BI295850]	NA		Rn.177278	108668093	chr6	108668034	+	rn|6q31		BI295850		chr6:108668034-108668093
A_44_P801714	0.0158804	0.533093	5.16012	5.46988	5.52556	5.16173	0.258088	0.753884	P	P	6.38483	5.88747	6.41044	P	P	P	Alg13	Rattus norvegicus asparagine-linked glycosylation 13 homolog (S. cerevisiae) (Alg13), mRNA [NM_001013951]	300284	TC577916	Rn.29819	34184680	chrX	34184621	-	rn|Xq14	ENSRNOT00000007968	NM_001013951	asparagine-linked glycosylation 13 homolog (S. cerevisiae)	chrX:34184680-34184621	GO:0004577|GO:0016758|GO:0005975|GO:0005783|GO:0030246|GO:0030259	NM_001013951
A_44_P803038	0.0361963	1.54812	8.21078	8.64613	8.14563	8.62463	0.100343	1.34662	P	P	7.57788	8.09764	7.65139	P	P	P		FZD8_MOUSE (Q61091) Frizzled 8 precursor (Frizzled-8) (Fz-8) (mFz8), partial (3%) [TC592959]	NA	TC592959	Rn.12229	109886361	chr10	109886302	+	rn|10q32.3		AW915613		chr10:109886302-109886361
A_44_P805073	0.0178269	1.5813	5.10695	4.72143	5.15624	5.12913	0.982485	1.00267	P	P	4.38259	4.11846	4.59344	A	A	P		AI059932 UI-R-C1-kr-f-03-0-UI.s1 UI-R-C1 Rattus norvegicus cDNA clone UI-R-C1-kr-f-03-0-UI 3', mRNA sequence [AI059932]	NA		Rn.37595	NA		NA				AI059932
A_44_P806154	0.00418828	0.597759	4.40627	4.6824	4.82666	4.70135	0.163125	0.612793	P	P	5.22007	5.39052	5.58034	P	P	P			NA			102697541	chr14	102697481	+	rn|14q22				chr14:102697481-102697541
A_44_P806560	0.00105249	0.533082	5.58928	5.74902	6.02056	5.61358	0.111403	0.639244	P	P	6.56932	6.56342	6.83387	P	P	P			NA			41250508	chr6	41250449	+	rn|6q16	ENSRNOT00000038391			chr6:41250449-41250508
A_44_P806572	0.00023049	0.520517	11.5312	11.3153	11.5891	11.4633	0.151865	0.625469	P	P	12.528	12.4255	12.2981	P	P	P			NA			118139989	chr6	118139928	+	rn|6q31				chr6:118139928-118139989
A_44_P807034	0.00855801	2.37687	5.8976	6.04698	5.08263	6.10535	0.323827	1.92881	P	P	4.54111	4.82909	4.3494	A	A	A	LOC683751	PREDICTED: Rattus norvegicus similar to trophinin isoform 1 (LOC683751), mRNA [XM_001067331]	683751	TC617265		39887389	chrX	39887330	-	rn|Xq21		XM_001067331	similar to trophinin isoform 1	chrX:039887389-039887330		XM_001067331
A_44_P808635	0.00402595	1.9336	5.56838	5.56639	5.62644	5.59699	0.423567	1.29641	P	P	4.49549	4.7083	4.70163	A	A	P		RVL24553 Wackym-Soares normalized rat vestibular cDNA library Rattus norvegicus cDNA 5', mRNA sequence [DY473148]	NA	TC587999	Rn.204810	83965035	chr14	83964976	-	rn|14q21		DY473148		chr14:83965035-83964976
A_44_P809794	0.0309385	2.67419	5.70158	4.5194	4.76771	4.49761	0.26361	1.49493	P	P	2.798	3.92705	3.68224	A	A	A			NA	TC616555		27335948	chr17	27335889	+	rn|17p12				chr17:027335889-027335948
A_44_P809996	0.0261076	2.00736	5.26323	5.46238	5.52772	5.52537	0.772777	1.0559	P	P	4.27258	4.16667	4.80632	P	A	P		Q2TA51_MOUSE (Q2TA51) Keratin associated protein 5-5, partial (44%) [TC623864]	NA	TC623864		202386439	chr1	202386380	+	rn|1q41				chr1:202386380-202386439
A_44_P821513	0.00775301	0.579665	4.22425	4.36058	4.39533	4.00983	0.685094	0.956729	A	A	4.79337	5.21853	5.08193	P	P	P			NA			81957806	chr13	81957747	+	rn|13q23				chr13:081957747-081957806
A_44_P821599	2.33e-05	0.391199	4.08269	3.95011	4.06442	4.26262	0.275342	0.610664	A	P	5.45974	5.33645	5.54158	P	P	P	LOC679116		679116			58537557	chr17	58537498	+	rn|17q12.1	ENSRNOT00000020387		similar to HS1 binding protein	chr17:58537498-58537557
A_44_P822943	9.99e-05	0.55068	9.41655	9.14049	9.32366	9.33743	0.257012	0.752869	P	P	10.1901	10.1041	10.2098	P	P	P			NA	TC601003		NA		NA
A_44_P828772	0.00910521	2.71795	5.43794	5.07566	5.35194	5.5185	0.158669	1.43607	P	P	4.27274	3.81519	3.55832	A	A	A		UI-R-Y0-acy-f-02-0-UI.s1 UI-R-Y0 Rattus norvegicus cDNA clone UI-R-Y0-acy-f-02-0-UI 3', mRNA sequence [AI764079]	NA		Rn.168684	3818113	chr20	3818054	+	rn|20p12		AI764079		chr20:3818054-3818113
A_44_P836799	0.0418148	3.02129	4.46328	4.41036	5.36949	4.8933	0.810505	1.159	P	P	3.25244	2.30348	3.7999	A	A	A		transmembrane protein 191C Gene [Source:MGI Symbol;Acc:MGI:107238] [ENSRNOT00000002546]	NA			85728847	chr11	85728788	-	rn|11q23	ENSRNOT00000002546	XM_001059247		chr11:85728847-85728788		XM_001059247
A_44_P836806	0.000223261	0.553312	6.24088	6.07636	6.40195	6.34634	0.25009	0.674873	P	P	7.05036	7.08878	7.23091	P	P	P		PREDICTED: Rattus norvegicus similar to ribosomal protein L18a (LOC363870), mRNA [XR_006817]	NA		Rn.196563	8186399	chr12	8186338	-	rn|12p11	ENSRNOT00000001255	XR_006817		chr12:8186399-8186338
A_44_P837006	0.00302426	0.519733	6.47959	6.24439	6.88248	6.72847	0.130809	0.786152	P	P	7.4379	7.66333	7.5341	P	P	P			NA			NA		NA
A_44_P837067	0.0122007	1.57825	6.1872	5.92043	6.19245	5.77873	0.305569	0.830644	P	P	5.59595	5.18328	5.3056	P	P	P		PREDICTED: Rattus norvegicus nidogen 2-like (LOC100364135), mRNA [XM_002726068]	NA			49795	chr3	49736	+	rn|3p13	ENSRNOT00000049009	XM_002726068		chr3:49736-49795		XM_002726068
A_44_P837070	0.000365825	0.453131	6.62983	6.79115	6.39847	6.81366	0.209012	0.673762	P	P	7.63377	7.83739	7.94086	P	P	P			NA			19281128	chr3	19281067	-	rn|3q11	ENSRNOT00000021237			chr3:19281128-19281067
A_44_P837276	0.0452363	1.65989	5.13696	4.88851	5.76644	5.59721	0.525199	1.09851	P	P	4.94971	4.34645	4.61492	P	A	P	LOC690206	Rattus norvegicus hypothetical protein LOC690206 (LOC690206), mRNA [NM_001109567]	690206	TC624649	Rn.126025	156212383	chr5	156212324	+	rn|5q36	ENSRNOT00000018127	NM_001109567	hypothetical protein LOC690206	chr5:156212324-156212383		NM_001109567
A_44_P837289	0.000778964	0.575199	6.35338	6.21103	6.49206	6.22237	0.0542992	0.675495	P	P	7.25454	6.99758	7.1027	P	P	P	RGD1565622	PREDICTED: Rattus norvegicus RGD1565622 (RGD1565622), mRNA [XM_580086]	500582	TC603190		164846611	chr5	164846552	-	rn|5q36		XM_580086	RGD1565622	chr5:164846611-164846552	GO:0005622|GO:0006355|GO:0008270|GO:0003676	XM_580086
A_44_P838583	0.0157323	1.71503	5.50769	5.79668	5.28185	5.64266	0.347708	0.814722	P	P	4.52221	4.74444	5.05666	P	A	P	Psrc1	Rattus norvegicus proline/serine-rich coiled-coil 1 (Psrc1), mRNA [NM_001044302]	691380	TC585033	Rn.137457	203956571	chr2	203956512	+	rn|2q34	ENSRNOT00000055880	NM_001044302	proline/serine-rich coiled-coil 1	chr2:203956512-203956571	GO:0005515|GO:0008017|GO:0030308|GO:0031116|GO:0060236|GO:0001578|GO:0030496|GO:0005829|GO:0043193|GO:0000922|GO:0005737|GO:0007049|GO:0007067|GO:0005876|GO:0007080|GO:0051301	NM_001044302
A_44_P838603	0.0203182	1.53671	9.06673	8.58555	8.79207	8.38545	0.422686	0.785414	P	P	8.26833	8.13033	7.90824	P	P	P	Pycr1	Rattus norvegicus pyrroline-5-carboxylate reductase 1 (Pycr1), mRNA [NM_001105857]	287877	TC586022	Rn.99704	110031190	chr10	110031131	-	rn|10q32.3		NM_001105857	pyrroline-5-carboxylate reductase 1	chr10:110031190-110031131	GO:0005739|GO:0005488|GO:0016491|GO:0008652|GO:0006561|GO:0034599|GO:0055114|GO:0004735	NM_001105857
A_44_P839496	0.0327343	1.6292	5.11551	4.66532	4.69863	4.23652	0.0798999	1.36712	P	P	3.81102	3.8727	4.2919	A	A	P		Q8BY23_MOUSE (Q8BY23) 3 days neonate thymus cDNA, RIKEN full-length enriched library, clone:A630090O22 product:OVARC1000959 PROTEIN homolog, partial (50%) [TC615981]	NA	TC615981		21906652	chr16	21906593	-	rn|16p14				chr16:021906652-021906593
A_44_P843496	0.0269042	0.538104	8.22279	8.20662	7.81857	7.15256	0.0659147	0.681846	P	P	8.95909	8.7595	8.67953	P	P	P			NA			NA		NA
A_44_P848868	0.0025025	2.26912	7.14972	6.58392	7.37416	6.95347	0.759549	0.966371	P	P	6.03509	5.82886	5.70105	P	P	P		BI290076 UI-R-DK0-cfr-e-09-0-UI.s1 UI-R-DK0 Rattus norvegicus cDNA clone UI-R-DK0-cfr-e-09-0-UI 3', mRNA sequence [BI290076]	NA			114871002	chr3	114870943	-	rn|3q36		BI290076		chr3:114871002-114870943
A_44_P850336	1.49e-05	0.250487	4.8068	4.53389	4.69225	4.89217	0.169199	0.501513	P	P	6.57948	6.76196	6.84948	P	P	P		2A5A_HUMAN (Q15172) Serine/threonine-protein phosphatase 2A 56 kDa regulatory subunit alpha isoform (PP2A, B subunit, B' alpha isoform) (PP2A, B subunit, B56 alpha isoform) (PP2A, B subunit, PR61 alpha isoform) (PP2A, B subunit, R5 alpha isoform), partial (59%) [TC639699]	NA	TC639699	Rn.104461	NA		NA				BG673380
A_44_P851720	0.00251924	1.67312	6.63469	6.83862	6.88346	6.47266	0.645447	0.96999	P	P	6.00549	6.00854	5.90593	P	P	P		Rattus norvegicus TL0ACA92YE04 mRNA sequence. [FQ223592]	NA	TC608825	Rn.92548	47077184	chr8	47077125	+	rn|8q22		FQ223592		chr8:47077125-47077184
A_44_P852603	3.2e-05	0.523034	11.66	11.5519	11.6263	11.4516	0.158421	0.6371	P	P	12.4721	12.4568	12.5961	P	P	P			NA			84607475	chr8	84607416	+	rn|8q31	ENSRNOT00000033714			chr8:84607416-84607475
A_44_P852623	0.00077646	0.638742	11.7281	11.5346	11.715	11.5122	0.121394	0.688801	P	P	12.3878	12.2378	12.1844	P	P	P			NA			17516047	chr9	17515988	+	rn|9q13	ENSRNOT00000060788			chr9:17515988-17516047
A_44_P853694	0.0234271	0.364801	3.30727	4.93665	4.73175	4.84042	0.582735	0.779613	P	P	6.05396	5.87089	6.16753	P	P	P		3A1 Rattus norvegicus cerebral cortex Long Evans G13 Rattus norvegicus cDNA, mRNA sequence [BG709676]	NA		Rn.132980	NA		NA				BG709676
A_44_P853991	0.00218176	0.560522	6.12918	5.79394	6.27511	6.23951	0.100586	0.772781	P	P	7.00885	6.86569	6.99104	P	P	P			NA	TC609168		NA		NA
A_44_P855500	0.000681171	0.534039	7.98169	7.82425	8.20221	8.24239	0.207535	0.687048	P	P	8.99132	8.86194	9.07144	P	P	P		Rattus norvegicus TL0AEA7YP06 mRNA sequence. [FQ230925]	NA	TC608427		153833535	chr2	153833476	+	rn|2q31		FQ230925		chr2:153833476-153833535
A_44_P855990	0.0457984	1.52575	6.81917	6.10025	6.86022	6.80917	0.978056	0.997155	P	P	6.26724	5.84048	6.06912	P	P	P			NA			NA		NA
A_44_P859515	0.00549642	1.87583	6.65232	6.16295	6.51171	6.86728	0.11659	1.6708	P	P	5.41146	5.80539	5.74264	P	P	P		UI-R-BU0-apd-g-01-0-UI.s1 UI-R-BU0 Rattus norvegicus cDNA clone UI-R-BU0-apd-g-01-0-UI 3', mRNA sequence [BE095962]	NA		Rn.147498	126113500	chr4	126113441	-	rn|4q34		BE095962		chr4:126113500-126113441
A_44_P861738	0.00495971	0.347573	7.12885	6.84409	7.21734	7.05496	0.0847433	0.520332	P	P	8.53622	8.88668	8.29177	P	P	P			NA			NA		NA
A_44_P865447	0.0244755	1.51115	5.25338	5.28297	5.35691	4.69709	0.310618	1.11383	P	P	4.42587	4.72853	4.55231	A	A	P		AA799633 EST189130 Normalized rat heart, Bento Soares Rattus sp. cDNA clone RHEAD41 3' end, mRNA sequence [AA799633]	NA		Rn.6212	123495920	chr4	123495861	+	rn|4q34		AA799633		chr4:123495861-123495920
A_44_P867279	0.00773827	0.492196	3.67734	4.0891	4.60034	4.16031	0.195172	0.813748	P	P	5.31662	5.10271	5.1466	P	P	P		Rattus norvegicus clone +14KATI kynurenine aminotransferase I mRNA, partial sequence. [AF267750]	NA	NP968670	Rn.33804	56765356	chr18	56765297	-	rn|18q12.1		AF267750		chr18:56765356-56765297
A_44_P870987	0.00617751	0.664044	6.62839	6.27926	6.34155	6.6832	0.950057	0.989148	P	P	7.02506	7.15004	7.07522	P	P	P		ARNC_WIGBR (Q8D342) Undecaprenyl-phosphate 4-deoxy-4-formamido-L-arabinose transferase (Undecaprenyl-phosphate Ara4FN transferase) (Ara4FN transferase) , partial (7%) [TC645713]	NA	TC645713		54271689	chr8	54271630	-	rn|8q24				chr8:054271689-054271630
A_44_P871211	0.0332208	0.622275	6.01463	6.00979	5.97004	6.41183	0.486146	0.901517	P	P	6.44421	6.97813	6.91413	P	P	P			NA	TC616180		82996291	chr17	82996232	+	rn|17q12.3				chr17:082996232-082996291
A_44_P872777	0.0382511	0.576467	11.3804	11.3363	11.3164	11.3533	0.182254	0.791058	P	P	12.1243	12.3985	11.8496	P	P	P	LOC100363114	PREDICTED: Rattus norvegicus eukaryotic translation initiation factor 4 gamma, 3-like (LOC100363114), mRNA [XM_002729557]	100363114	TC641778		156755994	chr5	156755935	+	rn|5q36		XM_002729557	eukaryotic translation initiation factor 4 gamma, 3-like	chr5:156755935-156755994		XM_002729557
A_44_P875024	0.0251287	1.98439	4.89111	4.19707	4.69749	4.75189	0.504324	0.767242	P	P	4.07388	3.50807	3.3103	A	A	A		UI-R-EP0-coc-f-22-0-UI.s1 UI-R-EP0 Rattus norvegicus cDNA clone UI-R-EP0-coc-f-22-0-UI 3', mRNA sequence [BQ208403]	NA		Rn.40322	36811714	chr7	36811655	-	rn|7q13		BQ208403		chr7:36811714-36811655
A_44_P879017	0.00561887	0.595744	8.01326	8.08371	8.09809	8.00603	0.0780564	0.684661	P	P	8.73574	8.94122	8.70576	P	P	P		BF407382 UI-R-BJ2-bqd-d-06-0-UI.s1 UI-R-BJ2 Rattus norvegicus cDNA clone UI-R-BJ2-bqd-d-06-0-UI 3', mRNA sequence [BF407382]	NA			NA		NA				BF407382
A_44_P882856	6.9e-06	0.478286	6.63301	6.76937	6.74835	6.76111	0.191805	0.674913	P	P	7.82927	7.72256	7.82485	P	P	P		zinc finger protein 72 Gene [Source:MGI Symbol;Acc:MGI:3033356] [ENSRNOT00000048292]	NA			29711612	chr1	29711553	+	rn|1p11	ENSRNOT00000048292			chr1:29711553-29711612
A_44_P888644	0.00310482	0.628372	5.33446	5.53186	5.5018	5.80511	0.153721	0.782697	P	P	6.17171	6.19221	6.30355	P	P	P			NA	TC607844		32251080	chr8	32251021	-	rn|8q21				chr8:032251080-032251021
A_44_P890506	0.000457788	0.601218	7.71232	7.4023	7.54671	7.53707	0.282491	0.723255	P	P	8.2706	8.339	8.25249	P	P	P			NA			NA		NA
A_44_P896283	0.0180624	1.63199	4.93359	4.59395	4.92662	4.69625	0.407098	1.1247	P	P	4.06621	3.83148	4.32522	A	A	P		BF404842 UI-R-CA1-bic-d-02-0-UI.s1 UI-R-CA1 Rattus norvegicus cDNA clone UI-R-CA1-bic-d-02-0-UI 3', mRNA sequence [BF404842]	NA		Rn.38044	122190111	chrX	122190052	-	rn|Xq34		BF404842		chrX:122190111-122190052
A_44_P898105	0.000415577	0.509024	8.67286	8.65089	8.73009	9.04917	0.0680519	0.544445	P	P	9.82353	9.60967	9.83355	P	P	P			NA			86675656	chr11	86675592	-	rn|11q23				chr11:086675656-086675592
A_44_P898125	0.000246549	0.441803	7.4287	7.08741	7.36334	7.26539	0.22467	0.665791	P	P	8.42801	8.50209	8.48003	P	P	P			NA			30598566	chr12	30598506	-	rn|12q14				chr12:030598566-030598506
A_44_P898168	0.00940872	0.641884	4.58279	4.68802	5.11405	4.87266	0.281345	0.774355	P	P	5.56616	5.56616	5.25016	P	P	P	Slamf7	PREDICTED: Rattus norvegicus SLAM family member 7, transcript variant 1 (Slamf7), mRNA [XM_001054748]	364049			87644138	chr13	87643871	-	rn|13q24	ENSRNOT00000038006	XM_001054748	SLAM family member 7	chr13:87644138-87643871		XM_001054748
A_44_P898412	0.000140663	0.392437	9.28776	9.13596	9.37131	9.30223	0.157368	0.546549	P	P	10.4804	10.7037	10.6844	P	P	P			NA			108500831	chr3	108500772	+	rn|3q35	ENSRNOT00000050366			chr3:108500772-108500831
A_44_P898505	0.00138312	1.70105	4.95228	5.00488	5.36745	5.13427	0.903917	1.01399	P	P	4.30606	4.44934	4.31218	P	A	P	RGD1562720	Rattus norvegicus similar to hypothetical protein FLJ25369 (RGD1562720), mRNA [NM_001109240]	500197		Rn.134330	104097563	chr4	104097504	-	rn|4q32	ENSRNOT00000008473	NM_001109240	similar to hypothetical protein FLJ25369	chr4:104097563-104097504		NM_001109240
A_44_P898566	0.0103382	0.66412	9.62774	10.0992	9.77441	10.1281	0.0854694	0.768204	P	P	10.3455	10.5823	10.5987	P	P	P			NA			55357976	chr5	55357917	-	rn|5q22				chr5:055357976-055357917
A_44_P899293	0.0387814	0.635433	6.76297	6.5224	6.14123	6.33886	0.110005	0.718898	P	P	7.37175	6.77746	7.13143	P	P	P	Snai1	Rattus norvegicus snail homolog 1 (Drosophila) (Snai1), mRNA [NM_053805]	116490	TC608907	Rn.8008	158681447	chr3	158681388	+	rn|3q42	ENSRNOT00000012939	NM_053805	snail homolog 1 (Drosophila)	chr3:158681388-158681447	GO:0005622|GO:0005515|GO:0008270|GO:0005634|GO:0001837|GO:0045786|GO:0031069	NM_053805
A_44_P900608	0.0192191	1.88066	6.61939	7.331	6.77523	7.43284	0.387771	1.11411	P	P	6.21579	6.22694	6.06133	P	P	P			NA	TC599783		1432098	chr15_random	1432039	+					chr15_random:001432039-001432098
A_44_P901368	0.00631524	1.61675	5.65384	5.62825	5.84165	5.87261	0.0627748	1.31906	P	P	5.21041	5.08362	4.86543	P	A	P		Q41J82_METBU (Q41J82) PDZ/DHR/GLGF:Peptidase M50, partial (3%) [TC614712]	NA	TC614712		4658376	chr9	4658317	+	rn|9q11				chr9:004658317-004658376
A_44_P913600	0.0426971	0.643863	5.63628	5.71467	5.87198	5.74662	0.476094	0.859388	P	P	6.17467	6.25603	6.66115	P	P	P			NA			35236679	chr18	35236618	-	rn|18p11				chr18:035236679-035236618
A_44_P913962	0.000255004	0.280432	6.59928	6.38973	6.83508	6.73073	0.122943	0.445845	P	P	8.69531	8.26747	8.45237	P	P	P			NA			75573002	chr6	75572943	-	rn|6q23				chr6:075573002-075572943
A_44_P914096	7.74e-06	0.265007	9.06383	8.93517	9.31682	9.1403	0.124173	0.400501	P	P	11.1333	10.9495	11.021	P	P	P	RGD1560017	PREDICTED: Rattus norvegicus similar to Ac2-210 (RGD1560017), mRNA [XM_001073068]	362181			90223316	chr3	90223257	-	rn|3q32		XM_001073068	similar to Ac2-210	chr3:90223316-90223257	GO:0005622|GO:0003735|GO:0015934|GO:0005840|GO:0006412	XM_001073068
A_44_P914868	0.00771881	0.604457	5.81291	5.34639	5.67995	6.02034	0.413191	0.896213	P	P	6.37095	6.3947	6.60698	P	P	P		AGENCOURT_28542706 NIH_MGC_248 Rattus norvegicus cDNA clone IMAGE:7374382 5', mRNA sequence [CO567020]	NA	TC582822	Rn.19450	20050674	chr19	20050615	-	rn|19p11		CO567020		chr19:20050674-20050615
A_44_P915255	9.66e-06	0.148107	2.30311	2.46445	2.51026	2.74336	0.290332	0.412891	A	A	5.12106	5.21599	5.45056	P	P	P		Q56DL5_RAT (Q56DL5) MD2, partial (32%) [TC593622]	NA	TC593622		1701528	chr5	1701469	-	rn|5q11				chr5:001701528-001701469
A_44_P915860	0.0480272	0.377101	2.80891	3.8358	4.60633	5.30531	0.333898	0.668808	P	P	5.5908	5.49301	6.25158	P	P	P		Q21Z45_9BURK (Q21Z45) ABC-type transport system ipermease component, partial (6%) [TC611325]	NA	TC611325		2510166	chr20	2510107	-	rn|20p12		BX883049		chr20:002510166-002510107
A_44_P928761	0.000281871	0.368218	6.11534	5.80435	6.11103	5.58325	0.146529	0.469262	P	P	7.52986	7.24106	7.29819	P	P	P			NA			11270165	chr14	11270107	+	rn|14p22	ENSRNOT00000032787			chr14:11270107-11270165
A_44_P929020	0.00478897	1.80447	6.87129	6.66438	7.19164	7.06313	0.584317	1.05822	P	P	6.13559	6.11459	6.07814	P	P	P			NA			153501082	chr3	153501023	-	rn|3q42	ENSRNOT00000029014			chr3:153501082-153501023
A_44_P929321	0.000184872	0.347352	5.17554	5.08362	5.15042	5.28634	0.174462	0.510604	P	P	6.83433	6.58894	6.66991	P	P	P			NA			NA		NA
A_44_P929396	0.0019766	0.495882	5.09945	5.31454	5.72876	5.59002	0.261677	0.674305	P	P	6.46361	6.60637	6.31128	P	P	P			NA			132994622	chrX	132994562	+	rn|Xq35	ENSRNOT00000034494			chrX:132994562-132994622
A_44_P930681	0.0346416	0.487401	3.34416	4.70482	4.3803	3.80712	0.61545	0.83175	A	A	5.34348	5.42022	4.69597	P	P	P		RVL15054 Wackym-Soares normalized rat vestibular cDNA library Rattus norvegicus cDNA 5', mRNA sequence [DV723298]	NA	TC590336	Rn.216931	38395435	chr13	38395376	-	rn|13q11		DV723298		chr13:038395435-038395376
A_44_P932288	0.00644458	1.5988	5.16349	4.61464	5.01099	5.00973	0.301388	0.805782	P	P	4.25795	4.13499	4.44904	A	A	P			NA	TC610056		148154868	chr1	148154809	-	rn|1q32				chr1:148154868-148154809
A_44_P932828	0.0107012	0.623429	9.26014	9.56	9.82646	9.68655	0.245506	0.838895	P	P	10.1645	10.5081	10.1362	P	P	P		Q4T6G0_TETNG (Q4T6G0) Chromosome undetermined SCAF8780, whole genome shotgun sequence, partial (5%) [TC631242]	NA	TC631242		89817019	chr3	89816960	+	rn|3q32				chr3:089816960-089817019
A_44_P933802	0.044783	1.81362	7.56474	6.97636	6.46361	6.52437	0.724592	1.03649	P	P	5.85237	6.1205	6.27762	P	P	P			NA	TC593331		124930720	chr8	124930661	+	rn|8q32				chr8:124930661-124930720
A_44_P934688	0.0326497	0.658165	5.46371	5.12667	5.63285	5.39447	0.696295	0.908814	P	P	6.16556	5.70453	6.14251	P	P	P		CLS1_BACCR (Q81I00) Cardiolipin synthetase 1 (Cardiolipin synthase 1) (CL synthase 1) , partial (4%) [TC618126]	NA	TC618126		70960992	chr5	70960933	+	rn|5q24				chr5:070960933-070960992
A_44_P935107	0.0239977	2.18045	6.35621	5.93878	5.44996	5.35222	0.374964	1.28624	P	P	4.25373	4.64273	5.10043	A	A	P		zinc finger protein 101 Gene [Source:MGI Symbol;Acc:MGI:107547] [ENSRNOT00000009270]	NA	TC623695	Rn.167657	14271402	chr7	14271343	-	rn|7q11	ENSRNOT00000009270	FQ211033		chr7:14271402-14271343
A_44_P935402	0.0243651	2.33193	6.09609	5.61526	5.88402	5.84048	0.766699	1.06425	P	P	4.1137	4.80718	4.90117	A	A	P			NA			72397865	chr9	72397806	+	rn|9q33				chr9:072397806-072397865
A_44_P944882	0.0058578	2.0901	4.71958	5.07667	4.8717	4.22228	0.838826	0.936651	P	P	3.59539	3.93957	3.50291	A	A	A		AGENCOURT_17891062 NIH_MGC_238 Rattus norvegicus cDNA clone IMAGE:7132718 5', mRNA sequence [CK600836]	NA		Rn.136289	49619640	chr14	49619581	+	rn|14q11		CK600836		chr14:049619581-049619640
A_44_P945215	0.00672091	0.646397	5.15353	5.32502	5.10695	5.1378	0.678386	1.05986	P	P	5.73825	5.70191	5.98209	P	P	P		Q25LS4_MACFA (Q25LS4) Brain cDNA, clone: QccE-20518, partial (72%) [TC580490]	NA	TC580490		12327132	chr2	12327073	-	rn|2q11				chr2:012327132-012327073
A_44_P946665	0.00314808	0.0548912	3.1786	2.51544	2.56876	2.56603	0.827629	0.886715	A	A	6.77648	7.49759	6.19902	P	P	P			NA	TC627263		35510297	chr12	35510238	+	rn|12q16				chr12:035510238-035510297
A_44_P957913	0.00702749	0.614476	4.18757	4.24491	4.21897	4.71986	0.295292	0.943479	A	P	4.98784	5.14684	5.04948	P	P	P		Q16861_HUMAN (Q16861) Super cysteine rich protein (Fragment), partial (30%) [TC605160]	NA	TC605160	Rn.41405	NA		NA				BF289621
A_44_P958487	0.0164922	0.427451	3.71653	4.77192	4.38424	4.66432	0.100114	0.41282	A	P	5.13427	5.87763	5.86337	P	P	P		Q4QR75_RAT (Q4QR75) Exosome component 9, partial (8%) [TC598072]	NA	TC598072	Rn.203276	123061951	chr2	123061892	-	rn|2q25		AI136348		chr2:123061951-123061892
A_44_P958992	0.0109644	0.304504	5.48342	5.42975	5.37706	5.28799	0.303346	0.656094	P	P	6.854	6.91631	7.47961	P	P	P			NA			162195934	chr1	162195874	-	rn|1q32	ENSRNOT00000034797			chr1:162195934-162195874
A_44_P959291	0.00539234	2.58845	5.67206	5.4423	5.75648	6.05724	0.174361	1.398	P	P	4.47453	4.60951	3.97146	P	A	A			NA			85441904	chr17	85441845	+	rn|17q12.3				chr17:085441845-085441904
A_44_P959369	0.000627083	0.498963	6.84694	6.5308	6.38295	6.62401	0.190441	0.647392	P	P	7.63352	7.52312	7.66677	P	P	P			NA			191391166	chr2	191391106	-	rn|2q34				chr2:191391166-191391106
A_44_P961201	0.00870441	0.312538	3.14536	4.22425	3.28702	4.35317	0.122874	0.609324	A	P	5.46173	5.67693	5.43708	P	P	P			NA	TC605364		29840562	chr10	29840503	+	rn|10q21				chr10:029840503-029840562
A_44_P963682	0.00687568	1.90996	7.73526	7.41558	8.08905	7.5909	0.563011	0.930994	P	P	7.03608	6.77458	6.53327	P	P	P		GATA_STAEQ (Q5HN34) Glutamyl-tRNA(Gln) amidotransferase subunit A (Glu-ADT subunit A) , partial (4%) [TC623686]	NA	TC623686		137338570	chr6	137338511	+	rn|6q32				chr6:137338511-137338570
A_44_P963992	0.0358105	0.502828	5.74613	5.10018	4.56444	5.192	0.493278	0.865494	A	P	6.07478	5.77635	6.62675	P	P	P			NA	TC629601		56836764	chr8	56836705	+	rn|8q24				chr8:056836705-056836764
A_44_P974203	0.00565644	0.41295	6.11928	6.38295	6.38235	6.13085	0.0772998	0.624549	P	P	7.62344	7.21448	7.72045	P	P	P			NA			29668855	chr1	29668796	-	rn|1p11				chr1:029668855-029668796
A_44_P974229	0.00753275	0.656757	5.88719	5.67828	5.94881	5.97206	0.0815164	0.56969	P	P	6.62088	6.29494	6.51338	P	P	P			NA			70650528	chr1	70650467	-	rn|1q21				chr1:070650528-070650467
A_44_P974553	0.00631757	0.632071	5.61465	5.78898	5.72641	5.85995	0.172117	0.847328	P	P	6.43359	6.23608	6.54949	P	P	P			NA			NA		NA
A_44_P974994	0.000100793	0.395873	4.9138	4.73006	4.827	4.58955	0.171605	0.503376	P	P	6.15214	6.07418	6.09346	P	P	P			NA			5483786	chrX	5483727	+	rn|Xq11				chrX:005483727-005483786
A_44_P978012	0.00406876	0.168253	5.21073	3.62221	4.47376	4.86769	0.0450978	1.41836	A	P	7.15574	7.24807	7.2719	P	P	P			NA	TC617367		38945421	chr10	38945362	-	rn|10q22				chr10:038945421-038945362
A_44_P978150	0.00609811	0.630752	6.1009	6.17132	6.11739	6.24391	0.680762	0.919428	P	P	6.76054	6.72634	6.97347	P	P	P		Q6P1B6_MOUSE (Q6P1B6) Selenophosphate synthetase 1, partial (37%) [TC604605]	NA	TC604605		NA		NA
A_44_P978775	0.000680372	0.525139	5.39619	5.36001	5.71467	5.728	0.253253	0.720628	P	P	6.46804	6.39847	6.59418	P	P	P			NA	TC619588		NA		NA
A_44_P978862	0.000148706	2.10132	8.05615	7.98554	7.89847	7.87335	0.0889158	0.760131	P	P	6.92638	6.76475	6.95347	P	P	P		Q2WI69_CLOBE (Q2WI69) Drug efflux protein, partial (5%) [TC626343]	NA	TC626343		240715132	chr2	240715073	-	rn|2q44				chr2:240715132-240715073
A_44_P987286	1.09e-05	0.317141	5.56245	5.60558	5.35133	5.67289	0.126365	0.571917	P	P	7.1302	7.25915	7.23667	P	P	P		BF545850 UI-R-BT0-qe-a-08-0-UI.r1 UI-R-BT0 Rattus norvegicus cDNA clone UI-R-BT0-qe-a-08-0-UI 5', mRNA sequence [BF545850]	NA	TC628116	Rn.16154	52193339	chr3	52193280	+	rn|3q21		BF545850		chr3:052193280-052193339
A_44_P989737	0.0276455	0.625233	6.5137	5.9311	6.57505	6.26724	0.168303	0.598095	P	P	7.31699	6.87108	6.82082	P	P	P			NA			13258789	chr10	13258730	-	rn|10q12				chr10:013258789-013258730
A_44_P991459	0.000690912	0.536965	7.10626	7.03107	7.1859	7.25563	0.183623	0.672681	P	P	8.00322	7.93967	8.17915	P	P	P	Nsmce2	Rattus norvegicus non-SMC element 2, MMS21 homolog (S. cerevisiae) (Nsmce2), mRNA [NM_001024876]	299957	TC623277	Rn.203454	96393543	chr7	96393484	+	rn|7q33	ENSRNOT00000005376	NM_001024876	non-SMC element 2, MMS21 homolog (S. cerevisiae)	chr7:96393484-96393543	GO:0006281|GO:0016874|GO:0008270|GO:0006310|GO:0005634|GO:0046872	NM_001024876
A_44_P991532	0.0186059	0.624141	10.652	10.2314	10.6844	10.4886	0.784512	0.929769	P	P	11.4719	11.0803	11.0199	P	P	P	RT1-Da	Rattus norvegicus RT1 class II, locus Da (RT1-Da), mRNA [NM_001008847]	294269	TC584781	Rn.103146	4641163	chr20	4641104	+	rn|20p12	ENSRNOT00000048332	NM_001008847	RT1 class II, locus Da	chr20:4641104-4641163	GO:0005886|GO:0005764	NM_001008847
A_44_P992908	0.0150749	1.72384	10.1998	10.1201	9.53207	10.1645	0.312438	1.35496	P	P	9.3019	9.23113	9.19275	P	P	P	Hspb1	Rattus norvegicus heat shock protein 1 (Hspb1), mRNA [NM_031970]	24471	TC605143	Rn.3841	21911664	chr12	21911494	-	rn|12q12	ENSRNOT00000031555	NM_031970	heat shock protein 1	chr12:21911664-21911494	GO:0005515|GO:0043130|GO:0000502|GO:0030018|GO:0005886|GO:0009408|GO:0009986|GO:0005625|GO:0005634|GO:0006916|GO:0005626|GO:0009615|GO:0042802|GO:0005622|GO:0005737|GO:0043292	NM_031970
A_44_P995887	0.018153	0.54942	4.69268	5.28634	5.27632	4.50007	0.26189	0.730228	P	A	5.81431	5.7835	5.9311	P	P	P		Q2D6R4_ACICY (Q2D6R4) Proton-translocating NADH-quinone oxidoreductase, chain N, partial (6%) [TC607623]	NA	TC607623		61734199	chr2	61734140	+	rn|2q16				chr2:061734140-061734199
A_44_P996006	0.00749821	1.51132	9.33562	9.39774	9.62985	9.35972	0.871228	1.01681	P	P	9.01137	8.68649	8.8026	P	P	P	Slc35b4	Rattus norvegicus solute carrier family 35, member B4 (Slc35b4), mRNA [NM_001106590]	296969	TC619234	Rn.23967	61483317	chr4	61483258	-	rn|4q22	ENSRNOT00000012179	NM_001106590	solute carrier family 35, member B4	chr4:61483317-61483258	GO:0005794|GO:0016020|GO:0015790|GO:0005462|GO:0005464|GO:0016021|GO:0015788|GO:0055085	NM_001106590
A_44_P998060	0.0154538	0.395886	3.32785	3.21857	3.70527	4.48683	0.257311	0.790114	A	P	5.14166	5.09643	5.10152	P	P	P	Mobkl3	Rattus norvegicus MOB1, Mps One Binder kinase activator-like 3 (yeast) (Mobkl3), mRNA [NM_133528]	171050	TC575436	Rn.12262	53946321	chr9	53946262	+	rn|9q31	ENSRNOT00000020536	NM_133528	MOB1, Mps One Binder kinase activator-like 3 (yeast)	chr9:53946262-53946321	GO:0005515|GO:0005737|GO:0005794|GO:0016020|GO:0032580|GO:0006810|GO:0005624|GO:0046872	NM_133528
A_44_P999115	0.00228791	1.54456	4.89271	4.73445	4.88822	5.06771	0.999395	1.00018	P	P	4.25921	4.29683	4.26391	A	A	P	Tmc5	Rattus norvegicus transmembrane channel-like 5 (Tmc5), mRNA [NM_001012216]	365360	TC574907	Rn.145296	176858240	chr1	176858181	+	rn|1q35	ENSRNOT00000065601	NM_001012216	transmembrane channel-like 5	chr1:176858181-176858240	GO:0016020|GO:0016021	NM_001012216
