# Supplementary material for: The Mixture of Salvianolic Acids from Salvia miltiorrhiza and Total Flavonoids from Anemarrhena asphodeloides Attenuate Sulfur Mustard-Induced Injury
Source: Int J Mol Sci. 2015 Oct 15;16(10):24555–73. doi: 10.3390/ijms161024555 (PMC4632764; doi:10.3390/ijms161024555)
Supplement: Supplementary file 1 [file ijms-16-24555-s001.zip › Table S1.xls]

## Sheet: onewayANOVA_result-p005
probeset	C31_NS	C32_NS	C33_NS	S21_NS	S22_NS	S23_NS	Z1_NS	Z2_NS	Z3_NS	Z4_NS	pvalues	fdr	qvalues	mean1	mean2	mean3	stdvar1	stdvar2	stdvar3
A_42_P453894	11.6313	11.4879	11.5469	11.3526	11.2876	11.3038	11.3288	11.5419	11.5318	11.4729	0.0179319	0.0179319	0.143882	11.5554	11.3147	11.4689	0.0720903	0.0338569	0.0981874
A_42_P453935	13.894	13.8474	13.9206	14.0685	13.9656	14.0487	13.834	13.8617	13.8883	13.9867	0.0271196	0.0271196	0.165678	13.8873	14.0276	13.8926	0.0370616	0.0545787	0.066471
A_42_P454824	5.18541	4.75693	5.00323	4.48709	5.13155	5.28589	5.52513	5.48989	5.56392	5.42515	0.0441956	0.0441956	0.199568	4.98185	4.96818	5.50103	0.215039	0.42372	0.0589284
A_42_P455825	7.05795	7.11637	7.21852	7.62654	7.68913	7.55304	7.42442	7.3992	7.51847	7.61522	0.000528654	0.000528654	0.0449115	7.13095	7.6229	7.48933	0.0812711	0.0681166	0.0983759
A_42_P456939	8.35887	8.12556	8.24097	7.71331	7.85813	8.02735	8.03588	7.96165	7.89412	7.94434	0.0104436	0.0104436	0.119051	8.2418	7.86626	7.959	0.116654	0.157179	0.0587122
A_42_P458876	1.98864	2.0638	2.05303	2.00301	2.02758	1.98333	3.30242	2.81173	2.82656	3.02844	7.59657e-05	7.59657e-05	0.0204026	2.03516	2.00464	2.99228	0.0406426	0.0221715	0.229169
A_42_P460021	5.71732	5.11697	5.28463	5.93648	6.16586	7.11088	5.56119	5.06348	4.99649	5.22455	0.0148444	0.0148444	0.135385	5.37298	6.4044	5.21143	0.309771	0.622479	0.252055
A_42_P462239	12.025	12.2018	12.1373	11.8811	11.9042	11.7519	12.1084	11.8783	11.8985	11.9555	0.025307	0.025307	0.162782	12.1213	11.8457	11.9602	0.0894956	0.082103	0.104077
A_42_P464055	2.00825	2.02389	2.04488	2.86787	2.98428	2.02813	3.44212	2.90309	3.5366	3.88754	0.00565709	0.00565709	0.0923862	2.02568	2.62676	3.44234	0.0183799	0.521688	0.407384
A_42_P465408	10.9378	11.2219	11.0371	11.1861	11.124	11.1439	10.9734	10.8929	10.8138	10.8529	0.0152129	0.0152129	0.1367	11.0656	11.1513	10.8833	0.144185	0.0317174	0.0682423
A_42_P465601	8.77261	8.6821	8.74707	8.34405	8.15575	7.25182	8.16972	8.49175	8.31234	8.33547	0.0498841	0.0498841	0.208067	8.73392	7.9172	8.32732	0.046666	0.583882	0.131865
A_42_P468231	4.21239	3.02166	3.09938	3.19572	3.7252	3.74576	4.25974	4.32704	4.62101	4.51384	0.0272575	0.0272575	0.165807	3.44447	3.55556	4.43041	0.666166	0.3118	0.166439
A_42_P470417	3.92681	4.04126	4.24255	4.43596	4.6351	4.45525	4.68989	4.53759	4.8426	4.42072	0.00686365	0.00686365	0.100809	4.07021	4.50877	4.6227	0.15985	0.10983	0.183405
A_42_P471442	1.99849	2.0181	2.2404	1.996	1.99691	2.605	3.84263	3.37125	3.31285	2.86491	0.00241057	0.00241057	0.0712744	2.08566	2.1993	3.34791	0.134362	0.351345	0.399921
A_42_P477222	7.304	7.19353	6.94228	7.12906	7.04944	7.14372	7.59072	7.31674	7.89605	7.62549	0.0154142	0.0154142	0.136836	7.1466	7.10741	7.60725	0.185373	0.0507346	0.236931
A_42_P479312	11.7992	11.8305	11.8765	11.6587	11.8003	11.7844	11.7298	11.4772	11.5391	11.5244	0.0121467	0.0121467	0.126251	11.8354	11.7478	11.5676	0.0388567	0.0775319	0.111308
A_42_P479348	5.53833	5.71049	5.73295	5.4529	5.5484	5.38098	5.8749	6.13945	5.74377	5.91517	0.00711628	0.00711628	0.102774	5.66059	5.46076	5.91832	0.106472	0.0839892	0.164581
A_42_P480723	5.54536	5.41317	5.52901	5.16843	5.64423	5.74219	6.13865	5.82964	6.10151	6.32446	0.0113405	0.0113405	0.12307	5.49585	5.51828	6.09857	0.0720651	0.306919	0.204094
A_42_P487031	10.3924	10.4831	10.5343	10.6886	10.6017	10.6328	10.3643	10.2976	10.4918	10.5247	0.0264496	0.0264496	0.164187	10.4699	10.641	10.4196	0.0718402	0.0440251	0.106755
A_42_P488076	9.07966	8.96833	9.08746	9.18826	9.12673	9.26135	8.93265	8.9885	8.9786	8.93997	0.00243787	0.00243787	0.0712744	9.04515	9.19211	8.95993	0.066644	0.0673968	0.0277359
A_42_P489817	7.47925	7.56775	7.58344	7.91873	7.72919	7.74206	7.82992	8.35327	7.89994	8.14212	0.0157994	0.0157994	0.137996	7.54348	7.79666	8.05631	0.056176	0.105914	0.238924
A_42_P490305	10.8252	11.1636	10.8893	10.7535	10.6265	11.0045	10.7084	10.3666	10.3838	10.3445	0.0192434	0.0192434	0.147218	10.9594	10.7948	10.4508	0.179764	0.192363	0.172479
A_42_P490576	7.74369	7.87636	7.83424	7.40325	7.47699	7.24929	7.75714	7.93926	7.47494	7.57733	0.0232736	0.0232736	0.158061	7.81809	7.37651	7.68717	0.0677924	0.11618	0.204576
A_42_P491318	8.18089	8.14795	7.96794	7.98323	8.23865	7.9086	8.29143	8.47035	8.43704	8.33117	0.0170629	0.0170629	0.141865	8.09893	8.04349	8.3825	0.114627	0.173077	0.0848945
A_42_P492195	8.26677	8.28438	8.31844	8.30579	8.32105	8.34631	8.12981	8.27925	8.14212	8.25635	0.0451592	0.0451592	0.201243	8.28986	8.32439	8.20188	0.0262675	0.0204645	0.0768507
A_42_P493785	10.2694	10.1155	10.191	9.93667	9.81952	10.1986	9.78014	9.81251	9.95853	9.90157	0.0295582	0.0295582	0.171561	10.1919	9.98494	9.86319	0.0769632	0.194119	0.0817081
A_42_P495691	10.3986	10.2656	10.293	10.3501	10.3674	10.1073	10.5946	10.522	10.7111	10.6258	0.00539619	0.00539619	0.0912368	10.3191	10.2749	10.6134	0.0702106	0.145411	0.0783521
A_42_P495741	2.53983	2.73118	3.76111	3.17914	3.0435	3.28394	4.1268	3.72451	3.99883	3.68547	0.0400669	0.0400669	0.192447	3.01071	3.16886	3.8839	0.656874	0.120547	0.213685
A_42_P496649	10.3711	10.4775	10.3214	9.99582	10.1645	9.64064	10.4327	10.4518	10.6046	10.2382	0.0174232	0.0174232	0.143004	10.39	9.93366	10.4318	0.0797436	0.267407	0.150258
A_42_P497153	7.08936	6.98385	7.21388	7.37916	7.4821	7.46304	7.22596	7.58734	7.58555	7.29941	0.031019	0.031019	0.174988	7.09569	7.44143	7.42457	0.115146	0.0547682	0.189313
A_42_P499146	4.93846	4.24468	4.796	4.32832	4.57252	4.42919	5.00769	5.71667	4.96058	4.97996	0.047494	0.047494	0.20503	4.65971	4.44334	5.16623	0.366421	0.122711	0.367473
A_42_P499472	11.6331	11.5637	11.567	11.4474	11.5645	11.4838	11.7246	11.7694	11.8437	11.5577	0.0324931	0.0324931	0.178904	11.588	11.4986	11.7238	0.039135	0.0599358	0.12118
A_42_P499546	8.94231	8.79686	8.65289	8.10291	8.12498	8.56875	8.45907	8.32371	8.58768	8.44509	0.020401	0.020401	0.149559	8.79736	8.26555	8.45389	0.144709	0.262813	0.107935
A_42_P499899	5.97418	6.27243	5.81697	6.70855	6.48007	5.99093	6.94228	7.16548	6.87938	7.06942	0.00319498	0.00319498	0.0769915	6.02119	6.39318	7.01414	0.231339	0.366616	0.128171
A_42_P503597	14.32	14.282	14.283	14.0804	14.1647	14.1992	14.2254	14.1992	14.2567	14.2216	0.00652004	0.00652004	0.0983572	14.295	14.1481	14.2257	0.0216452	0.0611307	0.0236881
A_42_P504077	10.8169	10.5838	10.4543	10.1483	10.2784	10.3575	10.2069	10.4105	10.3599	10.2717	0.0211317	0.0211317	0.151912	10.6183	10.2614	10.3122	0.18377	0.105629	0.0906603
A_42_P504358	11.6486	12.0271	11.7679	11.9144	11.962	11.8567	12.2011	12.2905	12.1752	12.3198	0.00391214	0.00391214	0.0828071	11.8145	11.911	12.2467	0.193481	0.0527712	0.0694192
A_42_P504852	11.7046	11.9074	11.5637	11.8414	11.6341	11.7658	12.0241	12.255	11.9614	11.9577	0.0317379	0.0317379	0.176834	11.7252	11.7471	12.0495	0.172741	0.104909	0.140284
A_42_P506273	11.0815	10.8549	10.9873	10.0992	10.2142	9.71829	9.7892	9.95295	10.1935	10.0731	0.000478715	0.000478715	0.0430838	10.9746	10.0106	10.0022	0.113824	0.259563	0.172625
A_42_P506345	10.7131	10.6568	10.6357	10.9089	10.9867	10.8629	10.7381	10.7523	10.8263	10.8329	0.00171214	0.00171214	0.0644271	10.6686	10.9195	10.7874	0.0400101	0.0625964	0.0491439
A_42_P506453	4.2099	4.2109	4.09497	4.05839	4.09872	3.85144	5.21343	4.10628	5.29332	4.9895	0.0292384	0.0292384	0.170709	4.17192	4.00285	4.90063	0.0666441	0.132668	0.544957
A_42_P506830	13.1578	13.027	13.0545	12.9402	13.0579	13.0257	13.2309	13.318	13.2309	13.0589	0.0460238	0.0460238	0.203084	13.0797	13.0079	13.2097	0.0689619	0.0608213	0.108604
A_42_P508984	8.59059	9.63324	9.40174	9.81352	10.1843	10.4401	10.1366	10.5781	10.1247	10.0467	0.0193491	0.0193491	0.14732	9.20852	10.146	10.2215	0.547521	0.31505	0.241027
A_42_P510432	12.7517	12.7622	12.783	12.9377	12.8886	12.8026	12.9217	12.9793	12.9009	12.9231	0.00483287	0.00483287	0.0881241	12.7656	12.8763	12.9313	0.015959	0.0684022	0.0336053
A_42_P512232	6.39881	6.11699	6.23399	5.94395	6.19002	6.29271	6.50578	6.42816	6.53797	6.37071	0.0390363	0.0390363	0.191076	6.24993	6.14223	6.46066	0.141587	0.179222	0.0756292
A_42_P512460	9.55222	9.62085	9.63714	9.81681	9.81171	9.6893	9.73346	9.77065	9.8539	9.94024	0.0171321	0.0171321	0.142065	9.6034	9.77261	9.82456	0.0450703	0.072191	0.0921012
A_42_P513025	8.57639	8.59657	8.41533	8.43982	8.13682	8.03722	8.25028	8.18297	8.34493	8.20124	0.0366424	0.0366424	0.186563	8.52943	8.20462	8.24486	0.0993283	0.209686	0.0725204
A_42_P514244	7.24863	7.3465	7.41027	7.64044	7.78601	7.65674	7.65797	7.52903	7.45405	7.73215	0.0088786	0.0088786	0.111344	7.33513	7.6944	7.5933	0.0814179	0.0797547	0.125144
A_42_P514254	6.20615	6.01016	5.80187	6.0353	5.79264	6.0735	6.78322	6.37654	6.96469	6.70024	0.00352573	0.00352573	0.0801918	6.00606	5.96714	6.70617	0.202172	0.152331	0.245941
A_42_P515454	6.33427	6.23864	6.12143	6.05175	6.14045	6.23608	6.66115	6.33558	6.75273	6.64992	0.00766427	0.00766427	0.105543	6.23145	6.14276	6.59984	0.106601	0.0921848	0.182092
A_42_P516535	4.90312	5.01203	5.17094	4.97908	4.80529	4.59545	5.44685	5.48075	5.5197	5.21826	0.00308272	0.00308272	0.0764205	5.0287	4.79327	5.41639	0.134684	0.192095	0.135398
A_42_P516941	8.01406	8.00075	7.92056	7.7983	7.65517	8.05672	7.65193	7.56088	7.70162	7.64895	0.0202932	0.0202932	0.149513	7.97846	7.83673	7.64085	0.0505814	0.203517	0.0585266
A_42_P519910	13.1855	13.1515	13.3661	13.3468	13.3855	13.3146	13.4332	13.3976	13.3912	13.3927	0.0333142	0.0333142	0.180422	13.2344	13.349	13.4037	0.115344	0.0355254	0.0198834
A_42_P521006	9.42259	9.34435	9.39619	9.619	9.64493	9.53594	9.74001	9.6367	9.59656	9.61353	0.00135248	0.00135248	0.060393	9.38771	9.59995	9.6467	0.0398081	0.0569364	0.0643451
A_42_P522374	2.89948	3.74541	3.09849	2.38203	3.37672	2.88183	3.53008	3.77103	4.30042	3.86587	0.042689	0.042689	0.197146	3.24779	2.8802	3.86685	0.442288	0.497347	0.321755
A_42_P522562	9.20001	9.17573	9.19673	9.41756	9.35521	9.58212	9.10777	9.12342	9.13278	9.23614	0.00251229	0.00251229	0.0712984	9.19082	9.45163	9.15003	0.0131715	0.117233	0.0583253
A_42_P523688	9.34788	9.50214	9.22623	10.9329	9.91541	11.2799	10.4214	10.1885	9.78241	10.4495	0.0187567	0.0187567	0.146068	9.35875	10.7094	10.2105	0.138275	0.709156	0.308416
A_42_P524577	6.8878	7.03974	6.73946	6.82116	6.82116	6.78834	7.46946	7.17746	7.20054	7.0971	0.00809233	0.00809233	0.106836	6.889	6.81022	7.23614	0.150144	0.0189486	0.161742
A_42_P529842	5.03828	5.31972	4.71312	5.47537	4.56918	5.12462	4.22074	4.05727	3.38158	3.55198	0.00560761	0.00560761	0.0920731	5.02371	5.05639	3.80289	0.303566	0.456934	0.399907
A_42_P529875	4.75574	4.67228	4.99808	4.21423	4.31672	4.37576	4.28793	4.09516	4.24754	4.30865	0.00090459	0.00090459	0.0540985	4.8087	4.30224	4.23482	0.169236	0.0817326	0.096506
A_42_P530171	11.5913	11.5949	11.676	11.5698	11.6521	11.5437	11.6653	11.8797	11.946	11.8135	0.0170946	0.0170946	0.141955	11.6207	11.5886	11.8261	0.0479385	0.0565553	0.120105
A_42_P532072	7.37302	7.31921	7.31225	7.57823	7.51958	7.63008	7.59976	7.40187	7.66446	7.68759	0.0170053	0.0170053	0.141806	7.33483	7.57596	7.58842	0.0332613	0.0552844	0.129801
A_42_P534882	2.05777	2.05375	1.99862	2.27797	2.09391	2.34358	1.92279	1.89363	2.03281	2.07612	0.0202352	0.0202352	0.149194	2.03671	2.23849	1.98133	0.0330524	0.129432	0.0870907
A_42_P535743	12.0067	11.8765	12.1212	12.3737	12.2334	12.1931	12.0703	11.9004	11.8268	11.7388	0.0140482	0.0140482	0.133277	12.0015	12.2667	11.8841	0.122454	0.0947996	0.140598
A_42_P536393	11.3124	11.2255	11.2442	11.1087	11.0614	11.0419	11.3297	11.4098	11.2029	11.2556	0.00688992	0.00688992	0.100867	11.2607	11.0706	11.2995	0.0457361	0.0343234	0.0900783
A_42_P538374	5.17953	5.34164	5.7524	5.82791	5.86951	5.98698	5.62001	5.54002	5.44796	5.57249	0.027846	0.027846	0.167282	5.42453	5.8948	5.54512	0.295292	0.0825004	0.0726249
A_42_P544648	16.8859	16.7851	16.771	16.6892	16.7604	16.6598	17.0238	16.9191	16.9672	16.7974	0.0189238	0.0189238	0.146353	16.814	16.7031	16.9269	0.0626545	0.0517083	0.0963245
A_42_P545536	6.54598	6.35543	6.41348	6.35304	6.23864	6.36193	6.93668	6.75434	7.0022	6.94447	0.000163604	0.000163604	0.0266266	6.4383	6.31787	6.90942	0.0976696	0.068757	0.107437
A_42_P545721	10.1431	10.0129	9.97453	9.7547	9.62033	9.9828	9.68549	9.83522	9.86342	9.71646	0.0477624	0.0477624	0.205621	10.0435	9.78594	9.77515	0.0883202	0.183244	0.0873377
A_42_P546266	9.52652	9.3701	9.36641	9.42728	9.58136	9.26605	9.60877	9.619	9.69297	9.63222	0.0365585	0.0365585	0.186395	9.42101	9.4249	9.63824	0.0913921	0.157668	0.0377276
A_42_P546775	10.4053	10.4682	10.4407	10.3743	10.4723	10.5292	10.7362	10.6881	10.6999	10.4817	0.0256561	0.0256561	0.163245	10.4381	10.4586	10.6515	0.0315131	0.0783635	0.115016
A_42_P547847	4.83018	4.6485	4.86568	5.21073	5.60908	5.73202	5.4788	5.0645	5.17468	5.05517	0.0094709	0.0094709	0.114553	4.78145	5.51728	5.19329	0.116501	0.272501	0.197927
A_42_P549380	11.7749	11.8747	11.8916	11.7689	11.6528	11.8003	11.9391	12.0488	12.0566	11.8286	0.0331964	0.0331964	0.180169	11.8471	11.7407	11.9683	0.0630933	0.0776936	0.107482
A_42_P550396	5.77935	5.37877	5.76567	5.53082	5.58971	5.41999	5.76375	5.92824	6.12114	5.94881	0.0249982	0.0249982	0.162163	5.64127	5.51351	5.94048	0.227429	0.0861753	0.146161
A_42_P550702	11.6977	11.7091	11.9671	12.0714	12.2573	11.9823	11.7903	11.6984	11.8674	11.9194	0.0335549	0.0335549	0.181042	11.7913	12.1037	11.8189	0.152368	0.140336	0.096259
A_42_P551239	5.30967	4.76217	5.04766	4.53523	5.30157	4.76348	4.12875	4.56444	3.78876	4.3211	0.0273217	0.0273217	0.165908	5.03983	4.86676	4.20076	0.273837	0.393471	0.327453
A_42_P553885	6.74447	6.32845	6.33774	6.14698	6.16259	6.35439	7.1604	6.7855	7.14261	7.26042	0.00163808	0.00163808	0.0636094	6.47022	6.22132	7.08723	0.237552	0.115506	0.207734
A_42_P556083	2.28247	2.53835	2.22668	2.34266	2.35965	2.94975	3.72949	3.63291	3.31263	3.92872	0.000645781	0.000645781	0.047704	2.34917	2.55069	3.65094	0.166196	0.3457	0.256978
A_42_P556457	8.0489	8.13899	8.08789	7.88265	7.92837	7.95899	7.89636	8.04379	7.80465	7.76295	0.0370499	0.0370499	0.187336	8.09193	7.92334	7.87694	0.0451824	0.0384157	0.124414
A_42_P556656	7.58907	7.55304	7.43739	7.75181	7.83739	7.59549	7.92837	8.10614	7.88326	7.96077	0.0020625	0.0020625	0.0692858	7.5265	7.72823	7.96964	0.0792488	0.122663	0.0963904
A_42_P559085	7.67688	7.93756	7.84185	7.98529	8.19047	8.20908	7.9086	8.10863	8.28303	8.15677	0.0478428	0.0478428	0.20588	7.81877	8.12828	8.11426	0.131865	0.12418	0.155582
A_42_P559337	6.52182	6.50111	6.55563	7.04756	8.04438	7.30472	7.2919	7.75044	7.19269	7.22511	0.016516	0.016516	0.140069	6.52619	7.46555	7.36504	0.0275233	0.517504	0.260235
A_42_P559414	5.80435	5.962	5.72904	5.93279	5.96361	5.78236	5.45184	5.51516	5.5542	4.96503	0.018228	0.018228	0.144426	5.8318	5.89292	5.37156	0.118881	0.0969782	0.274283
A_42_P559462	3.99174	3.28678	3.1531	3.37785	2.15756	4.43844	1.99209	1.99722	1.96251	1.95475	0.0340098	0.0340098	0.181971	3.4772	3.32461	1.97664	0.450583	1.14137	0.0211436
A_42_P559874	9.68109	9.76552	9.78781	9.90854	9.99755	9.94185	9.71141	9.85626	9.96293	9.85105	0.0414452	0.0414452	0.194568	9.74481	9.94931	9.84541	0.0562928	0.0449738	0.103146
A_42_P560984	13.2523	13.0945	13.006	12.8629	12.8163	12.8735	13.0204	13.1166	13.0579	12.8651	0.0347791	0.0347791	0.183281	13.1176	12.8509	13.015	0.124738	0.0304421	0.107513
A_42_P561930	9.83848	9.68409	9.69546	9.20486	9.38814	9.32235	9.39735	9.3019	9.50292	9.24759	0.00197405	0.00197405	0.0687325	9.73934	9.30512	9.36244	0.0860417	0.0928446	0.112265
A_42_P562435	10.2325	10.3118	10.3506	10.4188	10.5595	10.5844	10.2784	10.3908	10.0653	10.2636	0.0293931	0.0293931	0.171186	10.2983	10.5209	10.2495	0.0601651	0.0892999	0.135304
A_42_P564712	8.47557	8.23619	8.35535	8.08611	8.29112	8.30966	8.46468	8.48657	8.51125	8.55887	0.0197929	0.0197929	0.148517	8.3557	8.22897	8.50534	0.119689	0.12406	0.0404372
A_42_P565385	17.221	17.2634	17.2134	17.1402	17.221	17.1949	17.3946	17.3673	17.3834	17.2432	0.0124322	0.0124322	0.127625	17.2326	17.1854	17.3471	0.0269555	0.0412722	0.0701987
A_42_P567267	13.1245	14.3288	12.4878	15.1528	15.1083	16.3284	15.373	12.9919	13.4894	13.6642	0.0493121	0.0493121	0.207343	13.3137	15.5299	13.8796	0.934973	0.691952	1.03555
A_42_P567527	7.24672	7.30054	7.60293	7.62608	8.12556	7.63903	7.87013	7.77857	7.89033	8.17207	0.0332981	0.0332981	0.180422	7.3834	7.79689	7.92777	0.192013	0.284714	0.169966
A_42_P568060	8.45394	8.59203	8.42886	8.69717	8.61172	8.62463	8.66741	8.95548	9.04882	8.73844	0.0220194	0.0220194	0.154288	8.49161	8.64451	8.85254	0.087864	0.0460596	0.179272
A_42_P568172	9.33852	9.36011	9.34525	9.34032	9.23868	9.42124	8.9885	9.04787	9.13526	9.24593	0.0129728	0.0129728	0.129927	9.34796	9.33341	9.10439	0.0110445	0.0914799	0.11197
A_42_P570677	7.22334	7.27659	7.46396	7.55089	7.67198	7.58157	7.22084	7.18147	7.19389	7.35802	0.00365952	0.00365952	0.0809341	7.3213	7.60148	7.23856	0.126386	0.0629484	0.0813203
A_42_P571955	11.6436	11.3063	11.37	11.4686	11.5494	11.4889	11.848	11.6271	11.7418	11.6415	0.0409866	0.0409866	0.193873	11.44	11.5023	11.7146	0.17923	0.0420017	0.102525
A_42_P573118	8.29143	7.91836	8.05615	8.03789	7.99841	7.66984	8.31541	8.38944	8.41242	8.26893	0.0191115	0.0191115	0.146712	8.08864	7.90205	8.34655	0.188644	0.202063	0.0662647
A_42_P574960	7.80093	7.79433	7.87335	8.15122	8.13007	8.03024	7.91136	7.813	7.80213	7.96961	0.0028209	0.0028209	0.0743572	7.82287	8.10384	7.87402	0.0438372	0.0646106	0.0804637
A_42_P576621	12.8591	12.8551	12.881	12.7666	12.699	12.7666	12.7172	12.8449	12.7094	12.633	0.0479583	0.0479583	0.206028	12.865	12.7441	12.7261	0.0139409	0.0389836	0.087838
A_42_P577136	4.87506	4.16125	4.60659	2.87059	3.82653	2.77095	3.93386	4.37576	4.33125	3.91146	0.00975572	0.00975572	0.115741	4.54764	3.15602	4.13808	0.360538	0.582811	0.24958
A_42_P579898	6.23399	5.99028	6.2149	6.25821	6.41072	6.48423	6.59496	6.59382	6.6863	6.36953	0.0124535	0.0124535	0.127677	6.14639	6.38438	6.56115	0.135533	0.115286	0.134897
A_42_P580305	12.5542	12.3996	12.3567	12.684	12.7865	12.6366	13.0324	12.7732	12.6861	13.1324	0.015875	0.015875	0.13809	12.4368	12.7024	12.906	0.103882	0.076618	0.210703
A_42_P582859	16.4721	16.3589	16.3669	16.3725	16.4356	16.3401	16.7162	16.5604	16.508	16.4783	0.0357487	0.0357487	0.184833	16.3993	16.3827	16.5657	0.0631677	0.0485502	0.105879
A_42_P585695	8.249	9.20059	8.53344	6.21128	7.55184	5.85769	6.19669	7.86829	7.48568	6.26657	0.0262958	0.0262958	0.164174	8.66101	6.54027	6.95431	0.488453	0.893711	0.849446
A_42_P586256	9.88909	10.135	10.0798	9.72214	9.76734	9.51314	9.80439	10.0247	10.1121	9.98681	0.0208828	0.0208828	0.151304	10.0346	9.66754	9.98202	0.129034	0.13561	0.129528
A_42_P591944	4.35838	4.39842	4.29712	4.2731	4.09468	4.56444	4.98076	4.94449	5.01973	4.8102	0.000981035	0.000981035	0.0543084	4.35131	4.31074	4.9388	0.0510238	0.237132	0.0910685
A_42_P592059	10.1635	10.0252	9.98083	9.84239	9.97873	9.64348	10.3006	10.3262	10.3095	9.96501	0.0314435	0.0314435	0.176223	10.0565	9.82153	10.2253	0.0952964	0.168593	0.17387
A_42_P592082	8.78732	8.97504	8.93229	8.32558	8.57417	8.68071	8.87092	9.2266	9.03157	8.92568	0.0106512	0.0106512	0.119642	8.89822	8.52682	9.01369	0.098388	0.182239	0.156823
A_42_P594699	9.26977	9.48366	9.54652	9.80295	9.86305	9.58683	9.65638	9.61104	9.68194	9.77399	0.0297889	0.0297889	0.172061	9.43332	9.75094	9.68084	0.145081	0.145271	0.0686753
A_42_P596630	9.65781	9.69797	9.80153	9.57248	9.41538	9.62502	9.62468	9.43814	9.49938	9.38777	0.0424012	0.0424012	0.196621	9.7191	9.53763	9.48749	0.0741554	0.109083	0.102211
A_42_P596942	3.60726	3.87646	3.32736	3.78926	3.07242	2.97995	2.41913	3.05548	2.9426	2.43053	0.0337526	0.0337526	0.181647	3.60369	3.28054	2.71194	0.274568	0.442985	0.33474
A_42_P599810	13.0989	13.0765	13.105	13.1357	13.1501	13.11	13.3526	13.3912	13.2845	13.2869	0.000123529	0.000123529	0.0229567	13.0935	13.1319	13.3288	0.0150184	0.0203322	0.0522244
A_42_P600372	10.8308	10.499	10.2133	9.78839	9.96293	10.4195	10.6215	10.5648	10.753	10.7898	0.036223	0.036223	0.185575	10.5144	10.0569	10.6823	0.309021	0.325862	0.106581
A_42_P601398	2.18393	2.34849	2.77866	2.25494	2.26479	2.17323	3.40627	2.89831	3.54778	3.58586	0.00166098	0.00166098	0.0636812	2.43703	2.23099	3.35955	0.307088	0.0502612	0.317054
A_42_P601606	15.8499	16.0722	15.922	16.7362	16.1697	16.6971	16.0507	15.9356	15.8085	16.3793	0.0403505	0.0403505	0.192988	15.948	16.5343	16.0435	0.113421	0.31639	0.244738
A_42_P601850	10.5324	10.6621	10.5687	10.3918	10.4208	10.6555	10.1356	10.3101	10.229	10.2613	0.00502938	0.00502938	0.0891772	10.5877	10.4894	10.234	0.0669026	0.144636	0.0735959
A_42_P601920	12.4278	12.2784	12.6671	12.9245	12.9424	12.8912	12.5703	12.8222	12.7843	12.4082	0.0309707	0.0309707	0.174764	12.4578	12.9194	12.6462	0.196109	0.0259913	0.193579
A_42_P602472	8.43982	8.44319	8.72652	8.59584	8.78021	8.57505	8.30379	8.27905	8.40117	8.45282	0.0395863	0.0395863	0.191948	8.53651	8.65037	8.35921	0.164564	0.112924	0.0816906
A_42_P604382	5.16435	4.72499	5.19716	5.1072	5.08521	5.08781	5.61578	5.37753	5.43885	5.59248	0.0104821	0.0104821	0.119062	5.02883	5.0934	5.50616	0.263648	0.0120136	0.116253
A_42_P604425	14.0563	13.9256	14.2053	14.1871	14.0792	13.9104	14.3003	14.2896	14.4466	14.3129	0.0226983	0.0226983	0.156668	14.0624	14.0589	14.3374	0.139973	0.139456	0.0734567
A_42_P606348	3.65553	3.4357	3.45567	3.93259	3.75985	3.45976	4.33479	4.42349	4.58764	4.2284	0.000667146	0.000667146	0.0485892	3.51563	3.7174	4.39358	0.121566	0.239257	0.15198
A_42_P606504	6.6592	6.19828	6.44311	7.03487	7.17963	6.89202	7.25301	6.72948	6.91733	6.82249	0.0192462	0.0192462	0.147218	6.43353	7.03551	6.93058	0.230607	0.143807	0.228226
A_42_P607039	8.57039	8.83554	8.67987	8.46295	8.49922	8.13181	8.6886	8.59032	8.58555	8.63837	0.040824	0.040824	0.193651	8.69527	8.36466	8.62571	0.133244	0.202465	0.0482386
A_42_P613321	13.4087	13.3337	13.3705	13.44	13.3383	13.5638	13.516	13.5761	13.6063	13.5386	0.0241513	0.0241513	0.159595	13.371	13.4474	13.5593	0.0375222	0.112897	0.0399753
A_42_P614249	7.61109	7.75027	7.91672	8.08144	8.14854	8.05696	7.99136	8.15822	8.39333	8.10726	0.0169392	0.0169392	0.141721	7.75936	8.09565	8.16254	0.153021	0.0474101	0.168958
A_42_P615851	8.292	8.34733	8.2926	8.58211	8.75459	8.61505	8.63415	8.70437	8.88452	8.62591	0.00204511	0.00204511	0.0690308	8.31064	8.65058	8.71224	0.0317739	0.091568	0.120126
A_42_P618274	9.23003	9.30647	9.03314	9.01997	8.98882	9.19816	8.80484	8.86442	8.93307	8.83393	0.0107242	0.0107242	0.120263	9.18988	9.06898	8.85906	0.141021	0.112952	0.055008
A_42_P618372	5.98088	5.69711	5.99578	5.30178	5.57295	5.78175	6.08371	6.20653	6.10941	6.04765	0.00864937	0.00864937	0.110538	5.89126	5.55216	6.11183	0.1683	0.240658	0.0680308
A_42_P619308	11.6924	11.6052	11.7569	12.0326	11.8682	11.7913	11.84	11.9746	12.0222	12.0141	0.017329	0.017329	0.142995	11.6848	11.8974	11.9627	0.0760989	0.123241	0.0844241
A_42_P621736	17.65	17.6139	17.6291	17.504	17.5459	17.4751	17.8003	17.727	17.821	17.6291	0.00438716	0.00438716	0.0855653	17.631	17.5083	17.7443	0.0180951	0.0355871	0.0867849
A_42_P621796	5.86997	5.95059	5.89912	5.71596	5.86413	5.84334	6.57713	6.84914	6.47878	6.50679	9.2426e-05	9.2426e-05	0.021342	5.90656	5.80781	6.60296	0.0408235	0.0802192	0.169255
A_42_P621826	3.49852	3.72174	3.50037	3.90715	3.81745	3.7565	4.5077	4.56694	4.06098	4.47878	0.000969196	0.000969196	0.0542669	3.57354	3.82703	4.4036	0.128346	0.0757802	0.231344
A_42_P624212	2.16447	2.25616	2.1532	2.20101	2.20375	2.15957	2.27439	2.31591	2.41016	2.44879	0.0110314	0.0110314	0.121297	2.19128	2.18811	2.36231	0.0564736	0.0247519	0.0809335
A_42_P624333	13.0677	13.0243	12.8381	12.9446	12.9958	12.8134	13.1431	13.2723	13.11	13.2049	0.0171359	0.0171359	0.142065	12.9767	12.9179	13.1826	0.12201	0.0940433	0.0715965
A_42_P624773	8.35207	8.162	8.02735	7.65317	8.0715	7.49482	7.5823	7.834	7.71272	7.72172	0.0321978	0.0321978	0.178127	8.18047	7.73983	7.71269	0.163147	0.297947	0.102956
A_42_P625181	10.9308	10.8472	10.9945	10.6552	10.6537	10.7464	10.5096	10.7715	10.7884	10.6173	0.0256445	0.0256445	0.163245	10.9242	10.6851	10.6717	0.0738344	0.0530933	0.132683
A_42_P626008	4.71859	6.05396	5.87385	3.94239	3.41639	2.34783	2.5186	4.65506	2.81465	4.31869	0.0324236	0.0324236	0.178889	5.5488	3.23554	3.57675	0.724604	0.812518	1.06673
A_42_P626033	12.3654	12.2563	12.4698	12.4054	12.2784	12.3129	12.5694	12.5999	12.5588	12.3878	0.0496046	0.0496046	0.207665	12.3638	12.3322	12.529	0.106765	0.0657054	0.0957246
A_42_P626104	10.3639	10.293	10.3428	10.2478	10.096	10.3433	10.2404	10.0391	9.95387	9.96395	0.0319853	0.0319853	0.177262	10.3332	10.229	10.0493	0.0363673	0.124743	0.132921
A_42_P626447	2.19272	2.26309	2.31912	2.22871	2.2151	2.20139	2.16425	2.143	2.18486	2.17829	0.039733	0.039733	0.192058	2.25831	2.21507	2.1676	0.0633332	0.0136583	0.0185159
A_42_P628764	11.902	12.0466	12.0927	12.1478	12.195	12.3466	12.2706	12.2004	12.214	12.2221	0.0173862	0.0173862	0.143004	12.0138	12.2298	12.2268	0.0995115	0.103877	0.030531
A_42_P629363	4.54267	4.46623	4.41697	4.28165	4.46558	4.72545	5.27441	5.03367	5.04155	5.26426	0.00079241	0.00079241	0.0522015	4.47529	4.4909	5.15347	0.0633348	0.222981	0.133887
A_42_P629394	10.631	10.5125	10.619	10.6917	10.7328	10.7695	10.8736	10.8397	10.8232	10.8428	0.000336352	0.000336352	0.0363547	10.5875	10.7313	10.8448	0.065232	0.0389128	0.0210125
A_42_P630249	10.2458	10.3575	10.2191	10.2248	10.2229	10.2538	10.1834	10.0908	10.1564	10.1655	0.028096	0.028096	0.167782	10.2741	10.2338	10.149	0.0734198	0.0172979	0.0404094
A_42_P630566	9.44592	9.38201	9.53543	9.58075	9.69049	9.62723	9.66432	9.64745	9.74891	9.66404	0.00400833	0.00400833	0.0832001	9.45445	9.63282	9.68118	0.0770684	0.0550817	0.0458357
A_42_P631128	16.6187	16.464	16.5013	16.4207	16.508	16.454	16.7851	16.5982	16.6659	16.578	0.034103	0.034103	0.182218	16.528	16.4609	16.6568	0.0807319	0.0440541	0.0934211
A_42_P631615	7.6173	7.61804	7.57404	7.27518	7.48857	7.19795	6.85349	7.14002	7.43253	7.13691	0.0303657	0.0303657	0.173753	7.60313	7.32057	7.14074	0.0251895	0.150533	0.236409
A_42_P631685	3.30926	3.83643	4.20849	4.26002	4.59652	3.40854	4.80819	4.80416	5.08759	4.58585	0.0367397	0.0367397	0.186778	3.78473	4.08836	4.82145	0.451835	0.612311	0.205599
A_42_P632078	11.7519	11.6686	11.7645	11.9555	12.0837	11.8721	11.9896	11.8907	11.9225	11.905	0.00767008	0.00767008	0.105543	11.7283	11.9704	11.927	0.0521147	0.106574	0.0437551
A_42_P632107	6.08573	5.76783	5.7128	5.76644	5.70274	5.82331	6.43893	5.83959	6.5194	6.27327	0.0456145	0.0456145	0.2022	5.85545	5.76416	6.2678	0.201315	0.0603178	0.303307
A_42_P633019	1.89523	1.89814	1.90339	2.00706	1.89363	1.89778	1.9442	2.30802	2.18667	2.48865	0.0425608	0.0425608	0.197042	1.89892	1.93282	2.23189	0.00413417	0.0643283	0.228426
A_42_P634910	8.04115	7.78849	7.83931	8.05696	8.14967	8.09	8.11994	8.12143	8.02511	8.18874	0.0252425	0.0252425	0.162782	7.88965	8.09888	8.11381	0.133638	0.0469836	0.067274
A_42_P640679	3.31472	4.21296	2.30039	4.15727	3.04585	4.34461	1.96663	2.05359	1.91655	1.9199	0.0146588	0.0146588	0.135121	3.27602	3.84924	1.96417	0.956868	0.702036	0.0638491
A_42_P641234	7.84579	8.10333	8.20876	8.24847	8.16497	8.20811	8.62037	8.58819	8.59059	8.93307	0.00200548	0.00200548	0.0690308	8.05263	8.20718	8.68306	0.186724	0.0417557	0.167317
A_42_P645352	10.5036	10.5174	10.5355	10.6328	10.5629	10.2337	10.7664	10.8463	10.8069	10.6239	0.0458448	0.0458448	0.202779	10.5188	10.4765	10.7609	0.015976	0.213171	0.0969814
A_42_P648597	8.18523	8.29513	8.37238	8.56663	8.6534	8.38493	8.6332	8.55658	8.55225	8.61713	0.00890973	0.00890973	0.111344	8.28425	8.53499	8.58979	0.0940458	0.137002	0.0414082
A_42_P648826	4.65054	4.30085	4.24668	4.2818	4.11809	4.64922	5.05479	4.66905	4.71958	4.93817	0.0372477	0.0372477	0.187624	4.39936	4.3497	4.8454	0.219207	0.271999	0.182005
A_42_P649672	5.10106	4.97908	5.10935	4.98369	5.1864	4.81886	5.59312	5.39095	5.31114	5.47665	0.00555748	0.00555748	0.0919248	5.06316	4.99631	5.44296	0.0729376	0.184098	0.120782
A_42_P650906	11.4646	11.3609	11.3831	11.2265	11.1251	11.0161	11.2732	11.2356	11.2226	11.0364	0.0189928	0.0189928	0.14652	11.4029	11.1226	11.1919	0.0546262	0.105237	0.105887
A_42_P652586	10.5174	10.1403	10.1564	9.83605	9.93834	9.60133	10.1743	10.5894	10.6054	10.1121	0.0298506	0.0298506	0.172104	10.2713	9.79191	10.3703	0.213232	0.172785	0.263533
A_42_P654061	11.3548	11.4039	11.7894	12.0691	11.9168	12.02	11.9543	11.6855	11.8158	11.7039	0.0194934	0.0194934	0.147525	11.516	12.002	11.7899	0.238001	0.0777601	0.123833
A_42_P654166	11.2774	11.143	11.0774	11.085	11.3649	10.9618	11.3329	11.3944	11.6224	11.4867	0.0413684	0.0413684	0.19442	11.1659	11.1372	11.4591	0.101954	0.206581	0.125917
A_42_P654862	7.46862	7.40037	7.17216	7.23394	7.37416	7.25638	7.87214	7.62406	7.99399	7.76969	0.00257829	0.00257829	0.0717815	7.34705	7.28816	7.81497	0.155253	0.075318	0.156857
A_42_P659321	6.71994	6.54162	6.66834	6.09001	6.43178	6.33962	5.90459	5.91328	6.34036	6.08246	0.00884535	0.00884535	0.111344	6.6433	6.28714	6.06017	0.0917595	0.176828	0.203949
A_42_P660068	8.68424	8.63415	8.79111	8.56447	8.50278	8.45317	8.49097	8.38026	8.40374	8.24424	0.00492554	0.00492554	0.0883116	8.70317	8.50681	8.3798	0.080172	0.055758	0.102157
A_42_P662770	9.46982	9.63435	9.53849	9.28261	9.48314	9.64446	9.31611	9.07791	9.15462	9.24231	0.017792	0.017792	0.143478	9.54756	9.47007	9.19774	0.0826384	0.181276	0.103627
A_42_P664459	5.00702	4.86839	5.01336	4.90028	5.07873	5.07566	4.41198	4.43347	4.5536	4.57851	0.000179714	0.000179714	0.0276147	4.96293	5.01822	4.49439	0.0819322	0.102155	0.083832
A_42_P664501	12.969	12.6998	12.6887	12.6132	12.7094	12.6538	12.9273	13.0227	13.2419	12.8134	0.0488497	0.0488497	0.206797	12.7858	12.6588	13.0014	0.158721	0.0482945	0.181767
A_42_P664913	7.92661	8.13226	7.64467	7.88383	8.40081	8.54797	7.34425	7.53876	7.60251	7.59016	0.013164	0.013164	0.130732	7.90118	8.27754	7.51892	0.244786	0.348808	0.119672
A_42_P665106	10.8292	10.8278	10.8445	10.8049	10.8002	10.8859	10.9243	10.9715	11.0321	10.9455	0.00375584	0.00375584	0.0822401	10.8338	10.8303	10.9684	0.00928036	0.0481772	0.0466502
A_42_P667782	9.90799	9.92453	10.1371	10.0522	10.0308	10.1414	10.3944	10.476	10.478	10.0272	0.0487226	0.0487226	0.206645	9.98987	10.0748	10.3439	0.127763	0.0586496	0.214717
A_42_P669954	6.81252	7.16653	7.28787	7.57248	7.39265	7.56436	7.07919	7.23935	7.24214	7.38712	0.0436405	0.0436405	0.198609	7.08897	7.50983	7.23695	0.246984	0.101562	0.125792
A_42_P671285	6.14889	6.33662	6.23155	6.92277	6.68291	6.63301	6.17171	5.8749	6.27802	6.46664	0.0140272	0.0140272	0.133255	6.23902	6.74623	6.19782	0.0940855	0.15491	0.247426
A_42_P672401	10.3045	10.1463	10.2014	10.4385	10.562	10.3518	10.3661	10.4214	10.5583	10.5199	0.0188248	0.0188248	0.146068	10.2174	10.4507	10.4664	0.0803185	0.105637	0.0882784
A_42_P672420	6.73048	6.7131	6.95293	6.54863	6.62401	7.23959	7.84579	7.44428	7.51734	7.70214	0.00389728	0.00389728	0.0827187	6.79884	6.80408	7.62739	0.133733	0.379047	0.18159
A_42_P672622	7.15869	7.00976	7.48303	7.36427	7.49508	7.17844	7.82623	8.00532	7.34243	8.06292	0.0454775	0.0454775	0.201809	7.21716	7.34593	7.80923	0.241992	0.159114	0.32711
A_42_P672793	9.27249	9.10517	9.06291	9.39236	9.31566	9.20001	9.41454	9.33896	9.58167	9.4138	0.0231521	0.0231521	0.157825	9.14686	9.30268	9.43724	0.110834	0.0968332	0.102607
A_42_P673212	8.47103	8.41269	8.39712	8.56484	8.84936	8.48539	8.73661	8.96087	8.82168	8.66069	0.0257915	0.0257915	0.163245	8.42694	8.63319	8.79496	0.0389625	0.191373	0.128677
A_42_P675659	11.8268	11.9823	11.9944	11.7715	11.7091	11.5637	11.8537	11.8674	11.7098	11.7411	0.0336313	0.0336313	0.18127	11.9345	11.6814	11.793	0.0934894	0.106596	0.0792447
A_42_P676838	7.51102	7.23561	7.43018	7.77379	7.85913	7.52261	7.7275	7.59519	7.64198	7.73364	0.0315065	0.0315065	0.176249	7.39227	7.71851	7.67458	0.141564	0.17494	0.0674642
A_42_P677285	16.9496	16.8115	16.6892	16.842	16.7905	16.702	17.0025	16.9496	17.0238	16.9754	0.0242666	0.0242666	0.159864	16.8168	16.7782	16.9878	0.130307	0.0707972	0.03226
A_42_P680186	6.90027	6.3004	6.37363	6.33376	6.56838	6.45854	8.09	7.54041	7.51483	7.45081	0.000905219	0.000905219	0.0540985	6.52477	6.45356	7.64901	0.32725	0.117388	0.296396
A_42_P680545	6.59003	6.48544	6.55765	6.26198	6.3947	6.09239	6.28776	6.35338	6.24439	6.26482	0.0100331	0.0100331	0.117846	6.54437	6.24969	6.28759	0.0535432	0.151532	0.0473027
A_42_P681326	5.87294	5.78807	5.79186	5.71489	5.60937	5.56616	6.39607	6.4123	6.60717	6.45352	5.261e-06	5.261e-06	0.0097185	5.81763	5.63014	6.46727	0.047939	0.0765107	0.096353
A_42_P683988	8.64052	8.65592	8.72146	8.86386	8.90232	8.79011	8.96229	9.0319	9.08655	8.95433	0.000332527	0.000332527	0.0362539	8.67263	8.8521	9.00877	0.0429767	0.0570224	0.0624718
A_42_P685368	9.38906	9.5707	9.51187	9.51972	9.77239	10.0989	9.90954	10.0277	9.91964	9.87859	0.0298462	0.0298462	0.172104	9.49054	9.79701	9.93388	0.0926793	0.290388	0.0649693
A_42_P686916	11.1783	11.1783	11.1268	10.9783	11.0609	10.8902	10.95	11.0648	10.9964	10.8389	0.0270755	0.0270755	0.165615	11.1612	10.9764	10.9625	0.0297289	0.0853689	0.0949638
A_42_P687133	5.08656	5.52269	5.20635	5.53112	5.79144	5.39599	6.15145	6.14238	6.33056	6.00075	0.00108837	0.00108837	0.05605	5.27187	5.57285	6.15628	0.225326	0.201002	0.135127
A_42_P690349	6.59054	6.60517	6.34177	5.83353	6.27288	5.5331	5.94675	6.1459	6.29289	6.05274	0.0350612	0.0350612	0.183862	6.5125	5.87984	6.10957	0.148031	0.372058	0.146818
A_42_P692306	9.7892	9.51001	9.58832	9.90189	9.95155	9.56191	10.0591	9.95229	10.1414	10.0643	0.0183449	0.0183449	0.144765	9.62918	9.80512	10.0543	0.144012	0.21208	0.0776919
A_42_P693011	3.24294	2.19645	3.52678	2.86811	2.35695	2.16644	3.85846	3.86405	3.76638	3.6023	0.0144104	0.0144104	0.134517	2.98872	2.46383	3.7728	0.700656	0.36284	0.122171
A_42_P693191	3.46332	4.09617	3.52808	3.61355	3.92349	3.05548	4.44904	5.02777	5.08656	4.30187	0.01051	0.01051	0.119062	3.69586	3.53084	4.71631	0.348187	0.439874	0.398867
A_42_P694105	9.74573	9.85422	9.8255	9.66277	9.57724	9.83958	10.2767	10.5369	10.4303	10.1371	0.000877062	0.000877062	0.0540985	9.80848	9.6932	10.3452	0.0562099	0.133791	0.175107
A_42_P695036	7.38602	7.24589	6.98856	7.1604	7.10884	7.08295	7.69921	7.69668	7.90527	7.51176	0.0027082	0.0027082	0.0730818	7.20682	7.1174	7.70323	0.201587	0.0394304	0.160769
A_42_P695669	8.13717	8.27976	8.47901	8.56214	8.53344	8.32807	8.7456	8.66366	8.4901	8.75287	0.0315035	0.0315035	0.176249	8.29865	8.47455	8.66306	0.1717	0.127666	0.122196
A_42_P700089	11.1012	10.9066	10.8417	11.656	11.6824	11.6664	11.3399	10.8518	11.1998	11.1642	0.00173836	0.00173836	0.0645825	10.9498	11.6683	11.1389	0.135048	0.0133188	0.205876
A_42_P702005	6.7261	6.8382	6.99206	7.20455	7.2124	7.08589	7.09517	6.95037	7.05296	7.31856	0.0436824	0.0436824	0.198609	6.85212	7.16761	7.10426	0.133524	0.070885	0.155267
A_42_P703548	15.162	15.2059	14.9769	15.044	15.0213	15.1223	14.8124	15.0249	14.8281	14.8382	0.0295992	0.0295992	0.171589	15.115	15.0625	14.8759	0.121513	0.0530181	0.0999024
A_42_P704131	12.8686	12.5432	12.9231	13.2227	13.3451	13.6034	13.2206	13.1023	12.7324	13.1023	0.0234489	0.0234489	0.158447	12.7783	13.3904	13.0394	0.205445	0.194348	0.212099
A_42_P704383	9.54569	9.42508	9.49441	9.55784	9.3943	9.29359	9.8085	9.68409	9.67813	9.5754	0.0214438	0.0214438	0.152604	9.48839	9.41525	9.68653	0.0605293	0.133365	0.0954005
A_42_P706831	9.07089	8.94741	9.05448	9.02947	9.11587	9.02788	8.83393	8.87439	8.93229	8.91425	0.00859149	0.00859149	0.110487	9.02426	9.05774	8.88872	0.0670577	0.0503467	0.0438072
A_42_P707937	9.11124	9.30524	9.05329	9.27171	9.06704	9.14589	9.33896	9.60474	9.60276	9.28453	0.040555	0.040555	0.193075	9.15659	9.16154	9.45774	0.131958	0.103229	0.170049
A_42_P708068	2.48272	2.93307	2.35773	2.65728	2.75568	2.4444	4.78804	5.10839	5.21826	5.56591	6.67892e-06	6.67892e-06	0.0104397	2.59118	2.61912	5.17015	0.302613	0.159109	0.320813
A_42_P708819	10.0339	9.82686	10.1701	10.5081	10.4561	10.315	10.8207	10.1769	10.5234	10.6022	0.0317439	0.0317439	0.176834	10.0103	10.4264	10.5308	0.172839	0.0998909	0.267354
A_42_P717643	10.4817	10.5958	10.715	10.875	11.0045	10.6999	10.4208	10.3236	10.4219	10.57	0.00803183	0.00803183	0.106576	10.5975	10.8598	10.4341	0.116621	0.152846	0.10164
A_42_P719101	10.9679	11.0433	10.9922	10.7592	10.7277	10.9964	10.356	10.4181	10.5987	10.5504	0.00116759	0.00116759	0.0571659	11.0012	10.8278	10.4808	0.0385162	0.14686	0.112918
A_42_P722299	9.91308	9.78241	9.8453	10.0828	9.82897	10.0396	10.0291	10.1524	10.351	10.2119	0.0199624	0.0199624	0.148803	9.84693	9.9838	10.1861	0.065349	0.135808	0.133711
A_42_P722761	11.6966	11.8125	11.5939	11.7396	11.839	11.8822	11.9509	11.9325	11.9238	11.8674	0.0188298	0.0188298	0.146068	11.701	11.8203	11.9186	0.109362	0.0730797	0.0359762
A_42_P723437	10.09	10.1241	10.1843	9.87671	10.0066	9.79088	10.0313	10.0188	10.0719	9.91308	0.0193502	0.0193502	0.14732	10.1328	9.89141	10.0088	0.047762	0.10862	0.0676858
A_42_P723641	8.93584	9.42821	9.25659	8.23342	8.33522	8.64392	7.90361	8.25028	7.7618	7.70725	0.000591086	0.000591086	0.0467556	9.20688	8.40419	7.90574	0.249922	0.213765	0.24415
A_42_P724142	9.87812	9.82087	9.90324	10.1737	10.2519	9.925	9.88711	9.58793	9.84396	9.84239	0.0342357	0.0342357	0.182366	9.86741	10.1169	9.79035	0.0422188	0.170708	0.13653
A_42_P725303	8.35357	8.16035	8.18706	8.31541	8.43407	8.23473	8.52196	8.56699	8.62071	8.35759	0.0265288	0.0265288	0.164305	8.23366	8.32807	8.51681	0.104705	0.100269	0.113565
A_42_P726743	8.27541	8.16009	8.18622	7.834	8.06672	7.75378	8.23071	8.27692	8.17116	8.05334	0.015673	0.015673	0.137695	8.20724	7.88483	8.18303	0.0604684	0.162543	0.0966917
A_42_P727530	9.57791	9.45449	9.55645	9.36228	9.44978	9.20125	9.70537	9.5717	9.65871	9.54376	0.0136455	0.0136455	0.132069	9.52962	9.33777	9.61989	0.0659404	0.126062	0.0751272
A_42_P728794	5.17431	4.90072	5.21279	4.35085	4.37843	3.1299	3.72174	3.98762	3.17071	4.25921	0.0240664	0.0240664	0.159556	5.09594	3.95306	3.78482	0.170157	0.713012	0.4645
A_42_P728925	11.6713	11.4695	11.5152	12.392	12.3274	11.6379	12.2695	12.0766	11.8916	12.1619	0.043429	0.043429	0.198347	11.552	12.1191	12.0999	0.105825	0.417977	0.159725
A_42_P731541	13.8014	13.6611	13.7352	13.787	13.7494	13.7783	13.9882	14.0017	13.9933	13.8866	0.0011906	0.0011906	0.0573296	13.7325	13.7716	13.9675	0.0701983	0.0197234	0.0541682
A_42_P735495	12.8163	12.8381	13.3912	14.4002	13.9675	15.1308	13.4526	13.3685	12.8912	12.9583	0.00474163	0.00474163	0.0875909	13.0152	14.4995	13.1677	0.325824	0.587991	0.283881
A_42_P736889	4.65343	4.09544	4.35588	4.23452	4.29141	4.26776	4.97908	4.66083	4.77696	5.07237	0.00866149	0.00866149	0.110554	4.36825	4.26456	4.87231	0.2792	0.0285801	0.187292
A_42_P740161	9.03916	9.17481	9.19473	9.55084	9.60005	9.85575	9.13321	9.09739	9.19275	9.14906	0.000442351	0.000442351	0.0416138	9.13623	9.66888	9.1431	0.0846576	0.163696	0.0395298
A_42_P744999	10.1721	9.99708	9.97758	9.84069	9.80345	9.73294	9.79866	9.83685	9.9905	9.77538	0.0230013	0.0230013	0.157475	10.0489	9.79236	9.85035	0.107149	0.0547247	0.0968122
A_42_P746029	12.0024	12.1673	12.2063	13.3269	12.8686	13.8617	13.4811	12.528	12.368	13.21	0.0313618	0.0313618	0.175996	12.1253	13.3524	12.8968	0.108246	0.497017	0.533894
A_42_P748981	7.15154	6.77149	6.77628	7.03974	6.88308	7.11703	7.1548	7.36334	7.50546	7.19094	0.0392439	0.0392439	0.191645	6.89977	7.01328	7.30364	0.218053	0.1192	0.162429
A_42_P751983	10.1616	10.0498	10.0878	10.096	10.1602	10.2238	9.9828	9.88604	10.0256	10.0125	0.014933	0.014933	0.135766	10.0997	10.16	9.97674	0.0568055	0.0639218	0.0630649
A_42_P753803	7.51483	7.69381	7.52903	7.81648	7.53668	7.7365	7.94459	7.94288	7.85133	7.95316	0.0068032	0.0068032	0.100481	7.57922	7.69655	7.92299	0.0994893	0.144112	0.0479843
A_42_P754122	7.78908	7.82305	7.79057	7.21388	7.56699	7.35724	7.72256	7.61804	7.84159	7.72786	0.00513316	0.00513316	0.0896868	7.8009	7.37937	7.72751	0.0191973	0.177595	0.0913278
A_42_P754715	8.25516	7.85253	7.87179	7.62438	7.46169	7.56536	7.98686	8.20965	8.18089	8.29811	0.00359396	0.00359396	0.080588	7.99316	7.55048	8.16888	0.2271	0.0823618	0.131198
A_42_P755367	3.58997	4.25515	4.62498	4.07104	4.07078	3.49587	3.13026	3.25504	3.1602	3.06521	0.0134776	0.0134776	0.131666	4.1567	3.87923	3.15268	0.524485	0.331996	0.0789265
A_42_P756077	4.05839	3.91764	4.03058	3.54778	3.59327	3.50753	4.21933	4.31625	4.46422	4.42274	1.77987e-05	1.77987e-05	0.0120556	4.0022	3.54952	4.35564	0.0745389	0.0428966	0.110189
A_42_P756393	9.95502	9.90603	10.0913	10.3318	10.4053	10.5852	9.9817	9.94239	10.0913	10.2619	0.00668876	0.00668876	0.0997911	9.9841	10.4408	10.0693	0.0959762	0.130387	0.143018
A_42_P757370	6.02253	5.63342	6.00877	6.25062	6.37545	6.20866	6.35976	6.22414	6.1478	6.5038	0.0246402	0.0246402	0.161132	5.88824	6.27824	6.30888	0.220792	0.0867541	0.156748
A_42_P758052	11.9128	11.9491	11.987	11.6155	11.6966	11.8197	11.6313	11.8286	11.8665	11.7819	0.0327282	0.0327282	0.178997	11.9496	11.7106	11.7771	0.0371061	0.102817	0.103145
A_42_P758200	2.52366	1.90883	2.47372	3.35998	1.90275	3.18221	4.10023	3.66201	3.54834	3.14032	0.0373318	0.0373318	0.187679	2.30207	2.81498	3.61272	0.341471	0.795	0.394717
A_42_P758492	5.80659	5.61549	5.62315	5.45347	5.50255	5.74047	6.03381	5.70274	6.24238	6.16395	0.0279675	0.0279675	0.167492	5.68174	5.5655	6.03572	0.108187	0.153509	0.238068
A_42_P759184	9.53683	9.53716	9.43009	9.40565	9.31529	9.57724	9.37709	9.1067	9.21855	9.27625	0.0378975	0.0378975	0.189115	9.50136	9.43273	9.24465	0.0617216	0.133058	0.112915
A_42_P760101	5.95672	6.19861	5.96145	6.1832	6.46747	5.83104	6.71436	6.71775	6.43331	6.67854	0.013851	0.013851	0.132717	6.03893	6.16057	6.63599	0.138312	0.318814	0.136277
A_42_P761225	5.1278	4.82268	4.63479	4.34101	4.38296	4.68714	4.86251	5.0334	5.01019	4.84619	0.0265025	0.0265025	0.164286	4.86176	4.47037	4.93807	0.248819	0.188892	0.0973674
A_42_P762905	12.1619	11.9655	11.9695	12.0262	12.0626	11.8737	12.3476	12.2169	12.4385	12.1572	0.0203377	0.0203377	0.149559	12.0323	11.9875	12.29	0.112248	0.100241	0.126961
A_42_P762924	9.17224	9.14938	8.88779	9.2842	9.26684	9.27069	9.44171	9.52758	9.44936	9.31017	0.00765969	0.00765969	0.105543	9.0698	9.27391	9.43221	0.158042	0.00911539	0.0901362
A_42_P764359	13.057	13.1305	13.2206	13.2006	13.3126	13.1469	13.3912	13.3433	13.4141	13.3383	0.00679092	0.00679092	0.100481	13.136	13.22	13.3717	0.081933	0.0845319	0.0369395
A_42_P767077	8.28377	8.17381	8.00532	8.44032	8.2774	8.79855	8.556	8.65289	8.5718	8.65592	0.0223984	0.0223984	0.155735	8.1543	8.50542	8.60915	0.140246	0.266605	0.0526669
A_42_P767403	5.22099	5.10695	5.01599	5.28442	5.42379	5.38051	5.69155	5.49157	5.71596	5.64943	0.000523415	0.000523415	0.0449115	5.11464	5.36291	5.63713	0.10272	0.071332	0.100856
A_42_P768766	10.3493	10.3798	10.5214	10.5487	10.5767	10.4604	10.535	10.5675	10.6125	10.6377	0.0325004	0.0325004	0.178904	10.4168	10.5286	10.5882	0.0918224	0.0606825	0.0458257
A_42_P771848	11.3595	11.403	11.3643	11.6924	11.5152	11.6846	11.6247	11.4163	11.5632	11.5227	0.016115	0.016115	0.138808	11.3756	11.6307	11.5317	0.0238692	0.100135	0.0876035
A_42_P772256	10.9531	10.9588	10.9618	11.0161	11.0135	10.8864	11.0744	11.0097	11.1294	11.2007	0.0401116	0.0401116	0.192596	10.9579	10.972	11.1035	0.00441515	0.0741402	0.0811908
A_42_P772878	11.5556	11.6447	11.7491	11.8069	12.0723	11.4248	10.8897	11.3206	10.996	11.173	0.0100111	0.0100111	0.117791	11.6498	11.768	11.0948	0.0968316	0.325504	0.190553
A_42_P773816	11.606	11.8037	11.6984	11.4385	11.485	11.2442	11.5599	11.5956	11.4168	11.3885	0.0257253	0.0257253	0.163245	11.7027	11.3892	11.4902	0.0989183	0.127724	0.102769
A_42_P774045	17.049	17.1051	17.1402	17.1171	17.1051	17.0867	17.3834	17.306	17.4077	17.3176	0.000104129	0.000104129	0.0218074	17.0981	17.103	17.3537	0.0459964	0.0153044	0.0496038
A_42_P775268	7.29819	7.26851	7.43938	7.66191	8.22363	7.64895	7.21624	7.35802	7.3302	7.43494	0.0185083	0.0185083	0.145217	7.33536	7.84483	7.33485	0.0912974	0.328114	0.0906384
A_42_P776359	10.7644	10.7471	10.7604	11.0656	11.0815	10.8855	10.9802	11.0194	11.0012	11.0572	0.00181664	0.00181664	0.0664997	10.7573	11.0109	11.0145	0.0090638	0.108888	0.0326704
A_42_P777177	10.5468	10.4234	10.5324	10.575	10.5204	10.4665	10.4234	10.4133	10.4026	10.3501	0.0297404	0.0297404	0.172061	10.5008	10.5207	10.3973	0.0674811	0.0542198	0.0326266
A_42_P778560	4.56673	4.4637	4.46068	4.00567	4.77423	4.60931	5.51158	5.19795	5.53803	5.83084	0.00206891	0.00206891	0.0692858	4.49704	4.46307	5.5196	0.0603747	0.404611	0.258675
A_42_P779097	2.95485	2.26955	2.08745	2.16866	2.18329	2.15308	2.95458	2.92475	3.15271	2.61791	0.0282643	0.0282643	0.168017	2.43728	2.16834	2.91249	0.457382	0.015105	0.22091
A_42_P779933	2.70876	2.11011	2.14656	2.03468	2.09176	2.05756	2.34129	3.30448	3.0149	2.76038	0.035603	0.035603	0.184699	2.32181	2.06133	2.85526	0.335604	0.0287273	0.408432
A_42_P780097	12.4334	12.3826	12.3714	12.362	12.583	12.5265	12.6227	12.6357	12.6671	12.7044	0.00411734	0.00411734	0.0836988	12.3958	12.4905	12.6575	0.0330757	0.114791	0.0364444
A_42_P780613	2.14474	1.97155	2.00677	1.94446	1.9512	2.59306	2.60708	3.46332	2.72462	3.02326	0.013581	0.013581	0.131717	2.04102	2.1629	2.95457	0.0915347	0.372543	0.381741
A_42_P785419	8.44836	8.266	8.46628	8.66574	8.75198	8.9807	8.38521	8.48032	8.58211	8.72701	0.0275382	0.0275382	0.166548	8.39355	8.79947	8.54366	0.110823	0.162762	0.146304
A_42_P785428	4.36801	4.53603	4.19317	4.73529	5.17909	4.88721	3.95287	4.52549	4.38858	4.26445	0.0141469	0.0141469	0.133767	4.36574	4.93386	4.28285	0.17144	0.225546	0.244457
A_42_P785926	10.9208	10.8914	10.9041	10.8463	10.8113	10.7989	10.7517	10.8909	10.77	10.8219	0.0495309	0.0495309	0.207665	10.9054	10.8189	10.8086	0.0147537	0.0245715	0.0624022
A_42_P787743	11.7337	11.7004	11.5265	11.6166	11.7143	11.7353	11.7623	11.8555	11.9792	11.8323	0.0413694	0.0413694	0.19442	11.6535	11.6887	11.8573	0.111264	0.0633632	0.0904087
A_42_P788760	7.79433	7.82425	7.86488	7.75148	8.08441	8.03421	8.22134	8.19379	8.1779	8.02627	0.0187135	0.0187135	0.145972	7.82782	7.9567	8.15482	0.0354093	0.179492	0.0875626
A_42_P789584	6.1205	5.72263	5.64349	6.05097	6.09034	5.82741	6.59003	6.20584	6.25975	6.13386	0.0490978	0.0490978	0.206945	5.82887	5.98957	6.29737	0.255637	0.141812	0.201805
A_42_P791342	3.27761	3.24867	2.86513	1.99368	2.03759	2.01552	2.82631	3.09414	3.17937	2.61288	0.000675806	0.000675806	0.0489619	3.13047	2.0156	2.92817	0.230242	0.0219565	0.258477
A_42_P793687	9.16836	9.29746	9.19314	9.08172	9.02947	9.10992	9.01825	8.99874	9.03612	8.94285	0.00214891	0.00214891	0.0694195	9.21966	9.0737	8.99899	0.0685114	0.040822	0.0404198
A_42_P794130	8.67721	9.20624	9.02273	7.83033	7.91932	7.37175	7.89577	8.85588	8.12143	8.13605	0.00879903	0.00879903	0.111344	8.96873	7.70713	8.25228	0.268617	0.29384	0.417157
A_42_P797910	8.84567	8.80706	8.72879	8.98807	9.09315	8.79649	9.19952	9.10703	9.26064	9.23583	0.0026497	0.0026497	0.0722966	8.79384	8.95924	9.20075	0.0595486	0.150414	0.0673364
A_42_P800949	6.13945	5.99904	5.75091	6.31778	6.11761	6.45506	6.40919	6.27138	6.34255	6.26357	0.0304152	0.0304152	0.173788	5.96313	6.29682	6.32168	0.196746	0.169697	0.0683135
A_42_P801679	7.88383	8.07295	7.96449	6.65335	7.71473	7.6834	6.66022	6.93948	6.91244	7.31583	0.0259919	0.0259919	0.163524	7.97376	7.35049	6.95699	0.0948983	0.603948	0.270263
A_42_P802520	11.9027	12.0419	12.1055	11.7768	11.8184	11.8698	11.8517	11.7967	11.8933	11.9391	0.030808	0.030808	0.17433	12.0167	11.8217	11.8702	0.103729	0.0465527	0.0606522
A_42_P802538	11.8537	11.6424	11.715	11.7569	11.7559	11.567	11.8975	12.0837	12.1854	11.8354	0.0365326	0.0365326	0.186395	11.737	11.6933	12.0005	0.10739	0.10932	0.162262
A_42_P802591	9.12073	9.12441	8.93181	9.47973	9.21931	9.13321	9.45778	9.3582	9.63082	9.37131	0.0223204	0.0223204	0.155696	9.05898	9.27741	9.45453	0.110148	0.180418	0.125558
A_42_P803726	6.98949	6.62694	6.71723	6.54321	6.52708	6.65335	6.95495	7.14261	7.05795	6.775	0.0257756	0.0257756	0.163245	6.77789	6.57454	6.98263	0.18873	0.0687192	0.158266
A_42_P806395	2.35924	1.8967	2.51118	3.1286	3.0895	3.82948	5.08958	6.23951	5.04477	3.65026	0.00546183	0.00546183	0.0914507	2.25571	3.34919	5.00603	0.320054	0.416402	1.05957
A_42_P806899	9.39384	9.13238	9.27625	9.31183	9.46222	9.34788	9.59423	9.42259	9.78619	9.78129	0.0219949	0.0219949	0.154251	9.26749	9.37397	9.64608	0.130951	0.0785192	0.173729
A_42_P808008	4.39408	3.2598	4.32723	3.40992	4.25373	3.83087	4.94876	5.21741	4.84769	4.87506	0.0173568	0.0173568	0.142995	3.9937	3.8315	4.97223	0.636457	0.421907	0.168934
A_42_P808973	12.6511	12.9671	13.0436	12.4648	12.5629	12.6148	12.116	12.2718	12.3632	12.4063	0.00322426	0.00322426	0.0770929	12.8873	12.5475	12.2893	0.20804	0.0761714	0.128448
A_42_P813898	7.67096	7.57301	7.64428	7.74292	7.70619	7.69408	7.74727	7.78489	7.67744	7.70056	0.0488616	0.0488616	0.206804	7.62941	7.71439	7.72754	0.0506386	0.0254324	0.0480163
A_42_P814235	8.90298	9.20737	9.37614	8.7904	8.98699	9.44978	8.51229	8.18901	8.47227	8.83229	0.0318462	0.0318462	0.176834	9.16216	9.07572	8.50147	0.239793	0.338526	0.263336
A_42_P815485	11.8831	11.7658	11.7178	11.7593	11.7913	11.8446	11.731	11.5171	11.5905	11.5849	0.0214215	0.0214215	0.152517	11.7889	11.7984	11.6059	0.0850613	0.0430925	0.0898596
A_42_P816020	4.05643	3.46544	4.17211	4.75693	4.50946	4.42403	4.04304	3.86003	4.06319	4.38831	0.0435117	0.0435117	0.19849	3.89799	4.56347	4.08865	0.379039	0.172898	0.219691
A_42_P816427	4.0365	3.70812	4.15578	3.88343	4.44252	3.87696	4.79422	4.54676	4.98904	4.83482	0.00530896	0.00530896	0.090883	3.9668	4.06763	4.79121	0.231826	0.324675	0.183308
A_42_P818546	9.95025	9.82897	9.83082	9.61729	9.63847	9.68549	9.6217	9.73294	9.57284	9.71866	0.00633127	0.00633127	0.0976136	9.87001	9.64708	9.66153	0.0694905	0.0349091	0.0770603
A_42_P818819	10.9264	10.8049	10.9917	10.876	10.976	10.8662	11.2687	11.1696	11.1418	11.0922	0.00383436	0.00383436	0.0823567	10.9077	10.9061	11.1681	0.0948259	0.0607944	0.0743442
A_42_P819964	7.59134	7.33434	7.33434	7.05108	7.3044	7.44615	7.84866	7.77536	8.0694	7.88159	0.00265064	0.00265064	0.0722966	7.42	7.26721	7.89375	0.148382	0.200145	0.125237
A_42_P822588	5.56119	7.75923	6.67958	8.80361	8.67038	7.67096	8.07469	9.57573	8.58819	8.81818	0.0252014	0.0252014	0.162724	6.66667	8.38165	8.7642	1.09908	0.619073	0.623935
A_42_P822764	7.93967	7.77379	7.50048	7.24589	7.40853	7.64316	8.5849	8.22624	8.79686	8.48831	0.000860014	0.000860014	0.0536058	7.73798	7.43253	8.52408	0.221771	0.199718	0.236712
A_42_P825274	3.15238	3.4216	3.71504	3.56068	3.68374	3.48204	3.08177	3.32856	3.01783	2.87678	0.0335774	0.0335774	0.181042	3.42968	3.57549	3.07624	0.281418	0.101659	0.188758
A_42_P827677	10.11	10.0313	9.95653	10.2524	10.2799	9.9408	10.4324	10.4682	10.47	10.2585	0.0157395	0.0157395	0.137916	10.0326	10.1577	10.4073	0.0767269	0.188327	0.10068
A_42_P828102	9.17481	9.78839	9.66313	8.44286	8.77106	8.88724	9.02559	9.90799	9.59394	9.61998	0.0205173	0.0205173	0.149668	9.54211	8.70039	9.53688	0.3242	0.230463	0.369367
A_42_P828695	7.66152	7.03884	7.16969	7.03951	6.79847	6.62631	6.40459	6.40755	6.60887	7.05036	0.0491873	0.0491873	0.207104	7.29002	6.82143	6.61784	0.328315	0.207552	0.303782
A_42_P837214	12.6342	12.4826	12.6148	12.244	12.3034	12.102	12.5499	12.3945	12.4899	12.1456	0.0405281	0.0405281	0.193075	12.5772	12.2165	12.395	0.0825016	0.103514	0.178131
A_42_P837865	8.39629	8.63275	8.24348	8.02735	8.11119	7.66677	8.99228	8.90004	8.33573	8.36322	0.0347471	0.0347471	0.183281	8.42417	7.9351	8.64782	0.196123	0.236133	0.346726
A_42_P839033	9.81061	9.91999	9.82748	9.68449	9.66591	9.87859	9.667	9.59444	9.56319	9.61287	0.0117653	0.0117653	0.124581	9.85269	9.743	9.60937	0.0588898	0.117796	0.0435468
A_42_P839585	4.42524	4.44061	4.46027	4.07024	3.32504	4.00957	3.60173	4.08786	3.0849	3.69379	0.0443086	0.0443086	0.199596	4.44204	3.80162	3.61707	0.0175594	0.413837	0.412702
A_42_P840087	10.161	10.2434	10.37	10.23	10.2201	10.2471	10.1198	10.0467	10.0888	10.0989	0.0143458	0.0143458	0.134517	10.2582	10.2324	10.0886	0.105257	0.0136618	0.0307609
A_42_P840094	2.28279	2.66533	2.57516	2.42806	2.40749	2.2756	2.63291	2.63217	3.08544	3.12591	0.0414476	0.0414476	0.194568	2.50776	2.37038	2.86911	0.19998	0.0827232	0.273661
A_42_P841017	2.72696	2.01107	2.48639	1.97149	2.72557	1.9557	3.02517	3.16198	2.85981	2.88537	0.0356405	0.0356405	0.184699	2.40814	2.21758	2.98308	0.3643	0.439995	0.139666
A_42_P841714	7.7712	7.64044	7.66984	7.55921	7.74786	7.61956	8.01437	7.95419	7.92421	7.78724	0.00928069	0.00928069	0.113209	7.69383	7.64221	7.92	0.0685973	0.0963468	0.0961192
A_42_P841860	14.413	14.32	14.274	14.4564	14.4466	14.2715	14.6257	14.5077	14.5452	14.5077	0.0195722	0.0195722	0.147916	14.3356	14.3915	14.5466	0.0708236	0.104032	0.0556145
A_42_P842513	10.3714	10.2601	10.3258	10.3416	10.5073	10.5253	10.6046	10.5121	10.4932	10.5872	0.0119611	0.0119611	0.12554	10.3191	10.458	10.5493	0.0559649	0.101249	0.0548142
A_42_P842842	5.57295	5.13614	5.30424	4.6228	4.69326	4.61671	4.30374	4.47191	3.93882	4.52646	0.00116761	0.00116761	0.0571659	5.33778	4.64426	4.31023	0.22033	0.0425477	0.26513
A_43_P10008	7.61522	7.58589	7.68308	8.09764	8.12731	8.96021	8.21487	7.95488	8.21838	7.7491	0.0478259	0.0478259	0.205851	7.62806	8.39506	8.03431	0.0498503	0.489666	0.226669
A_43_P10050	16.9672	17.0163	17.0303	17.0551	17.0551	16.9837	17.1949	17.1051	17.1238	17.1238	0.00559883	0.00559883	0.0920455	17.0046	17.0313	17.1369	0.0331307	0.0411876	0.039637
A_43_P10082	5.10271	4.69684	4.3803	5.19687	4.6158	4.95371	2.09331	2.04431	2.09391	2.09762	1.97182e-06	1.97182e-06	0.00572392	4.72662	4.92213	2.08229	0.362125	0.291822	0.0253922
A_43_P10089	9.04382	9.09508	9.03157	8.162	7.84743	8.71886	8.62932	8.73978	8.54612	8.40895	0.0164468	0.0164468	0.139814	9.05682	8.24276	8.58104	0.0336895	0.441291	0.139479
A_43_P10130	7.94288	8.44939	8.16877	7.42724	7.4717	7.72101	7.76942	7.94577	7.60492	7.87259	0.0111743	0.0111743	0.12234	8.18702	7.53998	7.79817	0.253749	0.15834	0.147758
A_43_P10134	2.43364	1.96162	2.58926	2.92301	2.7509	2.87996	2.35503	2.51126	1.9387	2.30908	0.0361023	0.0361023	0.185313	2.32817	2.85129	2.27852	0.326843	0.0895633	0.242512
A_43_P10199	3.38041	3.45372	3.57361	3.6289	3.57174	3.22466	3.80019	3.73972	3.80195	4.07326	0.0233327	0.0233327	0.158198	3.46925	3.4751	3.85378	0.0975326	0.218759	0.149153
A_43_P10227	9.78383	9.71401	9.71034	9.541	9.61228	9.758	9.48216	9.4209	9.58558	9.54285	0.0189533	0.0189533	0.146438	9.73606	9.63709	9.50787	0.0414153	0.110608	0.0718469
A_43_P10233	5.25134	4.99973	4.80207	4.91578	5.09059	5.22789	5.57225	5.2953	5.35587	5.48889	0.0278293	0.0278293	0.167282	5.01772	5.07809	5.42808	0.225173	0.156433	0.125604
A_43_P10237	7.15004	7.04165	7.05036	7.35666	7.06598	7.15004	7.37021	7.51639	7.49193	7.47433	0.00296385	0.00296385	0.0750496	7.08068	7.1909	7.46322	0.0602226	0.149583	0.0643575
A_43_P10257	16.043	16.145	16.1037	15.7453	15.7121	15.3874	15.8608	16.0507	15.9528	16.0003	0.00455201	0.00455201	0.0866887	16.0972	15.6149	15.9662	0.0513026	0.197757	0.0807855
A_43_P10302	4.72571	4.64518	4.31672	4.95014	4.91153	5.04836	4.49948	4.78446	4.65557	4.24053	0.0490246	0.0490246	0.206945	4.56254	4.97001	4.54501	0.216657	0.0705451	0.23405
A_43_P10315	2.79775	3.14827	3.02442	3.64272	2.97978	2.80049	4.07902	3.95447	3.70812	3.29917	0.0422813	0.0422813	0.196334	2.99015	3.141	3.7602	0.177755	0.443656	0.343828
A_43_P10326	11.5437	11.4301	11.5878	11.4157	11.522	11.3555	11.3436	11.3635	11.3288	11.35	0.0253212	0.0253212	0.162782	11.5206	11.4311	11.3465	0.0813863	0.0842753	0.0143842
A_43_P10371	4.54132	4.613	4.63013	4.43411	4.76724	4.53974	5.17707	4.79711	5.11523	5.17029	0.00554165	0.00554165	0.09189	4.59482	4.58036	5.06492	0.0471145	0.170245	0.18068
A_43_P10382	5.9311	5.89978	5.9849	5.8424	5.76644	5.86852	6.61589	5.9754	6.29157	6.16947	0.0341642	0.0341642	0.182287	5.9386	5.82579	6.26308	0.0430518	0.0530326	0.268829
A_43_P10469	8.21737	8.29622	8.34555	8.37516	8.45237	8.29112	8.17638	8.23649	8.14999	8.14402	0.0122241	0.0122241	0.126567	8.28638	8.37288	8.17672	0.0646528	0.0806483	0.042256
A_43_P10488	11.0508	10.8848	11.0407	10.9985	11.0555	10.8755	11.2598	11.2556	11.4007	11.1914	0.0049006	0.0049006	0.0882695	10.9921	10.9765	11.2769	0.0930262	0.091997	0.0883165
A_43_P10563	4.87979	4.81468	4.894	4.36881	3.92946	4.78187	5.80029	5.55242	5.64756	5.90528	0.000530451	0.000530451	0.0449115	4.86283	4.36005	5.72639	0.0422946	0.426274	0.156994
A_43_P10572	3.97181	4.32316	4.87305	4.94291	5.36589	5.42541	4.74836	4.65751	4.71338	5.05131	0.0307151	0.0307151	0.174219	4.38934	5.24474	4.79264	0.454251	0.263082	0.176455
A_43_P10631	12.1863	12.1989	12.1734	12.4399	12.5952	12.9721	12.9306	12.8943	12.8629	12.4127	0.0226094	0.0226094	0.156532	12.1862	12.669	12.7751	0.0127873	0.273655	0.243198
A_43_P10648	8.98882	9.14336	8.96123	9.08554	9.07791	9.10083	8.90912	8.80621	9.0238	8.86834	0.0438376	0.0438376	0.198747	9.03114	9.08809	8.90187	0.0981637	0.0116729	0.0916407
A_43_P10694	12.2299	12.2496	12.2427	12.3355	12.6269	12.152	11.8166	12.025	11.8881	11.9373	0.00914218	0.00914218	0.112482	12.2407	12.3714	11.9167	0.00998951	0.239482	0.0875218
A_43_P10710	12.6704	12.6087	12.7705	12.7797	12.9204	12.7952	12.8755	13.0795	13.1376	12.8461	0.0282923	0.0282923	0.168017	12.6832	12.8318	12.9847	0.081644	0.077152	0.145452
A_43_P10721	6.78632	6.71029	7.03997	7.00628	6.93533	6.90586	7.21388	7.22788	7.24106	7.13294	0.00579615	0.00579615	0.0934507	6.84553	6.94916	7.20394	0.172628	0.051618	0.0486143
A_43_P10724	10.8766	10.8207	10.8408	10.6141	10.6673	10.5547	10.986	10.9208	10.9611	10.7734	0.00242542	0.00242542	0.0712744	10.846	10.612	10.9103	0.0282836	0.0563449	0.0951349
A_43_P10746	13.7072	13.6437	13.8439	13.694	13.7016	13.4443	13.8836	13.9933	13.9967	14.0899	0.00714282	0.00714282	0.102814	13.7316	13.6133	13.9909	0.102326	0.146403	0.0843902
A_43_P10788	6.78588	6.53247	6.41668	6.24391	6.2569	5.9847	6.79239	6.77573	6.81062	6.58759	0.00377251	0.00377251	0.0822505	6.57835	6.16184	6.74158	0.188826	0.153544	0.103648
A_43_P10811	3.06259	2.00586	2.39978	1.98756	2.00567	2.00693	3.1683	3.36763	2.71288	2.94367	0.0144635	0.0144635	0.134816	2.48941	2.00005	3.04812	0.534036	0.0108382	0.282739
A_43_P10843	8.04379	7.71365	7.74727	7.68442	7.81233	7.74939	8.08345	8.01437	8.39382	8.14854	0.0178958	0.0178958	0.143836	7.8349	7.74871	8.16004	0.181682	0.0639583	0.165201
A_43_P10901	8.49573	8.60831	8.30996	8.42132	8.35388	8.30427	8.08029	8.27976	8.19354	8.23649	0.0277086	0.0277086	0.167151	8.47133	8.35982	8.19752	0.150661	0.0587479	0.0857175
A_43_P10907	11.1083	10.8498	11.0457	11.2699	10.9898	10.8472	11.3657	11.499	11.4255	11.1418	0.0472718	0.0472718	0.204768	11.0013	11.0357	11.358	0.134818	0.215048	0.15412
A_43_P10914	8.65523	8.421	8.11019	8.35304	8.12334	8.21702	8.65592	8.67953	9.05578	8.53931	0.0456341	0.0456341	0.202243	8.39547	8.23114	8.73264	0.273415	0.115496	0.223981
A_43_P10934	10.9237	11.0167	10.9819	10.9336	10.9297	11.0904	10.9647	10.7111	10.7009	10.7344	0.0448157	0.0448157	0.200585	10.9741	10.9846	10.7778	0.0469953	0.0916532	0.125371
A_43_P10966	8.43807	8.51326	8.58819	8.77677	8.89729	8.61713	8.56663	8.60326	8.52627	8.65444	0.0316679	0.0316679	0.176832	8.51317	8.76373	8.58765	0.07506	0.140537	0.0545087
A_43_P10975	6.42935	6.54922	6.64324	6.24557	6.35575	6.48911	6.07613	6.23935	6.0872	6.18228	0.00407244	0.00407244	0.0836349	6.5406	6.36348	6.14624	0.107207	0.121953	0.0782516
A_43_P11048	7.32589	7.31462	7.34695	7.56536	7.57404	7.28646	6.99706	7.01181	7.21762	7.20721	0.0130601	0.0130601	0.130281	7.32915	7.47529	7.10843	0.0164115	0.163586	0.120302
A_43_P11081	2.14677	2.23228	2.14061	2.17745	2.18313	2.65917	2.31067	2.74255	2.86334	2.79389	0.049971	0.049971	0.208161	2.17322	2.33992	2.67761	0.0512388	0.276497	0.249584
A_43_P11155	10.1981	10.3845	10.344	10.0702	10.0441	10.1176	10.6251	10.6434	10.342	10.2624	0.0231516	0.0231516	0.157825	10.3089	10.0773	10.4682	0.0980585	0.0372169	0.194611
A_43_P11160	7.69721	7.67247	7.49663	6.79921	7.47815	7.05731	7.43938	7.5785	7.45308	7.46946	0.0368858	0.0368858	0.187062	7.6221	7.11155	7.4851	0.109364	0.342703	0.063466
A_43_P11167	8.82369	8.72974	8.76147	8.46497	8.48225	8.46039	8.74372	8.77876	8.57797	8.59391	0.00366397	0.00366397	0.0809341	8.77163	8.4692	8.67359	0.0477936	0.0115312	0.102419
A_43_P11172	13.9588	13.8836	13.9152	14.0128	13.937	13.9041	14.1262	14.0351	14.0827	14.0804	0.00363486	0.00363486	0.0809341	13.9192	13.9513	14.0811	0.0377601	0.0557514	0.0371953
A_43_P11181	12.9615	12.7784	12.7403	12.9171	12.9446	12.783	13.1062	13.1531	13.1416	12.9273	0.0309426	0.0309426	0.174703	12.8267	12.8816	13.0821	0.118257	0.0864284	0.105067
A_43_P11190	12.9548	13.0929	12.9853	12.9865	12.9331	13.0954	12.8912	12.825	12.7457	12.8525	0.0176056	0.0176056	0.143246	13.011	13.005	12.8286	0.0725509	0.0827148	0.0615728
A_43_P11193	13.9104	13.9612	14.1262	13.9967	13.9867	14.0629	13.9206	13.8798	13.7824	13.834	0.0444048	0.0444048	0.199705	13.9993	14.0154	13.8542	0.112785	0.0414206	0.0595307
A_43_P11221	9.22468	9.32025	9.27699	9.69432	9.40212	9.46788	9.40831	9.48621	9.42545	9.51088	0.0304325	0.0304325	0.173802	9.27397	9.52144	9.45771	0.047857	0.153288	0.0487194
A_43_P11260	9.32953	9.28082	9.17965	9.12883	9.04303	9.31484	9.06957	9.04164	9.10364	8.97153	0.049088	0.049088	0.206945	9.26333	9.16223	9.0466	0.0764559	0.138953	0.0560996
A_43_P11423	12.737	12.7684	12.8041	12.699	12.633	12.6824	12.6824	12.6872	12.6454	12.6381	0.00541707	0.00541707	0.0912727	12.7698	12.6715	12.6633	0.0336056	0.0343576	0.0251127
A_43_P11430	8.50099	9.28397	9.26135	9.37511	9.38201	9.18373	9.57675	9.71323	9.71992	9.49222	0.0466401	0.0466401	0.203831	9.01544	9.31362	9.62553	0.445668	0.112541	0.110685
A_43_P11434	15.7308	15.7023	15.7177	15.7669	15.6303	15.6907	15.5042	15.5931	15.4641	15.6215	0.0138474	0.0138474	0.132717	15.7169	15.696	15.5457	0.0143004	0.0684889	0.0738424
A_43_P11462	11.3815	11.1749	11.1534	10.9647	10.95	10.8485	10.9303	10.9436	10.9606	10.8989	0.0021383	0.0021383	0.0694195	11.2366	10.921	10.9334	0.125949	0.0632706	0.0260677
A_43_P11503	2.16596	2.07579	2.43482	2.13414	2.2069	2.29772	2.93847	2.39608	2.70159	2.68361	0.0169609	0.0169609	0.141721	2.22552	2.21292	2.67994	0.186781	0.0819555	0.222033
A_43_P11507	5.21549	5.01895	5.2239	5.07976	5.2015	5.21549	6.46705	5.66622	6.24211	6.13352	0.0011412	0.0011412	0.0571659	5.15278	5.16558	6.12723	0.115978	0.0746535	0.337265
A_43_P11525	2.86431	2.10812	2.5099	3.21934	2.99291	3.36226	2.47625	1.92538	2.08531	2.08371	0.00458129	0.00458129	0.0869205	2.49411	3.1915	2.14266	0.378344	0.186243	0.234703
A_43_P11527	9.14368	9.37584	9.34262	8.70999	8.67688	8.83325	8.70464	9.35393	8.93737	9.30567	0.0480744	0.0480744	0.206309	9.28738	8.74004	9.0754	0.12555	0.0824008	0.309365
A_43_P11543	5.30912	5.49838	5.41479	5.04442	5.237	5.74715	4.40265	3.58508	4.2539	4.49089	0.00284295	0.00284295	0.0743572	5.40743	5.34286	4.18313	0.0948396	0.36313	0.41052
A_43_P11574	4.77986	3.63723	4.53294	2.3011	3.11092	2.27867	3.84099	4.22764	4.59673	3.97146	0.00387523	0.00387523	0.0827149	4.31668	2.56357	4.1592	0.601233	0.474157	0.332975
A_43_P11577	8.01149	7.98999	8.40803	8.59808	8.35759	8.63648	7.76817	7.46094	7.74292	8.35088	0.0428381	0.0428381	0.197287	8.13651	8.53072	7.83073	0.235393	0.151156	0.373685
A_43_P11589	4.87878	6.20202	6.00204	6.35338	7.74939	7.30999	5.99725	5.82275	4.65276	5.22816	0.0295288	0.0295288	0.171561	5.69428	7.13759	5.42523	0.713287	0.713798	0.611221
A_43_P11603	5.49838	5.23031	5.28115	4.96239	4.74404	5.43305	5.56504	5.42929	5.73671	5.6248	0.040692	0.040692	0.193372	5.33661	5.0465	5.58896	0.142379	0.352122	0.12804
A_43_P11606	11.9695	12.067	12.2806	12.2662	12.3436	12.3118	12.3429	12.4495	12.2308	12.3714	0.0468662	0.0468662	0.204038	12.1057	12.3072	12.3486	0.159134	0.0389065	0.0905723
A_43_P11610	16.7851	16.6892	16.708	16.7974	16.771	16.5982	17.0638	16.9837	16.9496	16.7851	0.0318616	0.0318616	0.176834	16.7274	16.7222	16.9456	0.0508508	0.108178	0.117172
A_43_P11651	15.2688	15.199	15.21	15.4641	15.3184	15.0969	15.4802	15.6387	15.6679	15.4768	0.0157991	0.0157991	0.137996	15.2259	15.2932	15.5659	0.0374907	0.184899	0.101625
A_43_P11660	5.22789	4.90389	4.98076	4.83161	5.01687	5.04926	5.25736	5.20635	5.52015	5.51442	0.0205181	0.0205181	0.149668	5.03751	4.96591	5.37457	0.169294	0.117429	0.166119
A_43_P11684	7.31825	6.95011	7.33978	7.06377	6.6419	7.05394	7.5274	7.84486	7.41077	7.33243	0.028277	0.028277	0.168017	7.20271	6.91987	7.52886	0.219024	0.240775	0.225381
A_43_P11706	10.513	10.4691	10.6574	10.9224	10.9001	11.3171	10.936	11.2748	10.7409	11.2786	0.0361709	0.0361709	0.185549	10.5465	11.0465	11.0576	0.0985083	0.234564	0.265283
A_43_P11720	16.4783	16.823	16.6806	17.3673	17.3834	17.3176	17.4077	17.6291	17.0638	17.3673	0.0024005	0.0024005	0.0711053	16.6606	17.3561	17.367	0.173187	0.0342968	0.232586
A_43_P11727	4.19599	3.65026	4.3309	3.77355	3.81926	3.85931	4.68319	4.2752	4.51038	4.48849	0.0145181	0.0145181	0.134953	4.05905	3.81737	4.48931	0.360388	0.0429116	0.167208
A_43_P11759	12.2362	11.8191	11.7039	10.8947	10.8176	11.8437	10.9588	10.8183	11.0626	10.8232	0.0192114	0.0192114	0.147089	11.9197	11.1853	10.9157	0.280076	0.57144	0.117571
A_43_P11782	4.79891	4.47157	4.33247	4.33369	4.43722	4.57178	4.63668	5.38655	5.44338	4.97496	0.0340471	0.0340471	0.18211	4.53432	4.44757	5.11039	0.239467	0.11938	0.378546
A_43_P11785	6.84144	6.99979	6.59074	7.80155	7.80601	7.32993	7.71531	6.88905	7.12801	7.58418	0.0368769	0.0368769	0.187062	6.81066	7.64583	7.32914	0.206258	0.273585	0.386569
A_43_P11789	10.6152	10.4695	10.5589	10.4166	10.3178	10.3445	10.3547	10.4289	10.4324	10.2841	0.0170243	0.0170243	0.141806	10.5479	10.3596	10.375	0.0734554	0.0511107	0.0704305
A_43_P11812	15.1466	15.0607	15.0329	14.6448	14.8929	14.5415	14.7435	14.7389	14.5984	14.7193	0.00490678	0.00490678	0.0882695	15.0801	14.6931	14.7	0.0592674	0.180613	0.068538
A_43_P11818	14.8545	14.6278	14.7728	15.1649	14.8699	14.9945	14.7909	14.7621	14.635	14.7531	0.0277131	0.0277131	0.167151	14.7517	15.0098	14.7353	0.114777	0.148058	0.0687583
A_43_P11831	8.57075	8.32514	8.08441	8.22393	8.36358	8.28074	9.56358	9.09383	8.91478	8.69531	0.011539	0.011539	0.123758	8.32677	8.28942	9.06688	0.243175	0.0702243	0.369068
A_43_P11856	13.2298	13.2704	13.179	13.3647	13.3034	13.2575	13.4186	13.4246	13.3383	13.3196	0.0207557	0.0207557	0.150726	13.2264	13.3085	13.3753	0.0457874	0.0537978	0.0540947
A_43_P11924	9.97659	9.84459	9.57624	9.3582	9.25779	9.42178	9.25456	9.26655	9.35613	9.39273	0.00312623	0.00312623	0.0768584	9.79914	9.34592	9.31749	0.20401	0.0826824	0.0675971
A_43_P11954	7.97651	7.57248	7.49626	7.06435	7.21883	7.56936	8.36008	8.56762	8.17977	8.41917	0.000943568	0.000943568	0.0540985	7.68175	7.28418	8.38166	0.258097	0.258769	0.160432
A_43_P11990	3.13953	4.09677	3.46206	4.23104	3.70463	3.71625	4.50236	4.06474	4.46558	4.83067	0.0380187	0.0380187	0.189255	3.56612	3.88397	4.46584	0.487029	0.300622	0.313749
A_43_P11997	5.82498	5.66941	5.52987	4.92317	5.51581	5.56794	4.69652	4.56553	4.88851	4.8681	0.00329471	0.00329471	0.0778351	5.67475	5.33564	4.75467	0.147628	0.358162	0.15268
A_43_P12011	13.4203	13.2869	13.202	13.1416	13.016	13.006	13.0589	13.0898	13.1898	13.0145	0.0180456	0.0180456	0.144134	13.3031	13.0545	13.0882	0.110029	0.0755718	0.074458
A_43_P12016	6.16295	6.21545	6.29607	5.75848	5.8466	5.99611	6.36608	6.28284	6.54241	6.36464	0.000894177	0.000894177	0.0540985	6.22482	5.86706	6.38899	0.0670519	0.120127	0.10943
A_43_P12024	2.10069	2.19333	2.13807	2.09798	2.16192	2.62365	2.39139	2.91449	2.69792	3.0225	0.0268525	0.0268525	0.165043	2.14403	2.29451	2.75657	0.0466082	0.286825	0.278363
A_43_P12031	5.15954	4.87531	5.32729	5.18266	5.21826	5.43885	6.00238	5.68021	6.01745	6.1802	0.00157482	0.00157482	0.0635782	5.12071	5.27993	5.97006	0.228474	0.13878	0.209335
A_43_P12065	5.92208	5.92628	5.85592	5.78291	5.962	6.02253	6.4487	6.13756	6.39024	6.23864	0.00382454	0.00382454	0.0823567	5.90143	5.92248	6.30379	0.0394666	0.124604	0.141832
A_43_P12075	3.70373	4.62471	4.37773	5.02279	4.24335	3.96474	3.46384	3.54258	3.49915	3.39498	0.0326523	0.0326523	0.17891	4.23539	4.4103	3.47514	0.476704	0.548426	0.0623897
A_43_P12099	3.83701	3.50753	4.00666	2.46104	2.60088	3.07816	3.36787	3.19572	4.28578	3.96503	0.0217631	0.0217631	0.153714	3.78373	2.71336	3.7036	0.253794	0.323569	0.50923
A_43_P12127	9.24715	9.10963	9.10992	9.25408	9.44779	9.13445	9.42124	9.31643	9.53896	9.43595	0.0415273	0.0415273	0.194746	9.15557	9.27877	9.42815	0.0793131	0.158127	0.0910491
A_43_P12160	2.99197	2.37472	2.44701	2.32252	2.36868	2.84778	3.31293	3.65613	3.7257	3.62802	0.00182285	0.00182285	0.0664997	2.60457	2.51299	3.5807	0.337444	0.290852	0.183168
A_43_P12208	5.9644	6.05935	5.93135	5.66839	5.58908	6.04575	5.29487	5.24159	5.61304	5.68465	0.0282707	0.0282707	0.168017	5.98503	5.76774	5.45854	0.0664488	0.244006	0.22275
A_43_P12211	6.4487	6.82697	6.74168	7.01467	7.02782	7.17447	6.13658	6.60887	6.44311	6.78954	0.0275532	0.0275532	0.166548	6.67245	7.07232	6.49453	0.198409	0.0887124	0.277416
A_43_P12233	15.4641	15.6907	15.6178	15.4061	15.1193	15.3101	15.0475	15.2987	15.1083	15.1928	0.0071911	0.0071911	0.102916	15.5909	15.2785	15.1618	0.115669	0.145974	0.108972
A_43_P12299	5.54574	5.28543	5.56245	5.49967	5.45314	5.52952	5.359	5.15012	5.11871	5.22708	0.0215435	0.0215435	0.152904	5.46454	5.49411	5.21373	0.155341	0.038493	0.107014
A_43_P12312	9.56537	9.529	9.41081	9.28082	8.95987	9.33562	10.0054	10.4053	9.81061	10.1403	0.00168229	0.00168229	0.0640154	9.50173	9.1921	10.0904	0.0808085	0.202981	0.249772
A_43_P12321	2.63121	2.8387	2.26145	2.11639	2.13804	2.10685	3.40172	3.55198	3.10296	2.84703	0.00237649	0.00237649	0.0710431	2.57712	2.12043	3.22592	0.292405	0.0159816	0.314056
A_43_P12334	2.73155	2.9024	3.19345	2.57502	2.879	2.80531	2.379	2.65069	2.50124	2.62557	0.0488957	0.0488957	0.206876	2.94246	2.75311	2.53912	0.233541	0.158571	0.125161
A_43_P12339	3.78536	3.90132	3.31702	2.27464	3.98411	2.80505	4.51284	4.08819	4.37807	4.33268	0.0342338	0.0342338	0.182366	3.6679	3.02127	4.32794	0.309351	0.875004	0.177203
A_43_P12364	2.79844	3.18528	2.78182	2.99222	3.26194	2.34596	3.66201	4.77341	3.73298	3.57934	0.0289347	0.0289347	0.170027	2.92185	2.8667	3.93693	0.22829	0.470713	0.561173
A_43_P12365	7.7304	7.73895	7.7983	7.92885	7.70881	7.77179	8.01937	8.12182	8.10839	7.99546	0.00212876	0.00212876	0.0694195	7.75588	7.80315	8.06126	0.0369856	0.113322	0.0631745
A_43_P12374	4.87665	4.23172	4.93429	5.52483	5.67323	5.96834	5.16435	4.72056	4.52363	4.78657	0.0063647	0.0063647	0.0976136	4.68089	5.72213	4.79878	0.39006	0.22576	0.26809
A_43_P12378	7.9755	7.71807	7.93232	7.9975	8.05696	8.13348	8.17116	8.05167	8.0586	8.05615	0.0419214	0.0419214	0.195691	7.8753	8.06265	8.08439	0.137864	0.0681665	0.0579155
A_43_P12404	8.64227	8.76291	8.46011	8.3868	8.2	8.97079	7.47961	7.15503	7.65774	8.26797	0.0203819	0.0203819	0.149559	8.62176	8.51919	7.64009	0.152439	0.402091	0.467471
A_43_P12406	13.1652	13.1275	13.1652	13.0494	13.1773	13.0324	12.9377	12.9958	12.9671	13.0293	0.00890787	0.00890787	0.111344	13.1526	13.0864	12.9825	0.0217476	0.0791945	0.0392059
A_43_P12417	12.4802	12.5638	12.6716	13.1546	12.7191	12.8449	11.8258	11.8755	12.1914	12.411	0.00508476	0.00508476	0.0893019	12.5718	12.9062	12.0759	0.0959858	0.224128	0.27588
A_43_P12508	3.44721	2.67616	2.91194	3.6674	3.83174	4.33333	2.1246	2.43018	2.64569	3.26227	0.0127729	0.0127729	0.129002	3.01177	3.94416	2.61568	0.395099	0.346908	0.481162
A_43_P12524	9.00308	8.85771	8.78922	8.92243	9.08373	8.66836	9.23003	9.15633	9.27356	9.07938	0.0356689	0.0356689	0.184708	8.88334	8.89151	9.18482	0.109207	0.209404	0.0853396
A_43_P12529	7.18076	7.1978	7.2353	7.07025	7.22689	7.22437	6.98532	6.99506	6.87866	7.04436	0.00545751	0.00545751	0.0914507	7.20462	7.17383	6.97585	0.027903	0.089719	0.0697586
A_43_P12596	6.3303	6.17375	6.21298	5.87342	6.15787	6.62768	6.81005	6.50533	6.95741	7.08564	0.0264371	0.0264371	0.164187	6.23901	6.21966	6.83961	0.0814582	0.380906	0.249682
A_43_P12607	6.11619	5.89266	6.20921	5.59554	5.59265	6.17766	6.8145	6.01463	6.62237	6.93217	0.0394681	0.0394681	0.191772	6.07269	5.78862	6.59592	0.162697	0.336925	0.408017
A_43_P12622	14.4923	14.5027	14.4923	14.2918	14.4497	14.3899	14.0351	14.3964	14.0469	14.1574	0.0186132	0.0186132	0.145619	14.4958	14.3771	14.159	0.00603302	0.0797343	0.167612
A_43_P12635	3.53045	3.79438	2.74274	3.66535	3.33639	3.72712	4.12477	4.6447	4.2089	4.70482	0.0141037	0.0141037	0.133545	3.35586	3.57629	4.4208	0.547126	0.210044	0.296271
A_43_P12637	16.5709	16.6355	16.578	16.2793	16.5158	16.2793	16.6659	16.578	16.644	16.508	0.0174178	0.0174178	0.143004	16.5948	16.3582	16.599	0.0353964	0.136564	0.0712388
A_43_P12641	8.48831	8.35535	8.53223	8.45044	8.17977	8.55269	8.05334	7.98124	7.85694	7.30274	0.017618	0.017618	0.143246	8.45863	8.3943	7.79857	0.0920999	0.192696	0.34036
A_43_P12707	13.5788	13.7016	13.5265	13.9675	13.7959	13.3369	14.0147	14.282	14.46	13.9588	0.0296198	0.0296198	0.171621	13.6023	13.7001	14.1789	0.0898916	0.326021	0.234568
A_43_P12739	5.93169	5.7387	6.17394	6.63673	6.38483	6.23015	5.81912	5.60431	5.80259	6.18574	0.0324853	0.0324853	0.178904	5.94811	6.41724	5.85294	0.218083	0.205219	0.242385
A_43_P12783	13.1388	13.2523	13.2076	12.5658	13.1965	12.283	12.3701	12.5914	12.489	12.4168	0.0215182	0.0215182	0.152904	13.1996	12.6818	12.4668	0.0571576	0.46765	0.0963875
A_43_P12786	6.58602	7.96137	7.32157	6.39138	6.63571	6.86598	6.33774	5.71257	5.51938	6.66668	0.0498544	0.0498544	0.208067	7.28965	6.63102	6.05909	0.688234	0.237335	0.534844
A_43_P12811	10.5284	10.101	10.1285	10.7695	10.6917	10.3089	10.9422	10.9455	10.9709	10.6893	0.0138712	0.0138712	0.132717	10.2526	10.59	10.887	0.239203	0.24656	0.132384
A_43_P12855	4.6033	5.30912	5.17237	5.79162	5.84779	6.13528	5.65934	5.15469	5.52169	5.87422	0.0224131	0.0224131	0.155757	5.02827	5.9249	5.55248	0.374329	0.184346	0.302282
A_43_P12860	14.9909	14.8451	14.7841	14.6836	14.6257	14.6836	14.5637	14.5527	14.6217	14.6217	0.00197538	0.00197538	0.0687325	14.8734	14.6643	14.5899	0.106252	0.0334266	0.0369529
A_43_P12863	10.9808	11.0875	10.9387	10.707	10.5077	10.2923	10.6979	10.9647	10.8207	10.6412	0.0143392	0.0143392	0.134517	11.0024	10.5024	10.7811	0.0766983	0.207408	0.143465
A_43_P12886	2.63739	2.16841	2.74475	2.09265	2.14444	2.06847	2.07181	2.09069	2.05998	2.07517	0.0203635	0.0203635	0.149559	2.51685	2.10185	2.07441	0.306491	0.0388133	0.0126545
A_43_P12887	5.28216	5.17355	5.45954	5.24486	5.63434	5.58802	5.06996	5.08311	5.10285	5.05666	0.0168553	0.0168553	0.141544	5.30508	5.48907	5.07814	0.144363	0.212759	0.0196943
A_43_P12903	2.2793	2.56691	2.26378	2.40571	2.96472	2.28612	3.21265	3.09975	2.63217	3.23038	0.037598	0.037598	0.188407	2.36999	2.55218	3.04374	0.170706	0.362235	0.280409
A_43_P12908	8.24126	8.41669	8.28335	7.90319	8.25635	8.14499	7.86642	7.55002	7.67946	8.09045	0.0237944	0.0237944	0.159158	8.31377	8.10151	7.79659	0.0915881	0.180548	0.235051
A_43_P12915	4.83135	4.93317	4.93914	4.63651	5.11455	4.92503	5.22124	5.08759	5.68875	5.33074	0.0459199	0.0459199	0.202978	4.90122	4.89203	5.33208	0.0605865	0.240721	0.25773
A_43_P12972	5.97084	5.62071	5.62666	6.41488	6.75931	5.83796	5.48402	5.029	5.6742	5.85071	0.0496169	0.0496169	0.207665	5.7394	6.33738	5.50948	0.200455	0.465539	0.353592
A_43_P13000	11.9705	11.948	12.2362	12.4046	12.4835	12.471	12.5042	12.2926	12.1593	12.1881	0.0239036	0.0239036	0.159357	12.0515	12.453	12.2861	0.160324	0.0424142	0.156285
A_43_P13031	3.72333	3.40259	3.47767	3.23473	2.40966	3.2358	3.96474	3.79756	3.66995	3.60123	0.0237858	0.0237858	0.159158	3.53453	2.96007	3.75837	0.167757	0.476666	0.159828
A_43_P13035	12.0549	12.0133	12.0358	11.6088	11.8446	11.7178	11.859	11.7125	11.8176	11.6247	0.00823559	0.00823559	0.108036	12.0347	11.7237	11.7534	0.020819	0.118013	0.105691
A_43_P13042	9.44881	9.31835	9.35393	9.54496	9.53249	9.38291	9.6598	9.78886	9.74397	9.61009	0.00284583	0.00284583	0.0743572	9.3737	9.48679	9.70068	0.067435	0.0901747	0.0806806
A_43_P13047	8.09809	7.94017	7.94051	8.14563	8.11694	7.90697	8.37763	8.33076	8.6122	8.30806	0.00620314	0.00620314	0.0965143	7.99292	8.05651	8.40716	0.0910797	0.130303	0.139727
A_43_P13051	2.09116	2.15961	2.25775	2.08036	2.14264	2.10193	2.60923	2.47702	2.69926	3.08916	0.00469724	0.00469724	0.0874066	2.16951	2.10831	2.71867	0.0837322	0.0316274	0.263319
A_43_P13059	7.9633	8.18089	8.31135	8.03754	8.07571	8.04115	7.87117	7.76748	7.71753	7.91873	0.0145975	0.0145975	0.135115	8.15185	8.05147	7.81873	0.175836	0.0210715	0.0924066
A_43_P13080	3.14957	1.94661	3.33516	3.70373	3.84743	2.66355	4.04969	4.00479	4.38628	3.9847	0.0462176	0.0462176	0.203342	2.81045	3.4049	4.10637	0.753836	0.646043	0.188578
A_43_P13083	3.28758	2.58397	3.66995	2.52746	3.02297	2.62232	4.11684	3.59327	4.18065	3.83334	0.0102283	0.0102283	0.118698	3.1805	2.72425	3.93102	0.550852	0.263012	0.271084
A_43_P13102	8.40214	8.59126	8.38493	8.68359	8.50399	8.60207	8.56803	8.70853	8.81613	8.82168	0.0422429	0.0422429	0.196334	8.45944	8.59655	8.72859	0.114477	0.0899316	0.119038
A_43_P13141	5.48989	5.55602	5.51413	5.35107	5.25585	5.34283	5.60289	5.58191	5.55449	5.71489	0.000764276	0.000764276	0.051595	5.52001	5.31658	5.61355	0.0334518	0.0527612	0.0704113
A_43_P13148	3.72646	3.46293	3.1963	2.2646	2.29584	3.47198	4.56918	3.53322	3.53063	3.83719	0.0497623	0.0497623	0.208018	3.4619	2.67747	3.86755	0.265081	0.688238	0.489388
A_43_P13162	8.0107	7.8652	8.21702	8.44404	8.46887	8.57417	7.96188	8.0869	8.14534	8.21763	0.00479314	0.00479314	0.0881241	8.03098	8.49569	8.10294	0.176788	0.0690853	0.108179
A_43_P13173	2.85535	2.55685	2.75183	2.18189	2.58005	2.90371	3.22942	2.84513	3.23941	3.54834	0.0397612	0.0397612	0.192058	2.72134	2.55521	3.21558	0.151568	0.361548	0.287934
A_43_P13175	6.27802	6.16144	5.75515	5.9311	5.41094	5.61329	6.61366	6.95741	6.56075	5.86699	0.0495859	0.0495859	0.207665	6.06487	5.65178	6.4997	0.274489	0.262209	0.456994
A_43_P13226	9.50214	9.37475	9.25637	7.53842	7.63797	9.03458	7.26103	7.24692	7.49305	7.62779	0.00275507	0.00275507	0.0735986	9.37775	8.07032	7.40719	0.122913	0.836554	0.185367
A_43_P13230	10.7425	11.2494	11.3907	11.6626	11.727	11.839	11.9907	12.041	11.8214	11.6018	0.00975707	0.00975707	0.115741	11.1275	11.7429	11.8637	0.34087	0.0892271	0.198305
A_43_P13244	10.3424	10.4503	10.436	10.0365	9.93715	10.4065	9.75504	9.62847	9.83136	9.91049	0.00359466	0.00359466	0.080588	10.4096	10.1267	9.78134	0.058637	0.247355	0.120059
A_43_P13245	14.4679	14.6007	14.701	14.8992	14.8352	14.7696	14.6574	14.7226	14.6423	14.7127	0.0158574	0.0158574	0.13809	14.5898	14.8347	14.6838	0.11691	0.0648431	0.0398399
A_43_P13264	7.13691	6.73472	6.89448	7.01903	7.21922	7.07701	7.55774	7.11703	7.46912	7.63288	0.0238	0.0238	0.159158	6.92203	7.10508	7.44419	0.202507	0.103007	0.228145
A_43_P13363	12.929	12.712	12.8134	12.796	12.7034	12.5605	12.8065	13.1773	13.0918	12.9707	0.0436412	0.0436412	0.198609	12.8182	12.6866	13.0116	0.108558	0.118649	0.160855
A_43_P13378	11.0751	11.0303	11.0364	10.6059	10.1333	10.003	11.117	11.063	10.8893	10.7654	0.00301692	0.00301692	0.0756837	11.0472	10.2474	10.9587	0.0242926	0.3172	0.161387
A_43_P13395	2.12387	2.24298	2.45717	2.16741	2.19928	2.11822	2.80458	2.374	2.88566	3.01263	0.0115918	0.0115918	0.123785	2.27468	2.16164	2.76922	0.168895	0.0408381	0.27704
A_43_P13410	15.5607	15.4061	15.4589	15.2137	15.3399	15.3213	15.3652	15.4728	15.3474	15.3474	0.0376567	0.0376567	0.188608	15.4752	15.2917	15.3832	0.0785783	0.0681463	0.060332
A_43_P13421	10.598	10.4219	10.3344	10.5583	10.5958	10.7111	10.7282	10.6244	10.7381	10.7938	0.0222549	0.0222549	0.155496	10.4514	10.6217	10.7212	0.134251	0.0796707	0.0706479
A_43_P13424	8.76291	8.74913	8.67688	8.9539	8.91478	8.88452	8.79528	8.66192	8.715	8.79528	0.00500171	0.00500171	0.0889971	8.72964	8.91773	8.74187	0.0462064	0.0347865	0.0653688
A_43_P13440	4.66772	5.62825	5.28634	6.12203	5.15803	4.63769	3.886	3.54334	3.76697	3.59983	0.00540835	0.00540835	0.0912368	5.19411	5.30592	3.69903	0.486862	0.753139	0.156691
A_43_P13445	7.33978	7.26335	7.32266	7.51428	7.52568	7.5793	7.31759	7.5793	7.4404	7.58494	0.0347108	0.0347108	0.183281	7.3086	7.53975	7.48056	0.0401088	0.0347156	0.127563
A_43_P13685	3.79963	3.82476	4.14556	4.11509	3.90404	3.83148	4.23536	4.5813	4.84582	4.69863	0.00659988	0.00659988	0.098786	3.92332	3.9502	4.59028	0.192878	0.147329	0.260186
A_43_P13710	11.3185	11.4224	11.2514	11.3056	11.2381	11.1578	11.1696	11.1344	11.0935	11.136	0.0145991	0.0145991	0.135115	11.3308	11.2338	11.1334	0.086182	0.0739699	0.0311201
A_43_P13754	6.43669	6.49556	6.48356	6.77648	6.41914	6.40459	6.76963	6.62166	6.83155	6.93106	0.0446972	0.0446972	0.200381	6.47194	6.5334	6.78847	0.0311103	0.210635	0.129576
A_43_P13783	2.67306	2.10373	2.58187	2.24781	2.07256	2.23994	3.0714	2.98304	3.2887	2.74556	0.00478143	0.00478143	0.0881241	2.45289	2.18677	3.02217	0.305798	0.0989884	0.224726
A_43_P13803	3.35837	2.22432	3.56439	3.9006	3.34829	3.20607	4.32026	4.08693	4.57	3.87469	0.0383033	0.0383033	0.189604	3.04903	3.48499	4.21297	0.721612	0.366885	0.29961
A_43_P13828	10.6806	10.753	10.5614	10.331	10.4219	10.4339	10.4538	10.3975	10.4723	10.5187	0.0044595	0.0044595	0.086157	10.665	10.3956	10.4606	0.0967731	0.0563172	0.0501554
A_43_P13861	6.6214	6.28418	6.13716	6.56312	6.35692	6.18744	6.93466	6.57325	7.21426	6.92837	0.0258868	0.0258868	0.163457	6.34758	6.36916	6.91263	0.248269	0.18814	0.26261
A_43_P13896	6.84659	6.74601	6.63973	6.67381	6.42682	6.34499	7.60609	7.57994	7.6129	7.47602	1.12648e-05	1.12648e-05	0.0107157	6.74411	6.48188	7.56874	0.103446	0.171182	0.0634251
A_43_P13939	17.4899	17.3176	17.3946	17.4362	17.1949	17.2056	16.9496	16.9672	17.1313	17.0303	0.0044068	0.0044068	0.0857722	17.4007	17.2789	17.0196	0.086311	0.136354	0.0821032
A_43_P14032	7.19508	7.16176	7.36058	7.09044	7.05036	6.87555	7.48515	7.64398	7.38472	7.12948	0.0407921	0.0407921	0.193651	7.23914	7.00545	7.41083	0.106484	0.114269	0.215807
A_43_P14109	10.4898	10.5658	10.7202	10.6863	10.8683	10.9014	10.3474	10.0528	10.5468	10.5142	0.0305405	0.0305405	0.173833	10.5919	10.8187	10.3653	0.117362	0.115812	0.225867
A_43_P14135	13.1932	13.2627	13.2309	13.413	13.4512	13.4472	13.3484	13.5208	13.4234	13.516	0.00315285	0.00315285	0.0769221	13.2289	13.4371	13.4521	0.0347994	0.021005	0.0824183
A_43_P14163	9.56441	9.43814	9.45495	9.95422	9.60851	9.15794	10.1129	10.3827	10.2404	9.68988	0.0496162	0.0496162	0.207665	9.48583	9.57356	10.1065	0.0685685	0.399293	0.298784
A_43_P14167	14.1014	14.0883	14.0282	13.9193	13.8854	14.0351	13.9358	13.9588	13.8562	13.8374	0.0192012	0.0192012	0.147067	14.0726	13.9466	13.897	0.0390159	0.0784876	0.0592864
A_43_P14255	9.1691	9.08513	9.03645	8.92829	8.97559	9.03104	8.90704	8.92659	8.96597	8.96021	0.0108436	0.0108436	0.120946	9.09689	8.97831	8.93995	0.0671037	0.051426	0.0279808
A_43_P14292	10.8555	10.6772	10.714	10.5043	10.4837	10.6857	10.5687	10.6011	10.6321	10.5415	0.0470638	0.0470638	0.204477	10.7489	10.5579	10.5859	0.0941106	0.111199	0.0393061
A_43_P14359	12.4899	12.583	12.4844	12.6692	12.6807	12.6357	12.7386	12.5577	12.6342	12.6499	0.0358605	0.0358605	0.184833	12.5191	12.6619	12.6451	0.0554034	0.0233977	0.0742169
A_43_P14365	11.8865	12.0067	11.8925	11.9128	11.8471	11.9333	11.813	11.6911	11.753	11.7604	0.00789552	0.00789552	0.106194	11.9285	11.8977	11.7544	0.0677827	0.0450348	0.0499388
A_43_P14406	5.00538	5.30586	4.69072	4.7974	5.03303	4.98264	5.77247	5.35168	5.95037	5.66021	0.00778268	0.00778268	0.105963	5.00065	4.93769	5.68368	0.307596	0.124079	0.251518
A_43_P14410	10.567	10.6251	10.4995	10.6173	10.7489	10.6785	10.4111	10.5279	10.545	10.3651	0.0196284	0.0196284	0.148033	10.5639	10.6816	10.4623	0.0628611	0.0658736	0.0879635
A_43_P14440	8.10247	8.40266	8.22484	8.17852	8.04067	8.39783	9.08586	8.54797	8.43616	8.62795	0.0483491	0.0483491	0.206518	8.24332	8.20567	8.67448	0.150947	0.18012	0.285308
A_43_P14444	12.9125	12.7898	12.8091	13.2845	13.2892	13.5084	13.1245	12.7651	12.8234	13.0712	0.00551891	0.00551891	0.0917723	12.8372	13.3607	12.946	0.0659552	0.127966	0.178195
A_43_P14460	10.5491	10.2483	10.3992	11.764	10.7813	11.9647	11.5128	11.0398	10.8121	11.2165	0.0297281	0.0297281	0.17206	10.3989	11.5033	11.1453	0.150393	0.633292	0.295687
A_43_P14461	10.2624	10.2995	10.2806	10.1281	10.2238	10.3318	10.1089	10.0129	10.0356	10.0506	0.00393196	0.00393196	0.0830345	10.2808	10.2279	10.052	0.0185244	0.101937	0.040948
A_43_P14495	2.19714	3.12591	2.19174	2.22688	2.29859	2.19962	3.58133	2.90294	2.93325	3.48612	0.0237792	0.0237792	0.159158	2.50493	2.2417	3.22591	0.537791	0.0511236	0.357765
A_43_P14511	13.4777	13.6007	13.6034	13.4355	13.6702	13.4246	13.2869	13.2006	13.1973	13.3725	0.0114224	0.0114224	0.123225	13.5606	13.5101	13.2643	0.0718222	0.138744	0.0832016
A_43_P14576	10.192	10.1616	10.0837	10.0766	10.09	9.76984	9.7777	9.94645	9.67601	9.82991	0.0272633	0.0272633	0.165807	10.1457	9.97882	9.80752	0.0558809	0.181107	0.112527
A_43_P14620	17.5233	17.4608	17.4608	17.4218	17.3512	17.3673	17.4751	17.4608	17.56	17.56	0.015325	0.015325	0.1367	17.4816	17.3801	17.5139	0.0361092	0.0370103	0.0534586
A_43_P14632	17.0867	17.1583	17.2339	17.0402	16.823	16.7429	17.0163	17.0969	16.9272	16.842	0.0473538	0.0473538	0.204817	17.1597	16.8687	16.9706	0.0736085	0.153804	0.110256
A_43_P14636	11.499	11.471	11.4982	11.3486	11.268	11.2883	11.3266	11.3885	11.3153	11.2842	0.000858384	0.000858384	0.0536058	11.4894	11.3016	11.3287	0.0159184	0.0419204	0.0437494
A_43_P14646	11.471	11.4087	11.294	11.5494	11.4812	11.5509	11.6932	11.5709	11.6166	11.6546	0.00455981	0.00455981	0.086756	11.3912	11.5272	11.6338	0.0898323	0.0397912	0.0523417
A_43_P14655	13.834	13.985	13.8596	13.8082	13.8582	13.8251	14.1292	14.1378	14.2896	14.0242	0.00367228	0.00367228	0.0810215	13.8929	13.8305	14.1452	0.0808086	0.0254025	0.109248
A_43_P14682	13.8313	14.0516	13.985	13.6789	13.6577	13.6892	13.316	13.6063	13.4723	13.7577	0.0155616	0.0155616	0.137402	13.956	13.6753	13.5381	0.112995	0.0160605	0.188463
A_43_P14683	11.209	11.3804	11.2058	11.3481	11.3643	11.3508	11.3831	11.4023	11.5739	11.4554	0.0426719	0.0426719	0.197111	11.2651	11.3544	11.4537	0.0999084	0.00867003	0.0857694
A_43_P14694	10.5298	10.5105	10.5187	10.6655	10.6474	10.6046	10.6383	10.8245	10.7171	10.6116	0.0251661	0.0251661	0.162724	10.5197	10.6392	10.6979	0.0096781	0.0313059	0.0955816
A_43_P14764	5.53638	5.4847	5.92953	5.06853	5.37566	4.81757	5.59002	5.96568	5.50378	5.59529	0.0307594	0.0307594	0.174249	5.6502	5.08726	5.66369	0.243281	0.279518	0.205651
A_43_P14838	3.35137	3.46139	3.99457	3.31424	3.57267	3.21472	4.19656	4.21933	3.96075	4.00152	0.0099978	0.0099978	0.117703	3.60244	3.36721	4.09454	0.344016	0.184761	0.13233
A_43_P14847	12.3503	12.3513	12.364	12.3493	12.2887	12.0944	12.5419	12.5077	12.5794	12.4334	0.00964699	0.00964699	0.11531	12.3552	12.2441	12.5156	0.00762012	0.133158	0.0621295
A_43_P14869	11.3517	11.3944	11.4192	11.1938	11.1899	11.1151	11.3195	11.4177	11.3206	11.2148	0.00849942	0.00849942	0.109754	11.3884	11.1663	11.3181	0.0341024	0.044357	0.0828679
A_43_P14875	11.5049	11.4761	11.6212	11.4039	11.1938	11.0691	11.4812	11.7844	11.5144	11.5152	0.0257979	0.0257979	0.163245	11.534	11.2222	11.5738	0.0768384	0.169205	0.141288
A_43_P14881	12.639	12.6217	12.597	12.6306	12.6295	12.7977	12.8663	12.7429	12.9734	12.9349	0.0114783	0.0114783	0.123472	12.6192	12.686	12.8794	0.0211111	0.0968107	0.101187
A_43_P14904	3.76753	3.69927	3.08222	3.29191	3.81834	3.40198	4.23232	3.95805	4.1027	4.24537	0.0241489	0.0241489	0.159595	3.51634	3.50408	4.13461	0.37751	0.27767	0.13417
A_43_P14909	12.3022	12.4263	12.1892	12.1989	12.3429	12.0358	12.4168	12.9424	12.7218	12.5007	0.0338062	0.0338062	0.181683	12.3059	12.1925	12.6454	0.118603	0.153686	0.236129
A_43_P14927	12.9935	13.2187	13.1734	13.1898	13.0651	13.4494	12.7279	12.712	13.1011	12.8337	0.0441788	0.0441788	0.199536	13.1285	13.2348	12.8437	0.119113	0.196059	0.179927
A_43_P14928	10.9443	11.0045	10.9297	10.95	10.9208	11.0437	10.8434	10.8283	10.7818	10.8909	0.0150863	0.0150863	0.136211	10.9595	10.9715	10.8361	0.0396421	0.0642245	0.0449676
A_43_P15057	11.2219	11.0161	10.4886	11.0246	10.5865	11.004	10.3704	9.92703	9.72635	10.2945	0.0153477	0.0153477	0.136723	10.9088	10.8717	10.0796	0.378231	0.247219	0.304878
A_43_P15073	8.11951	7.96109	8.19832	7.90662	8.23751	8.06067	8.34851	8.58175	8.43982	8.22989	0.0336482	0.0336482	0.181313	8.09297	8.06827	8.39999	0.120823	0.165579	0.148556
A_43_P15081	11.7645	11.5757	11.7623	11.7428	11.7458	11.8111	11.9345	11.8615	11.9472	11.7959	0.0413811	0.0413811	0.19442	11.7008	11.7666	11.8848	0.108382	0.0386454	0.0702493
A_43_P15094	2.95898	2.76279	3.13623	2.9735	3.55266	3.44946	3.60802	3.78479	3.39498	3.75753	0.016161	0.016161	0.138808	2.95267	3.32521	3.63633	0.186799	0.308927	0.178681
A_43_P15111	10.6587	10.848	10.8169	10.7293	10.635	10.5181	10.3754	10.3471	10.436	10.3412	0.00115134	0.00115134	0.0571659	10.7745	10.6275	10.3749	0.101508	0.105815	0.0433907
A_43_P15117	4.99594	4.9044	5.25361	4.95898	4.96942	5.134	3.80333	4.42587	4.56328	4.45713	0.00889329	0.00889329	0.111344	5.05131	5.0208	4.3124	0.181071	0.0981724	0.344439
A_43_P15125	3.93864	4.92428	3.91779	4.10912	3.60012	4.05392	5.11423	4.63824	5.05317	4.83407	0.0253131	0.0253131	0.162782	4.26023	3.92105	4.90993	0.575171	0.2793	0.217427
A_43_P15129	2.51544	2.98765	2.82567	2.61272	2.61773	2.36824	2.24668	2.21406	2.36241	2.31211	0.0127583	0.0127583	0.129002	2.77626	2.5329	2.28382	0.239952	0.142618	0.0663855
A_43_P15163	11.2984	11.268	11.1213	11.1835	11.1143	11.2029	11.0968	11.0118	10.9854	10.9933	0.0105867	0.0105867	0.119115	11.2292	11.1669	11.0218	0.0946931	0.0465599	0.0512048
A_43_P15172	10.3313	10.2631	10.3944	10.0917	10.1597	9.88047	10.1311	10.1711	9.95155	10.0611	0.0237944	0.0237944	0.159158	10.3296	10.044	10.0787	0.0656712	0.14561	0.096189
A_43_P15200	10.6798	10.8902	10.7925	10.8434	10.9688	10.9329	10.7231	10.5696	10.6344	10.6857	0.0102054	0.0102054	0.118652	10.7875	10.915	10.6532	0.105271	0.0645681	0.0665707
A_43_P15216	5.1717	4.93996	4.9668	3.91764	4.15405	5.25511	2.79202	3.27187	3.54445	2.78398	0.00224923	0.00224923	0.0706404	5.02615	4.44227	3.09808	0.126759	0.713796	0.374955
A_43_P15228	5.36057	5.93299	5.74405	5.7647	5.53638	5.79186	6.75803	6.61404	5.99453	6.08139	0.0312226	0.0312226	0.175844	5.6792	5.69765	6.362	0.29167	0.140321	0.380414
A_43_P15231	12.9009	12.8912	12.9046	12.7166	12.7232	12.5359	12.7447	12.8629	12.8616	12.6342	0.0417902	0.0417902	0.195483	12.8989	12.6586	12.7759	0.00690262	0.106275	0.109485
A_43_P15248	8.81382	8.70324	8.77591	8.85156	8.97788	8.77363	8.75882	8.64522	8.59085	8.69312	0.0385266	0.0385266	0.189972	8.76432	8.86769	8.672	0.0561893	0.103077	0.0713796
A_43_P15264	15.4139	15.4768	15.467	15.4102	15.5494	15.6869	15.3184	15.3101	15.3603	15.3937	0.0358635	0.0358635	0.184833	15.4526	15.5488	15.3456	0.0338472	0.138332	0.0388455
A_43_P15308	1.96141	1.97011	1.99775	1.96209	1.99244	1.95815	2.34058	2.19448	2.038	2.26076	0.0112738	0.0112738	0.122816	1.97642	1.97089	2.20845	0.0189713	0.0187623	0.128377
A_43_P15319	6.09816	5.90027	5.98571	5.95228	5.86699	6.4493	6.53797	6.4176	6.44362	6.67646	0.0177908	0.0177908	0.143478	5.99471	6.08952	6.51891	0.0992509	0.314479	0.117072
A_43_P15341	8.28956	7.90893	8.37662	8.12444	8.2371	7.98741	8.82858	8.60831	8.61456	8.52465	0.0089607	0.0089607	0.111534	8.1917	8.11632	8.64402	0.24873	0.12504	0.129685
A_43_P15357	5.52222	5.32834	5.56616	5.73702	5.65542	5.85995	5.1699	5.12276	4.57954	5.36057	0.0174336	0.0174336	0.143004	5.47224	5.7508	5.05819	0.126542	0.10296	0.335253
A_43_P15396	2.17952	2.32853	2.19077	3.35428	3.31779	2.55095	2.15412	2.14012	2.15241	2.16804	0.00383038	0.00383038	0.0823567	2.23294	3.07434	2.15367	0.0829764	0.453638	0.0114281
A_43_P15397	3.88377	3.78519	4.02373	3.92271	4.2651	3.50218	4.85257	4.35939	4.63715	4.54057	0.0109611	0.0109611	0.12118	3.89756	3.89667	4.59742	0.11987	0.382127	0.205401
A_43_P15455	4.00924	3.76697	4.24106	3.23988	4.08062	3.54235	4.67484	4.12477	4.95329	4.89584	0.0178274	0.0178274	0.143614	4.00576	3.62095	4.66219	0.237064	0.425846	0.377848
A_43_P15475	4.01348	3.92171	4.34004	4.19951	4.89816	3.80809	5.0922	4.82666	5.23334	5.01315	0.0162929	0.0162929	0.139164	4.09174	4.30192	5.04134	0.219876	0.552205	0.16964
A_43_P15540	12.411	12.3763	12.4306	12.1084	12.2643	12.2209	12.1425	12.11	12.1832	11.91	0.00775923	0.00775923	0.105963	12.406	12.1979	12.0865	0.0274664	0.0804551	0.12136
A_43_P15627	4.15159	3.5006	3.5697	3.97952	4.05962	4.22548	5.23575	4.43263	4.83112	4.23349	0.0265789	0.0265789	0.164309	3.74063	4.08821	4.68325	0.357574	0.125449	0.444303
A_43_P15640	11.3384	11.1586	11.3329	11.0584	10.7787	11.0636	10.9466	10.8581	10.7908	10.844	0.0049311	0.0049311	0.0883116	11.2766	10.9669	10.8599	0.102236	0.162998	0.0646913
A_43_P15645	13.3247	13.2031	13.1501	12.9627	13.078	12.9841	13.1416	13.1388	13.1734	13.1002	0.00981006	0.00981006	0.116166	13.226	13.0083	13.1385	0.0895424	0.0613589	0.0300044
A_43_P15656	2.19936	2.23751	2.28288	2.18004	2.22738	2.20603	2.12349	2.1289	2.15902	2.20101	0.0359722	0.0359722	0.185099	2.23991	2.20448	2.15311	0.0418109	0.0237069	0.0355555
A_43_P15665	12.0161	12.0888	12.1619	12.2584	12.3246	12.3448	12.1593	12.2686	12.3701	12.1922	0.0237348	0.0237348	0.159158	12.0889	12.3092	12.2476	0.0729141	0.045197	0.0936498
A_43_P15735	8.90146	8.75459	8.80484	9.7631	8.58457	9.18331	8.77297	7.94251	7.84511	7.63657	0.0343396	0.0343396	0.182541	8.8203	9.17699	8.04929	0.074644	0.589287	0.499046
A_43_P15781	10.9658	10.8954	10.6279	10.694	10.6102	10.7009	11.0085	10.9588	11.1797	10.9106	0.0242763	0.0242763	0.159864	10.8297	10.6684	11.0144	0.178298	0.0504729	0.117199
A_43_P15804	8.18812	8.20192	7.92385	8.25111	8.13778	8.24995	8.75986	8.62489	8.7798	8.51125	0.00103873	0.00103873	0.0548208	8.10463	8.21295	8.66895	0.15671	0.0651009	0.125648
A_43_P15829	3.06996	2.77866	2.52286	2.54006	2.47615	2.52343	2.23509	2.20546	2.52395	2.28876	0.0266349	0.0266349	0.16443	2.79049	2.51321	2.31331	0.273743	0.0331589	0.144595
A_43_P15840	4.12294	4.34021	4.74341	3.50171	3.62301	2.96938	2.95192	2.70384	3.66105	3.48096	0.0109306	0.0109306	0.12118	4.40219	3.3647	3.19945	0.314841	0.347691	0.446925
A_43_P15862	9.75716	9.37231	9.09948	8.81639	8.70082	9.25713	8.89729	8.7197	8.90814	8.78436	0.0396102	0.0396102	0.192004	9.40965	8.92478	8.82737	0.330429	0.29357	0.0910212
A_43_P15865	2.01172	2.09652	2.07184	2.0277	2.05462	2.00649	3.73554	2.80743	2.59417	3.5946	0.00650554	0.00650554	0.098357	2.06003	2.0296	3.18293	0.0436164	0.024118	0.566416
A_43_P15888	3.84528	4.11228	3.65642	3.85007	3.98355	4.05369	4.69991	4.98904	4.3542	4.64172	0.00315675	0.00315675	0.0769221	3.87133	3.96244	4.67122	0.229046	0.103436	0.26026
A_43_P15897	6.94386	6.69728	6.79921	6.46127	5.78175	6.1009	6.30647	6.63706	6.87318	6.5708	0.0264262	0.0264262	0.164187	6.81345	6.11464	6.59688	0.123907	0.339969	0.233075
A_43_P15902	5.36476	5.87112	5.29022	5.08127	4.98784	5.39029	4.31043	4.39514	4.82327	4.51624	0.00334257	0.00334257	0.0783724	5.5087	5.15314	4.51127	0.31607	0.210629	0.224492
A_43_P15923	4.90645	4.95486	4.98233	5.28617	5.27543	5.44732	5.72704	5.69731	5.54864	5.47261	0.000143456	0.000143456	0.0245288	4.94788	5.33631	5.6114	0.0384216	0.0962951	0.121043
A_43_P15928	2.75229	2.01161	2.29484	2.09587	2.05868	2.0083	4.63563	4.01893	3.7302	3.35137	0.000955775	0.000955775	0.0540985	2.35291	2.05428	3.93403	0.373742	0.0439462	0.541754
A_43_P15937	8.545	8.8549	9.00994	9.75319	10.0369	9.79689	10.6134	10.06	9.91737	9.80022	0.00132453	0.00132453	0.060393	8.80328	9.86232	10.0978	0.236731	0.152756	0.359812
A_43_P15992	2.59335	2.09661	2.41532	2.01802	2.94778	3.09599	4.10964	3.67954	4.4911	3.54419	0.00445198	0.00445198	0.0861564	2.36843	2.68726	3.95612	0.251671	0.584302	0.430486
A_43_P16005	10.908	11.2058	11.2556	11.4115	11.4772	11.606	10.9416	11.1251	10.95	11.1955	0.0105737	0.0105737	0.119115	11.1231	11.4982	11.0531	0.18795	0.0989298	0.127194
A_43_P16093	4.83043	4.44575	4.53603	4.64899	4.71383	4.48258	5.22847	5.06224	5.32999	5.13797	0.00150546	0.00150546	0.061719	4.60407	4.61513	5.18967	0.201163	0.119285	0.115624
A_43_P16107	6.50956	6.49181	3.63517	6.54207	3.29992	4.6667	2.07439	2.37594	2.10577	2.1089	0.0191398	0.0191398	0.146763	5.54551	4.83623	2.16625	1.65443	1.62771	0.140661
A_43_P16117	4.04014	3.66253	3.83148	2.92977	3.844	4.05331	4.66402	4.27889	4.324	4.79201	0.0347882	0.0347882	0.183281	3.84472	3.60902	4.51473	0.189155	0.597489	0.252437
A_43_P16118	1.94693	1.95336	3.0206	2.64586	2.56691	1.95256	3.29487	3.82531	3.32051	3.21101	0.0185065	0.0185065	0.145217	2.30697	2.38844	3.41292	0.618033	0.379544	0.278874
A_43_P16153	4.18358	4.43627	4.40365	3.55162	2.86999	3.64405	2.79662	3.6892	3.57635	3.19591	0.0135733	0.0135733	0.131717	4.34117	3.35522	3.31452	0.137448	0.422756	0.404652
A_43_P16158	4.84829	5.00063	4.98694	4.60153	4.70104	4.74367	5.00225	5.29798	5.06719	5.15392	0.00231478	0.00231478	0.0710431	4.94529	4.68208	5.13034	0.0842775	0.0729447	0.127875
A_43_P16178	2.14243	2.25013	2.26942	2.18575	2.19674	2.13611	3.254	2.4605	2.84386	3.86945	0.026953	0.026953	0.165214	2.22066	2.17287	3.10695	0.0684281	0.0323066	0.602811
A_43_P16181	8.91106	9.67328	9.68709	2.09657	2.15169	8.339	7.91601	9.06088	9.22344	9.11445	0.02521	0.02521	0.162728	9.42381	4.19575	8.82869	0.444109	3.58827	0.612204
A_43_P16236	3.31618	3.60461	3.66839	3.65148	3.51714	3.39217	4.51624	4.35688	4.6333	4.63388	5.212e-05	5.212e-05	0.0174767	3.52973	3.52026	4.53508	0.187669	0.129684	0.131044
A_43_P16272	2.33999	2.95364	2.3949	2.52884	2.99757	2.47738	2.93648	3.08093	3.40854	3.48245	0.0389681	0.0389681	0.191029	2.56285	2.66793	3.2271	0.339552	0.286632	0.260737
A_43_P16279	6.57676	6.5224	6.37946	6.09898	6.12143	6.11459	6.49147	6.22636	6.67174	6.65207	0.0175775	0.0175775	0.143246	6.49287	6.11167	6.51041	0.101911	0.011511	0.205862
A_43_P16353	4.9323	4.93914	4.75786	4.93317	5.21693	4.95486	5.0885	5.32219	5.70218	5.57352	0.0240074	0.0240074	0.159556	4.87643	5.03499	5.4216	0.102746	0.15794	0.272423
A_43_P16389	5.53942	5.08004	5.46498	5.19553	5.11611	5.38471	5.8243	5.58952	5.9311	5.6572	0.0164292	0.0164292	0.1398	5.36148	5.23211	5.75053	0.246558	0.137985	0.155653
A_43_P16390	2.78513	3.49062	3.46829	3.03467	2.17891	4.03604	4.68533	4.9028	4.5624	4.07366	0.0230947	0.0230947	0.157825	3.24801	3.08321	4.55605	0.401028	0.929513	0.351041
A_43_P16449	11.4436	11.6415	11.5834	11.5834	11.9162	11.8841	11.5379	11.272	11.3601	11.4747	0.0228789	0.0228789	0.157118	11.5562	11.7946	11.4112	0.101716	0.18356	0.118404
A_43_P16491	8.24995	8.14175	8.19862	7.9653	7.76398	7.66521	7.5483	7.19443	7.19616	7.63559	0.00167721	0.00167721	0.0639416	8.19678	7.79817	7.39362	0.0541222	0.152938	0.231765
A_43_P16496	9.96395	10.085	10.1241	10.2009	10.2662	10.2487	10.2861	10.3711	10.2356	10.2238	0.00753277	0.00753277	0.104787	10.0577	10.2386	10.2792	0.0834946	0.0338323	0.0669615
A_43_P16505	7.00542	6.99506	7.15747	6.70209	6.69755	7.05075	6.66223	6.60933	6.49255	6.76963	0.0175109	0.0175109	0.143245	7.05265	6.8168	6.63343	0.090926	0.202619	0.115192
A_43_P16523	12.7622	12.796	12.7931	12.9894	12.9306	12.8563	12.8962	13.11	12.9349	12.9457	0.0297617	0.0297617	0.172061	12.7838	12.9254	12.9717	0.0187422	0.0666638	0.0945781
A_43_P16533	12.9435	12.9204	12.966	13.0954	13.0324	13.0723	12.821	12.7705	12.8663	13.006	0.0202506	0.0202506	0.149254	12.9433	13.0667	12.8659	0.0228155	0.0318724	0.101237
A_43_P16588	9.62468	9.51284	9.66888	9.47689	9.63784	9.69615	9.19162	9.21069	9.11445	9.56283	0.0317079	0.0317079	0.176834	9.60213	9.60363	9.2699	0.0804288	0.113563	0.199674
A_43_P16599	7.6013	7.59134	7.6948	7.80179	7.75129	7.7452	7.78273	7.78874	7.75434	7.77322	0.00233457	0.00233457	0.0710431	7.62915	7.76609	7.77476	0.0570759	0.031065	0.0150354
A_43_P16600	5.18006	5.22099	5.53613	5.01229	5.455	5.41317	6.25522	5.85568	6.25178	6.24883	0.00139984	0.00139984	0.0609928	5.31239	5.29349	6.15288	0.194837	0.244422	0.198149
A_43_P16625	11.2192	11.2368	11.0528	10.8974	10.7165	10.7367	10.8889	11.0791	10.9808	10.7475	0.0152514	0.0152514	0.1367	11.1696	10.7835	10.9241	0.101505	0.0991325	0.141001
A_43_P16632	13.9193	13.8195	14.0163	13.8062	13.7824	13.8836	13.625	13.5334	13.7181	13.7981	0.0294856	0.0294856	0.171529	13.9184	13.824	13.6687	0.0983963	0.0529202	0.114608
A_43_P16639	10.8472	10.6962	10.3694	10.3871	10.2444	10.39	11.2967	10.8687	10.9073	10.6279	0.0342787	0.0342787	0.182485	10.6376	10.3405	10.9251	0.244256	0.0832639	0.276839
A_43_P16650	2.20949	2.16514	3.11489	1.93341	3.02275	3.36517	4.00773	3.66012	3.90818	3.87856	0.0184893	0.0184893	0.145217	2.49651	2.77378	3.86365	0.535993	0.747649	0.146502
A_43_P16664	10.531	10.7045	10.6022	10.9766	10.7947	10.8766	10.875	10.9802	11.0858	11.0303	0.00250143	0.00250143	0.07129	10.6126	10.8826	10.9928	0.0871864	0.0911048	0.0896333
A_43_P16688	4.5358	4.45024	4.54596	4.74655	4.51066	4.82638	4.09718	4.474	3.80376	4.33068	0.0385273	0.0385273	0.189972	4.51067	4.69453	4.1764	0.0525798	0.164165	0.292975
A_43_P16703	6.58136	6.14889	6.0247	5.54338	5.48798	4.95508	5.86366	6.3155	5.99871	5.4729	0.0287178	0.0287178	0.169586	6.25165	5.32881	5.91269	0.29221	0.324848	0.349035
A_43_P16717	9.6984	9.62212	9.49974	9.91785	10.014	9.7091	9.98125	9.81108	9.96454	9.94865	0.0167992	0.0167992	0.141526	9.60675	9.88032	9.92638	0.100221	0.155876	0.0780112
A_43_P16718	7.86001	7.72454	7.56494	7.77691	7.6129	7.6583	7.98647	7.85772	8.09423	7.86338	0.0358168	0.0358168	0.184833	7.7165	7.68271	7.95045	0.147703	0.0846841	0.112766
A_43_P16725	10.6165	10.5298	10.6893	11.0643	11.1121	10.8121	10.8105	10.5298	10.5343	10.767	0.0199516	0.0199516	0.148777	10.6119	10.9961	10.6604	0.0798539	0.1612	0.14926
A_43_P16737	11.586	11.7068	11.5532	11.3473	11.5307	11.307	11.6341	11.8331	11.863	11.5607	0.0295852	0.0295852	0.171589	11.6153	11.395	11.7227	0.0809057	0.119238	0.148275
A_43_P16740	9.9842	9.87129	9.76483	9.40212	9.25854	9.09872	9.4148	8.99808	9.176	9.27324	0.00154668	0.00154668	0.0627153	9.87344	9.25313	9.21553	0.109703	0.15177	0.17501
A_43_P16750	14.4442	14.6951	14.4391	14.3384	14.5215	14.5007	15.229	15.2643	14.967	14.594	0.024034	0.024034	0.159556	14.5261	14.4535	15.0136	0.146342	0.10025	0.309542
A_43_P16762	8.73077	8.72652	8.79232	8.53692	8.49634	8.4567	8.75376	8.88847	8.84332	8.54956	0.0239838	0.0239838	0.159556	8.74987	8.49665	8.75878	0.0368212	0.0401084	0.150293
A_43_P16784	11.5561	11.5447	11.4288	11.7018	11.6618	11.5834	11.6399	11.5985	11.6331	11.7463	0.04362	0.04362	0.198609	11.5099	11.649	11.6545	0.0704589	0.0602239	0.0638295
A_43_P16804	10.3144	10.2219	10.1721	10.1556	10.1679	10.2999	10.4651	10.5396	10.5859	10.2631	0.0318609	0.0318609	0.176834	10.2362	10.2078	10.4634	0.0721877	0.0800012	0.142504
A_43_P16831	13.2406	13.1245	13.1062	12.9776	13.0401	13.0457	13.1324	13.1872	13.2754	13.2206	0.013178	0.013178	0.130732	13.1571	13.0212	13.2039	0.072869	0.0378248	0.059947
A_43_P16862	3.59231	2.25971	3.56053	5.57175	4.38628	4.0839	3.62258	2.89248	3.68816	3.16164	0.0384152	0.0384152	0.18981	3.13752	4.68064	3.34121	0.760368	0.786394	0.379979
A_43_P16896	6.91766	6.7333	7.2624	6.79017	6.84993	6.95741	7.78149	7.7756	7.60331	7.65139	0.000427124	0.000427124	0.0410289	6.97112	6.86584	7.70295	0.268568	0.0847448	0.089507
A_43_P16921	12.283	12.1499	11.6247	11.9309	11.5731	11.8233	12.6161	12.2601	12.6227	12.1321	0.0443244	0.0443244	0.199617	12.0192	11.7758	12.4078	0.348079	0.183584	0.249918
A_43_P16926	7.2124	6.96603	7.12298	6.94146	7.01701	7.01138	7.64277	7.25041	7.46977	7.42724	0.00473572	0.00473572	0.0875612	7.10047	6.98995	7.44755	0.124721	0.0420916	0.161123
A_43_P17003	1.94038	2.30335	2.74598	2.08659	3.42502	1.94114	3.6513	2.98735	3.7755	3.71083	0.0413125	0.0413125	0.194374	2.32991	2.48425	3.53125	0.403459	0.817972	0.366128
A_43_P17026	9.42931	9.34901	9.25604	9.64911	9.51284	9.38814	9.65911	9.51548	9.64348	9.66731	0.0203253	0.0203253	0.149559	9.34479	9.5167	9.62134	0.0867123	0.130529	0.0712668
A_43_P17033	8.23797	8.13078	8.06292	8.26287	8.27433	8.37763	8.39783	8.34405	8.31782	8.3053	0.0124144	0.0124144	0.127625	8.14389	8.30494	8.34125	0.0882587	0.0632051	0.04103
A_43_P17077	7.55921	7.49923	7.51503	7.36272	7.50048	7.27761	7.83009	7.59161	7.55457	7.58995	0.0377214	0.0377214	0.188683	7.52449	7.38027	7.64156	0.031088	0.11247	0.126842
A_43_P17082	7.51766	7.67325	7.78405	7.98611	8.19354	7.92692	7.26423	7.28986	7.20651	7.72387	0.00720202	0.00720202	0.10297	7.65832	8.03552	7.37112	0.13382	0.140012	0.237737
A_43_P17094	6.72052	6.42907	6.65514	6.68456	7.35579	7.69921	5.98764	6.78289	6.46195	5.87957	0.042655	0.042655	0.197111	6.60158	7.24652	6.27801	0.15293	0.516077	0.421032
A_43_P17148	1.91788	1.93473	1.9648	1.92409	1.93473	1.91579	2.64534	2.6556	3.04704	3.278	0.000484218	0.000484218	0.0431549	1.93914	1.92487	2.9065	0.0237712	0.0094908	0.310334
A_43_P17175	4.94204	5.1864	5.2772	5.91645	6.33534	5.58143	5.2672	5.50056	4.95465	5.7567	0.0397613	0.0397613	0.192058	5.13521	5.94441	5.36978	0.173343	0.377734	0.341403
A_43_P17186	3.77403	3.6274	3.48588	3.78479	3.71525	3.3955	2.87399	2.99467	3.08308	3.01816	0.000871549	0.000871549	0.0540985	3.62911	3.63185	2.99248	0.144082	0.207613	0.0873941
A_43_P17196	12.3172	12.1448	12.2739	12.2533	12.3493	12.2951	12.3605	12.5022	12.4917	12.3908	0.0235524	0.0235524	0.15884	12.2453	12.2992	12.4363	0.0896794	0.048125	0.0712279
A_43_P17233	9.08251	8.93105	8.96701	9.00593	8.99874	8.83123	9.04583	9.23911	9.29986	9.09797	0.0498624	0.0498624	0.208067	8.99352	8.9453	9.17069	0.0791314	0.0988559	0.118663
A_43_P17239	6.86314	6.86665	7.08449	7.39245	7.4404	8.28207	7.33243	7.1853	6.88222	6.89314	0.0398364	0.0398364	0.192058	6.93809	7.70497	7.07327	0.126794	0.500356	0.222607
A_43_P17256	11.7593	11.7835	11.8737	11.4627	11.606	11.3772	11.6568	11.7593	11.7263	11.5075	0.0169124	0.0169124	0.141677	11.8055	11.482	11.6625	0.0602727	0.115607	0.111805
A_43_P17299	6.60252	6.26113	6.5565	5.86722	6.2625	6.25821	6.83984	6.88384	7.13899	7.09583	0.00142637	0.00142637	0.0612338	6.47338	6.12931	6.98963	0.185254	0.226988	0.149685
A_43_P17330	10.6762	10.6377	10.663	10.8868	10.9566	10.7273	10.7754	10.7373	10.7159	10.848	0.0386133	0.0386133	0.190015	10.6589	10.8569	10.7692	0.0195689	0.117561	0.0580356
A_43_P17336	2.86305	1.97874	2.89731	1.95889	1.96225	1.97392	2.97645	3.34935	4.01464	3.31702	0.00589212	0.00589212	0.0943481	2.5797	1.96502	3.41437	0.520727	0.00788798	0.434278
A_43_P17359	8.30966	8.28555	7.78601	8.32061	8.15461	7.77691	8.72329	8.6556	8.88694	8.37572	0.0357628	0.0357628	0.184833	8.12707	8.08405	8.66039	0.295615	0.278635	0.213183
A_43_P17377	10.8371	10.9505	10.8662	10.7282	10.7779	10.7288	10.7165	10.8324	10.7016	10.7648	0.0211485	0.0211485	0.151912	10.8846	10.745	10.7539	0.0589189	0.0285139	0.0589305
A_43_P17384	8.7617	8.77421	8.74783	8.75567	8.86713	8.8026	8.95674	9.01501	9.02273	8.92983	0.000551764	0.000551764	0.0455766	8.76125	8.80847	8.98108	0.0131947	0.0559618	0.0451116
A_43_P17406	6.45301	6.32949	6.37599	6.66521	6.58661	6.51002	6.82697	6.65614	6.53327	6.78389	0.0147326	0.0147326	0.135217	6.38616	6.58728	6.70007	0.0623872	0.0775992	0.132764
A_43_P17427	8.85554	8.94987	8.92799	8.86062	8.83325	9.04772	9.14807	9.07546	9.19449	9.14738	0.00662678	0.00662678	0.0990848	8.91113	8.91386	9.14135	0.0493686	0.116731	0.0491477
A_43_P17429	9.53594	9.60814	9.59608	9.21129	9.318	9.21931	9.50359	9.49109	9.54903	9.33522	0.00219655	0.00219655	0.0702354	9.58005	9.24953	9.46973	0.0386778	0.059428	0.0930675
A_43_P17468	9.95535	9.88124	9.78619	9.63222	9.69939	9.63693	9.83355	9.83355	9.79007	9.6069	0.0490535	0.0490535	0.206945	9.87426	9.65618	9.76602	0.0847989	0.0374943	0.108037
A_43_P17473	4.78244	4.76134	4.15815	5.11314	5.4242	4.98523	5.03429	5.18894	5.1466	5.33199	0.0228301	0.0228301	0.157067	4.56731	5.17419	5.17545	0.354503	0.225763	0.123078
A_43_P17490	6.03158	6.1061	6.54183	5.44996	5.18524	5.22913	5.21257	6.23311	5.7216	5.57277	0.0263152	0.0263152	0.164177	6.2265	5.28811	5.68501	0.275608	0.141874	0.4233
A_43_P17540	7.43876	7.05758	6.92592	7.40624	7.34471	7.45819	8.0715	7.81857	7.93926	7.74096	0.00203933	0.00203933	0.0690308	7.14075	7.40304	7.89257	0.266347	0.0568061	0.144521
A_43_P17566	8.26266	8.16353	8.13899	7.85348	7.89847	8.09963	8.44286	8.2926	8.43215	8.25661	0.00353207	0.00353207	0.0801918	8.18839	7.95053	8.35606	0.0654763	0.131073	0.0952936
A_43_P17608	6.88643	6.83226	6.70043	6.76391	6.83451	7.0869	6.7422	6.48804	6.62035	6.56342	0.0443606	0.0443606	0.199647	6.80637	6.89511	6.6035	0.0956617	0.169809	0.107174
A_43_P17622	5.25267	5.13507	5.20754	4.85951	5.13127	4.85257	4.55951	4.89816	4.51141	4.88652	0.0176375	0.0176375	0.143259	5.19843	4.94778	4.7139	0.0593283	0.158941	0.207033
A_43_P17643	6.28149	6.42571	6.23898	6.26842	6.36157	6.18499	6.50643	6.54628	6.40459	6.45522	0.0260753	0.0260753	0.163787	6.31539	6.27166	6.47813	0.0978727	0.0883334	0.0615883
A_43_P17681	7.13925	7.05185	7.20036	7.41601	7.77725	7.46112	6.94292	6.93375	7.09044	7.28867	0.0110264	0.0110264	0.121297	7.13049	7.55146	7.06394	0.0746459	0.196839	0.166135
A_43_P17682	8.2131	8.08755	7.80054	7.85846	7.88473	8.03524	8.45496	8.17682	8.71169	8.43118	0.0185237	0.0185237	0.145217	8.03373	7.92614	8.44367	0.211479	0.0953914	0.218577
A_43_P17694	4.90867	4.72708	5.1135	5.0953	5.08443	5.14049	5.5238	5.28487	5.60634	5.80887	0.00509638	0.00509638	0.0893516	4.91642	5.10674	5.55597	0.193327	0.0297313	0.216816
A_43_P17723	7.25527	7.08535	7.39856	7.64173	7.5793	7.45173	7.36909	7.07405	7.22752	7.39324	0.0450103	0.0450103	0.201013	7.24639	7.55759	7.26598	0.156794	0.0968399	0.147356
A_43_P17762	2.55334	2.19587	2.34209	2.85954	3.12693	2.71934	2.37429	2.07865	2.5029	2.62777	0.0273155	0.0273155	0.165908	2.36377	2.90194	2.3959	0.17972	0.207074	0.235463
A_43_P17793	8.40356	7.91448	8.1175	7.94288	7.92597	8.11951	8.60165	8.49729	8.77677	8.26266	0.0227181	0.0227181	0.156677	8.14518	7.99612	8.53459	0.24571	0.107194	0.214855
A_43_P17810	1.94594	1.99352	2.77672	2.16629	1.96726	1.94301	3.68772	3.00301	3.22444	2.35703	0.0368085	0.0368085	0.18695	2.23873	2.02552	3.06805	0.466525	0.122513	0.553242
A_43_P17852	9.93834	9.65066	9.63499	9.98348	9.83136	9.8676	10.085	10.1089	10.175	10.0339	0.00939027	0.00939027	0.113861	9.74133	9.89415	10.1007	0.170797	0.0794569	0.0585928
A_43_P17854	7.70361	7.74641	7.69108	7.28736	7.38786	6.789	7.44428	7.91501	7.71776	7.4483	0.038052	0.038052	0.189328	7.7137	7.15474	7.63134	0.0290146	0.320701	0.22835
A_43_P17871	7.1093	6.96534	6.96469	7.06899	7.02372	7.03044	7.08711	7.2446	7.30054	7.19323	0.0222029	0.0222029	0.155201	7.01311	7.04105	7.20637	0.0833	0.0244319	0.0907859
A_43_P17872	7.3916	7.46057	7.51076	7.79808	7.95221	7.8055	7.22788	7.28022	7.18883	7.57278	0.0026029	0.0026029	0.0719537	7.45431	7.85193	7.31743	0.0598247	0.0869244	0.174305
A_43_P17925	10.4621	10.3542	10.5329	11.2687	10.9985	11.4426	11.3725	11.0388	10.5419	10.7165	0.0267846	0.0267846	0.164912	10.4497	11.2366	10.9174	0.0899774	0.223795	0.366598
A_43_P17926	5.26598	5.49967	5.65692	5.69711	6.33962	5.85154	4.95542	5.07765	4.76217	5.65742	0.032815	0.032815	0.179344	5.47419	5.96276	5.11317	0.196711	0.33538	0.385384
A_43_P17945	16.5013	16.5254	16.3869	16.2476	16.3284	16.4146	16.0978	16.2586	16.303	16.2009	0.0150016	0.0150016	0.136025	16.4712	16.3302	16.2151	0.0740267	0.083549	0.088663
A_43_P17960	6.73073	8.28491	6.74496	8.33696	6.9451	6.06663	5.5269	5.6576	5.60696	5.46043	0.0407133	0.0407133	0.193429	7.25354	7.11623	5.56297	0.893228	1.1448	0.0869982
A_43_P18040	10.9676	10.7742	10.6152	10.09	9.86794	10.4932	10.5073	10.1035	10.2529	9.86963	0.0319849	0.0319849	0.177262	10.7857	10.1504	10.1833	0.176469	0.316992	0.267437
A_43_P18045	5.66815	5.68076	5.78448	5.95834	5.94593	5.97579	5.56616	5.79303	5.52952	5.75848	0.0105016	0.0105016	0.119062	5.71113	5.96002	5.6618	0.0638324	0.0149986	0.133181
A_43_P18091	10.3295	10.0411	10.3006	10.2748	10.2861	10.342	10.5174	10.3661	10.597	10.4202	0.0472821	0.0472821	0.204768	10.2238	10.301	10.4752	0.158805	0.0359559	0.102514
A_43_P18093	2.04132	1.89471	2.224	2.18529	2.83825	1.89549	2.9777	3.89693	3.59719	3.23919	0.00411518	0.00411518	0.0836988	2.05334	2.30634	3.42775	0.164972	0.482896	0.402883
A_43_P18105	6.15102	6.33736	6.32927	6.99979	6.913	6.73073	6.2359	5.95395	5.9348	6.61366	0.0118214	0.0118214	0.124915	6.27255	6.88118	6.18458	0.105326	0.137325	0.31745
A_43_P18108	4.06817	4.14913	4.33662	4.32008	4.16105	4.14983	4.76947	4.51689	4.59605	4.90389	0.00338262	0.00338262	0.0788244	4.18464	4.21032	4.69657	0.137701	0.0952178	0.173864
A_43_P18148	5.43907	5.3749	5.16928	4.89142	5.41122	5.192	5.69363	5.50713	5.57053	5.78291	0.0257477	0.0257477	0.163245	5.32775	5.16488	5.63855	0.140937	0.260958	0.123522
A_43_P18163	6.32291	6.50533	6.4361	6.2884	6.22662	6.477	6.67141	6.6945	6.94872	6.61053	0.0104984	0.0104984	0.119062	6.42145	6.33067	6.73129	0.0920861	0.130433	0.149219
A_43_P18186	4.56496	4.60803	5.33895	5.61329	5.62825	5.87213	6.07904	5.43109	5.76871	5.57706	0.013256	0.013256	0.130945	4.83731	5.70456	5.71398	0.434962	0.145315	0.279903
A_43_P18254	2.18162	2.25233	2.87399	2.51001	2.98679	2.53583	3.65553	2.91061	3.02233	3.8867	0.0405606	0.0405606	0.193075	2.43598	2.67755	3.36879	0.380974	0.268127	0.476238
A_43_P18261	10.1018	9.94323	9.72373	9.94453	9.81865	9.86853	10.3999	10.47	10.4939	10.1804	0.00349449	0.00349449	0.0800897	9.92292	9.87724	10.386	0.189857	0.0633878	0.142781
A_43_P18264	3.53063	3.20966	3.59327	4.01348	1.92057	3.25153	4.48709	4.67767	4.40281	4.17594	0.0431468	0.0431468	0.197783	3.44452	3.06186	4.43588	0.205793	1.05927	0.207962
A_43_P18267	7.69743	7.6129	7.77799	7.86895	8.06067	7.72601	7.94549	7.95077	8.19224	8.00231	0.0326787	0.0326787	0.178922	7.69611	7.88521	8.0227	0.0825499	0.16792	0.115895
A_43_P18296	5.83379	5.54247	6.09898	6.02532	5.69812	5.73718	6.26892	6.16235	6.2773	6.31467	0.0228412	0.0228412	0.157067	5.82508	5.82021	6.25581	0.278354	0.178704	0.0654012
A_43_P18329	8.33479	8.16294	8.10476	8.47974	8.32831	8.44727	8.53594	8.68895	8.73614	8.52977	0.00334394	0.00334394	0.0783724	8.20083	8.41844	8.6227	0.119604	0.0797262	0.105545
A_43_P18356	8.84216	8.79409	8.80218	8.86956	9.02197	9.02678	8.7241	8.74845	8.6623	8.54189	0.00446049	0.00446049	0.086157	8.81281	8.97277	8.66919	0.0257383	0.0894164	0.092287
A_43_P18360	7.22307	7.11703	7.26265	7.11158	7.01875	7.12665	7.5854	7.55696	7.53207	7.56775	1.64608e-05	1.64608e-05	0.0119458	7.20092	7.08566	7.56055	0.075291	0.0584383	0.022312
A_43_P18366	7.4635	7.50979	7.45231	7.14002	7.31825	7.5361	7.70243	7.58189	7.56088	7.58471	0.0460172	0.0460172	0.203084	7.4752	7.33146	7.60748	0.0304754	0.19837	0.0641865
A_43_P18409	6.09239	6.15562	6.08656	6.45651	6.67013	6.48573	6.61001	6.49476	6.32022	6.52906	0.00253468	0.00253468	0.0716337	6.11152	6.53745	6.48851	0.0383004	0.115824	0.122158
A_43_P18422	7.2324	7.35952	7.25852	7.14475	7.30919	7.48014	7.65317	7.66881	7.87871	7.5474	0.00800956	0.00800956	0.106576	7.28348	7.31136	7.68702	0.0671349	0.167707	0.138706
A_43_P18423	8.82679	8.76915	8.87495	8.88974	8.99847	8.96427	8.86523	8.79075	8.75507	8.82825	0.0194619	0.0194619	0.14746	8.82363	8.95083	8.80982	0.0529678	0.0555972	0.0475086
A_43_P18448	4.14069	3.03149	3.80544	3.93767	4.33506	4.13098	5.29278	4.8208	5.23246	4.43702	0.0127708	0.0127708	0.129002	3.65921	4.13457	4.94577	0.568876	0.19872	0.398769
A_43_P18454	5.47753	5.22482	5.35783	4.86521	5.39322	5.24663	5.88957	5.83058	5.96061	6.02624	0.00141593	0.00141593	0.0610806	5.3534	5.16836	5.92675	0.126412	0.272569	0.0850029
A_43_P18464	3.73786	2.2156	2.77618	4.63388	4.22633	3.86839	4.37489	3.97181	3.73348	3.45006	0.0409918	0.0409918	0.193873	2.90988	4.24287	3.88256	0.769888	0.383013	0.391422
A_43_P18507	4.92797	5.00204	5.00204	4.93689	5.0595	4.4877	5.27298	5.49866	5.28543	5.06853	0.0494587	0.0494587	0.207598	4.97735	4.82803	5.2814	0.0427605	0.301045	0.175688
A_43_P18579	8.12731	8.18374	8.37849	8.44804	8.55304	8.58314	8.23532	8.36913	7.98069	8.26459	0.0360919	0.0360919	0.185313	8.22985	8.52807	8.21243	0.131786	0.0709268	0.164824
A_43_P18601	11.0239	11.2413	11.1991	11.3868	11.4754	11.3274	11.4372	11.3259	11.5469	11.4343	0.013693	0.013693	0.132069	11.1548	11.3965	11.4361	0.115246	0.0744728	0.0902228
A_43_P18603	9.55606	9.68549	9.60583	9.49609	9.34074	9.39236	9.59874	9.56732	9.77239	9.62812	0.0158726	0.0158726	0.13809	9.61579	9.40973	9.64164	0.0652904	0.0791184	0.0906324
A_43_P18614	2.91215	2.76926	3.06735	3.45667	4.1409	2.92926	3.95027	3.82826	3.7441	3.95115	0.0235771	0.0235771	0.158855	2.91625	3.50894	3.86845	0.149088	0.607506	0.101014
A_43_P18626	4.78909	5.07435	4.95329	5.04697	4.66493	5.0309	4.45446	4.33153	4.38394	4.26656	0.00184287	0.00184287	0.0666939	4.93891	4.91427	4.35912	0.143176	0.216084	0.0796522
A_43_P18637	10.0837	10.0236	9.99539	9.26449	9.26798	9.84802	9.74616	9.50771	9.64237	9.43897	0.0226647	0.0226647	0.156558	10.0342	9.46016	9.5838	0.045083	0.335894	0.137302
A_43_P18668	4.51408	5.3572	4.11347	4.91022	4.83587	4.36337	3.2176	3.53045	3.94459	3.49537	0.012796	0.012796	0.129168	4.66158	4.70316	3.547	0.634846	0.296599	0.299733
A_43_P18674	6.26357	6.60917	6.54241	7.08711	7.77885	6.90989	6.63355	6.41551	6.39923	6.73358	0.0199798	0.0199798	0.148878	6.47172	7.25862	6.54547	0.183323	0.459165	0.164742
A_43_P18687	6.34545	6.0785	6.01637	6.19885	6.12077	6.12185	6.37118	6.60299	6.68416	6.27288	0.0387039	0.0387039	0.190066	6.14677	6.14716	6.4828	0.174844	0.0447683	0.192801
A_43_P18689	5.32434	5.10672	4.72449	4.44705	4.00014	4.85223	4.53371	3.83853	4.17639	4.07625	0.0288724	0.0288724	0.169841	5.05185	4.43314	4.15622	0.303667	0.426213	0.288805
A_43_P18767	9.64699	9.38069	9.29847	9.43557	9.344	9.24451	9.78383	9.75999	9.84499	9.46749	0.0372191	0.0372191	0.187619	9.44205	9.34136	9.71408	0.182185	0.0955574	0.168241
A_43_P18782	8.22214	8.22896	8.15822	8.34555	8.13371	7.98323	8.59911	8.74662	8.80333	8.37662	0.00949814	0.00949814	0.114677	8.20311	8.15416	8.63142	0.0390228	0.182021	0.190431
A_43_P18792	2.17276	2.24028	3.0004	2.16048	2.22658	2.1757	3.41882	2.89896	2.52669	3.52985	0.0460695	0.0460695	0.203198	2.47115	2.18759	3.09358	0.459587	0.0346177	0.467389
A_43_P18879	9.05296	9.01792	8.93265	8.72974	8.92042	8.96973	9.01955	9.23678	9.08986	9.13026	0.034791	0.034791	0.183281	9.00118	8.8733	9.11911	0.0618817	0.126744	0.0908066
A_43_P18913	2.10341	2.13768	2.35134	3.40827	2.81856	2.46654	2.07131	1.94635	2.1054	2.1046	0.0113399	0.0113399	0.12307	2.19748	2.89779	2.05692	0.134347	0.475834	0.0754047
A_43_P18947	8.69493	8.68799	8.82494	8.90814	9.12846	9.07694	8.94285	8.85033	8.74442	8.87838	0.0143509	0.0143509	0.134517	8.73595	9.03785	8.85399	0.0771434	0.115247	0.0826865
A_43_P18992	8.83735	8.93517	8.7635	9.06291	9.01736	8.86956	9.17778	9.07765	9.19577	9.09679	0.00636464	0.00636464	0.0976136	8.84534	8.98328	9.137	0.0861153	0.101082	0.0584738
A_43_P19006	9.74977	9.74473	9.38327	9.57624	9.56946	9.54903	10.0018	10.0591	10.1443	9.68054	0.0339753	0.0339753	0.181918	9.62592	9.56491	9.97142	0.210156	0.0141648	0.202557
A_43_P19045	3.54902	4.17028	4.14468	4.72937	4.78011	4.36058	2.89332	2.55095	2.63891	3.33661	0.000507159	0.000507159	0.0448064	3.95466	4.62335	2.85495	0.351531	0.228978	0.352403
A_43_P19050	5.90102	5.7216	5.74358	5.36617	5.71809	5.82331	6.27084	6.00654	6.26811	6.1478	0.00770351	0.00770351	0.105654	5.78873	5.63586	6.17332	0.0978656	0.239409	0.125117
A_43_P19057	5.37795	5.34151	5.52483	5.57552	5.42929	5.38388	5.74125	5.61135	5.65934	5.78556	0.00855472	0.00855472	0.11009	5.41477	5.4629	5.69938	0.0970476	0.10014	0.0785974
A_43_P19059	6.02132	5.95475	6.09267	5.8625	6.05194	6.26657	5.87198	5.46939	5.69332	5.29374	0.0273975	0.0273975	0.16617	6.02292	6.06033	5.58211	0.0689745	0.202167	0.253149
A_43_P19157	4.02317	3.7129	4.12155	4.88822	5.28976	5.85914	3.3849	3.70881	4.10878	4.37576	0.00426015	0.00426015	0.0847857	3.95254	5.34571	3.89456	0.213285	0.487871	0.43654
A_43_P19175	2.26772	1.9209	3.2811	1.91508	1.91053	2.04255	3.31496	4.00891	2.96552	3.55266	0.011436	0.011436	0.123225	2.48991	1.95605	3.46051	0.706798	0.0749417	0.437962
A_43_P19193	2.10822	3.57217	3.18891	2.12296	2.18343	2.81714	4.45654	4.2563	4.41223	4.75002	0.00161601	0.00161601	0.0636094	2.95643	2.37451	4.46877	0.759159	0.384519	0.206227
A_43_P19210	6.52213	6.3452	6.25132	5.96038	6.28889	6.20161	6.5503	6.42971	6.53167	6.52337	0.0187343	0.0187343	0.146068	6.37288	6.15029	6.50876	0.137514	0.170157	0.0538905
A_43_P19211	8.93622	9.21855	9.16302	9.46788	9.57475	9.4104	9.49514	9.5038	9.54652	9.51792	0.0014188	0.0014188	0.0610806	9.10593	9.48434	9.51584	0.14957	0.0834056	0.0225032
A_43_P19268	5.52105	5.39659	5.48949	5.47845	5.62958	5.46906	6.14859	5.96707	6.47904	6.37654	0.000605514	0.000605514	0.0467556	5.46904	5.5257	6.24281	0.0647006	0.090088	0.229924
A_43_P19301	10.2651	9.957	9.81481	9.89101	9.92904	9.87141	10.3666	10.1743	10.5491	10.1622	0.0365029	0.0365029	0.186332	10.0123	9.89715	10.3131	0.230192	0.0292998	0.18312
A_43_P19318	8.16226	8.32169	8.51094	8.59747	8.7595	8.61456	8.57004	8.52762	8.67721	8.70187	0.0211911	0.0211911	0.151912	8.33163	8.65718	8.61919	0.174554	0.0890248	0.0836702
A_43_P19324	5.38388	5.05014	5.16638	4.99899	4.62822	5.52059	5.72263	5.60696	5.62844	5.75515	0.0343047	0.0343047	0.182527	5.20013	5.04927	5.67829	0.169414	0.448302	0.0717532
A_43_P19342	5.64224	5.57953	5.49339	5.74097	5.8177	5.56862	5.7865	5.71489	5.81527	5.83143	0.0379807	0.0379807	0.18922	5.57172	5.7091	5.78702	0.0747312	0.127559	0.0515509
A_43_P19409	2.41549	3.0569	2.92168	2.99512	3.06654	3.08972	2.26761	2.23687	2.33084	2.45552	0.00449323	0.00449323	0.0864199	2.79802	3.05046	2.32271	0.338112	0.0493068	0.0967995
A_43_P19411	5.31917	5.10246	5.38773	5.61191	5.5852	5.64476	5.80553	5.37614	5.62429	5.74762	0.0291914	0.0291914	0.170617	5.26978	5.61396	5.6384	0.14891	0.0298331	0.190473
A_43_P19484	6.58894	6.50507	6.41072	6.5501	6.70472	6.41099	7.58051	7.01927	7.01726	7.28736	0.00298336	0.00298336	0.0752133	6.50158	6.55527	7.2261	0.0891646	0.146931	0.268173
A_43_P19499	4.77374	4.91175	5.25844	5.39925	5.01874	5.34348	4.55174	4.77172	4.14277	4.60308	0.0151713	0.0151713	0.136468	4.98131	5.25382	4.51733	0.249722	0.205489	0.266796
A_43_P19519	7.68888	7.34844	7.12612	7.52953	7.41472	7.30955	7.7109	7.88932	7.94918	7.76711	0.0218491	0.0218491	0.153784	7.38781	7.41793	7.82913	0.283438	0.110027	0.10933
A_43_P19546	8.5518	8.48072	8.40391	8.23312	8.37594	8.41088	8.4857	8.53562	8.62932	8.45869	0.0490686	0.0490686	0.206945	8.47881	8.33998	8.52733	0.0739605	0.0941795	0.075089
A_43_P19580	7.04116	7.16458	7.20843	7.55025	7.57301	7.34619	7.34048	7.27927	7.53631	7.5286	0.0173925	0.0173925	0.143004	7.13806	7.48982	7.42117	0.0867281	0.124904	0.13095
A_43_P19634	3.96786	4.10434	3.94106	3.81804	4.03553	3.90049	3.00301	3.65792	3.5711	3.57908	0.0210617	0.0210617	0.151832	4.00442	3.91802	3.45278	0.087562	0.109797	0.302394
A_43_P19663	7.27856	7.31156	7.12255	6.52961	6.86106	7.29148	6.4418	6.31183	6.88061	6.74369	0.0490283	0.0490283	0.206945	7.23756	6.89405	6.59448	0.100955	0.382	0.262892
A_43_P19684	5.48622	5.1947	5.29816	5.14933	5.59554	5.10271	5.64894	5.70105	6.14973	6.00735	0.017921	0.017921	0.143882	5.32636	5.28253	5.87677	0.14779	0.27208	0.241069
A_43_P19709	5.49866	5.27264	5.4405	5.59312	5.40589	5.55899	5.70601	5.62776	5.62409	5.62825	0.0225186	0.0225186	0.156165	5.40393	5.51933	5.64653	0.11736	0.0997159	0.039696
A_43_P19741	2.62483	3.28421	3.02714	3.0042	2.36186	3.1911	3.6793	3.50784	3.63239	3.51838	0.0283295	0.0283295	0.168026	2.97873	2.85239	3.58448	0.332347	0.434966	0.0847116
A_43_P19773	4.86317	4.71178	4.5316	4.25423	4.01941	4.52681	3.21369	2.66899	3.68134	3.53976	0.00213403	0.00213403	0.0694195	4.70218	4.26681	3.27595	0.165996	0.253933	0.449523
A_43_P19806	7.5323	8.01373	7.63377	7.0886	7.25947	7.34695	7.31225	6.9168	7.1542	7.52358	0.0437501	0.0437501	0.198717	7.7266	7.23167	7.22671	0.253785	0.1314	0.256092
A_43_P19816	5.68636	5.55072	5.39731	5.27878	5.63628	5.31646	5.77963	5.71437	5.778	5.81961	0.0242248	0.0242248	0.159821	5.54479	5.41051	5.7729	0.14462	0.196434	0.0435113
A_43_P19852	5.52819	5.45611	5.5852	5.32096	5.60593	5.45127	5.96568	5.71145	6.28374	6.14811	0.00791357	0.00791357	0.106194	5.52317	5.45939	6.02725	0.0646927	0.142654	0.247597
A_43_P19890	7.73526	7.91418	8.20596	8.48951	9.03409	8.50278	8.31711	7.83523	8.36286	8.51871	0.046828	0.046828	0.204038	7.9518	8.67546	8.25848	0.237593	0.310653	0.295067
A_43_P19916	8.10641	7.94846	8.03232	8.33791	8.46628	8.15328	8.31614	8.12052	8.23154	8.35887	0.0405373	0.0405373	0.193075	8.02906	8.31916	8.25677	0.0790217	0.157343	0.10512
A_43_P19917	7.32214	7.26476	7.32453	7.48239	7.45835	7.38811	7.46304	7.54354	7.62585	7.47401	0.00496501	0.00496501	0.0887405	7.30381	7.44295	7.52661	0.0338381	0.048989	0.0751505
A_43_P19969	2.20337	2.28273	3.15999	2.18955	2.96529	2.19901	5.19994	5.76735	5.11051	4.40402	0.000353109	0.000353109	0.0375664	2.5487	2.45128	5.12046	0.53088	0.445168	0.559214
A_43_P19994	5.14866	5.00412	5.51768	5.38523	5.16262	5.46008	5.48636	5.64549	6.00204	5.85331	0.036105	0.036105	0.185313	5.22349	5.33598	5.7468	0.264832	0.154725	0.226997
A_43_P20014	2.17403	2.23118	2.14108	2.2007	2.19374	2.18374	3.03078	2.97216	2.41059	2.65744	0.00675139	0.00675139	0.100321	2.1821	2.19272	2.76774	0.045587	0.00852681	0.289081
A_43_P20024	6.23562	6.01715	6.02199	6.20161	6.19281	6.13774	6.44069	6.30787	6.485	6.38597	0.00458671	0.00458671	0.0869422	6.09159	6.17738	6.40488	0.124763	0.034616	0.0763107
A_43_P20143	5.16073	4.91351	4.71958	4.85972	4.76096	4.65343	5.5644	5.34904	5.4242	5.65085	0.00104138	0.00104138	0.0548208	4.93127	4.75804	5.49712	0.221107	0.103177	0.1359
A_43_P20159	9.95155	9.97807	9.82897	10.0396	9.97727	9.98681	10.0828	10.0317	10.0832	10.1586	0.0179735	0.0179735	0.144068	9.91953	10.0012	10.0891	0.0795362	0.0335987	0.0523019
A_43_P20161	5.97016	5.90063	5.87071	5.88325	6.18228	6.11663	5.14166	5.7647	5.31477	5.40762	0.00651825	0.00651825	0.0983572	5.91383	6.06072	5.40719	0.0510265	0.157162	0.262594
A_43_P20190	7.6294	8.2774	7.81469	8.29311	8.9848	8.40772	7.98301	7.71866	7.9757	7.97088	0.0339013	0.0339013	0.181839	7.90716	8.56188	7.91206	0.333753	0.370721	0.129031
A_43_P20216	4.33752	4.37706	4.61219	4.63668	4.57117	4.38483	4.27726	3.79495	4.02711	4.01821	0.0109093	0.0109093	0.12118	4.44226	4.53089	4.02939	0.148491	0.130667	0.197087
A_43_P20248	7.6039	7.63972	7.42379	7.44428	7.45874	7.70725	8.59126	8.15203	8.87743	8.73178	0.000650295	0.000650295	0.047704	7.55581	7.53676	8.58812	0.115724	0.147827	0.313326
A_43_P20271	5.15232	5.05798	5.41122	4.78518	5.21391	4.85475	5.60159	5.42515	5.37381	5.35018	0.0234466	0.0234466	0.158447	5.20717	4.95128	5.43768	0.182897	0.230087	0.113665
A_43_P20305	6.55905	6.0966	6.50165	6.12395	5.88241	6.35997	6.7577	6.71706	7.20137	6.75069	0.0132726	0.0132726	0.130945	6.38577	6.12211	6.85671	0.252063	0.238785	0.23046
A_43_P20381	5.97508	5.99263	5.86582	5.99192	6.09571	5.81737	6.41324	6.64541	6.36525	6.00654	0.0405279	0.0405279	0.193075	5.94451	5.96833	6.35761	0.0687099	0.140662	0.264092
A_43_P20392	8.20032	8.48106	8.23364	8.39537	8.51766	8.4359	8.62541	8.7617	8.53423	8.48003	0.0403251	0.0403251	0.192988	8.30501	8.44965	8.60034	0.153376	0.0622922	0.123167
A_43_P20412	6.03857	5.95742	6.05771	5.86396	5.94751	5.79802	6.32371	6.38813	6.35648	6.28806	3.24214e-05	3.24214e-05	0.01322	6.0179	5.86983	6.3391	0.0532456	0.0749174	0.0430034
A_43_P20474	9.4593	9.51633	9.43511	9.71558	9.7376	9.50416	9.65404	9.89461	9.85299	9.73536	0.0150419	0.0150419	0.136153	9.47025	9.65245	9.78425	0.0417004	0.128891	0.109921
A_43_P20504	8.7982	8.81171	8.70853	8.6332	8.50551	8.62401	8.89625	8.68708	8.74411	8.7532	0.0285038	0.0285038	0.168813	8.77281	8.58757	8.77016	0.0560795	0.0712169	0.0890099
A_43_P20541	6.50507	6.58273	6.96446	7.11582	7.25212	7.01543	6.77972	6.79976	6.64819	6.82548	0.0201796	0.0201796	0.149016	6.68409	7.12779	6.76329	0.245895	0.118795	0.0789849
A_43_P20636	5.90434	5.85125	5.53342	5.69569	5.98806	6.30464	6.3856	6.52667	6.33886	6.08208	0.0373073	0.0373073	0.187679	5.763	5.99613	6.3333	0.200588	0.304555	0.185535
A_43_P20678	8.19943	8.03421	7.98496	7.63259	7.70964	7.90662	7.88932	7.64585	7.73018	7.73247	0.0155844	0.0155844	0.137505	8.07287	7.74962	7.74945	0.112337	0.141321	0.101581
A_43_P20704	7.20651	7.12612	7.11502	7.41434	7.45459	7.26042	7.27856	7.26696	7.39459	7.46699	0.0273116	0.0273116	0.165908	7.14922	7.37645	7.35178	0.0499302	0.102478	0.0960272
A_43_P20745	6.83226	6.77293	6.7705	6.77815	6.85371	6.86075	7.68211	7.26015	7.70757	7.79622	0.000361611	0.000361611	0.0380025	6.7919	6.83087	7.61151	0.0349786	0.0457933	0.239296
A_43_P20751	3.48096	4.16282	4.09205	3.29119	3.70069	3.32346	4.62769	3.95731	4.24311	4.64618	0.0193392	0.0193392	0.14732	3.91194	3.43845	4.36857	0.374913	0.227682	0.331202
A_43_P20782	5.54387	5.6917	5.94316	5.32307	5.24106	5.51442	5.20499	4.95542	5.21073	5.09497	0.00386567	0.00386567	0.0826605	5.72624	5.35952	5.11653	0.201873	0.14028	0.119887
A_43_P20851	6.99388	7.03206	6.88154	6.90208	6.94653	6.88419	7.00323	7.26584	7.04245	7.2035	0.0426371	0.0426371	0.197111	6.96916	6.91093	7.12876	0.0782443	0.0321007	0.125942
A_43_P20900	6.56312	6.6661	6.73168	7.00542	6.87518	6.90491	6.71251	6.66953	6.34374	6.73313	0.0394442	0.0394442	0.191748	6.65363	6.9285	6.61473	0.0849687	0.0682497	0.182593
A_43_P20922	6.71842	6.31746	6.22027	6.16817	6.56253	6.38759	7.00434	6.81799	6.93986	7.01992	0.0078099	0.0078099	0.105963	6.41872	6.37276	6.94553	0.26406	0.1976	0.091819
A_43_P20927	3.35223	3.76784	3.17835	3.76206	4.39789	4.06662	4.7732	4.28973	5.0529	5.08424	0.00334036	0.00334036	0.0783724	3.43281	4.07552	4.80002	0.302893	0.318009	0.367807
A_43_P20945	6.81177	6.80143	6.98584	6.97478	7.02922	6.9985	6.75931	6.51471	6.82441	6.73273	0.0229916	0.0229916	0.157475	6.86635	7.00083	6.70779	0.103615	0.0272944	0.134359
A_43_P20982	8.00957	7.91102	7.79151	7.43603	7.57755	7.68071	7.78339	7.67277	7.90612	7.67032	0.0240636	0.0240636	0.159556	7.90404	7.56476	7.75815	0.109196	0.122841	0.111858
A_43_P20995	7.62698	7.64528	7.59698	7.84091	7.84765	7.81797	8.16669	8.19634	8.37449	8.04729	0.000196467	0.000196467	0.0289291	7.62308	7.83551	8.1962	0.0243841	0.0155604	0.135198
A_43_P21063	3.39498	3.90601	3.38517	3.1334	2.33247	2.53983	3.23473	3.65926	3.84705	3.13778	0.0297761	0.0297761	0.172061	3.56205	2.66857	3.46971	0.297914	0.415692	0.338481
A_43_P21117	4.89178	4.61464	4.96535	4.7847	4.97631	4.86163	5.1454	5.00564	5.28375	5.22535	0.0251308	0.0251308	0.16263	4.82392	4.87422	5.16503	0.18494	0.0964195	0.120451
A_43_P21134	8.24789	8.02697	8.0715	8.18187	8.01487	8.12804	8.42533	8.36204	8.6924	8.37946	0.0108092	0.0108092	0.120781	8.11546	8.10826	8.46481	0.116835	0.085243	0.15406
A_43_P21135	6.32573	6.10634	6.20202	6.57713	6.77904	6.46147	6.55765	6.44829	6.53748	6.53549	0.00674753	0.00674753	0.100321	6.21136	6.60588	6.51973	0.109991	0.160728	0.0486661
A_43_P21143	9.29716	9.18997	9.17938	9.41614	9.39934	9.27132	9.60519	9.34262	9.4142	9.41507	0.0441348	0.0441348	0.199508	9.22217	9.36227	9.44427	0.0651574	0.079207	0.112521
A_43_P21144	6.27356	6.31063	6.33816	6.51051	6.58894	6.68869	6.69555	6.76814	6.70581	6.64846	0.000167679	0.000167679	0.0266266	6.30745	6.59605	6.70449	0.03242	0.0893001	0.049235
A_43_P21150	6.52366	6.41843	6.40783	6.78632	6.6333	6.90893	6.62871	6.3521	6.58045	6.60252	0.0268682	0.0268682	0.165043	6.44997	6.77619	6.54095	0.0640338	0.138095	0.127436
A_43_P21174	3.17734	3.31472	3.64494	3.19683	4.0367	3.88418	6.80713	5.69407	4.79818	4.60153	0.0117032	0.0117032	0.124053	3.379	3.7059	5.47523	0.240335	0.447418	1.00724
A_43_P21201	5.34125	5.44583	5.28329	5.43708	5.22986	5.53746	5.27797	5.01874	5.06066	5.15989	0.04124	0.04124	0.19434	5.35679	5.40147	5.12932	0.0823799	0.156861	0.115433
A_43_P21223	5.92702	5.7865	5.8048	5.93299	6.18861	6.17238	5.70691	5.83143	5.8135	5.99192	0.0396629	0.0396629	0.192058	5.83944	6.09799	5.83594	0.0763945	0.143128	0.117619
A_43_P21228	2.57902	2.79254	3.03467	3.50442	2.6959	3.59262	3.71601	3.2084	4.28365	3.85118	0.0495967	0.0495967	0.207665	2.80207	3.26431	3.76481	0.227976	0.494232	0.442957
A_43_P21439	5.55816	5.1135	5.14933	5.48219	5.38388	5.05159	5.7979	5.96145	5.92976	5.41177	0.0490548	0.0490548	0.206945	5.27366	5.30589	5.77522	0.24703	0.225647	0.252438
A_43_P21444	6.72387	6.57411	6.3593	6.69987	6.72415	6.49885	7.00487	7.00806	7.15635	6.84092	0.00971289	0.00971289	0.115622	6.55243	6.64095	7.00255	0.183252	0.123663	0.128859
A_43_P21503	2.13468	2.26018	2.16588	2.18038	2.21399	2.74648	3.12134	2.67005	2.75403	3.01167	0.0101573	0.0101573	0.118279	2.18692	2.38028	2.88927	0.0653429	0.317585	0.212277
A_43_P21507	9.58444	9.79496	9.42667	9.92989	9.90558	9.87072	10.1237	10.2109	10.0858	9.9255	0.00487997	0.00487997	0.0882695	9.60202	9.90207	10.0865	0.184776	0.0297427	0.119422
A_43_P21510	6.46705	6.41572	6.69949	6.83125	6.75122	6.7933	6.82249	6.8941	6.86473	6.76054	0.00757599	0.00757599	0.105225	6.52742	6.79192	6.83546	0.151209	0.0400316	0.0579564
A_43_P21520	4.84728	5.08424	5.02559	5.00657	5.192	4.85676	5.34546	5.19902	5.32085	5.61215	0.0262103	0.0262103	0.164027	4.98571	5.01845	5.36937	0.123414	0.167937	0.174054
A_43_P21527	5.21659	6.16203	6.41183	6.40809	6.73946	4.81803	2.7975	3.15934	3.25447	2.84364	0.00075207	0.00075207	0.0512821	5.93015	5.98852	3.01374	0.630458	1.02713	0.227191
A_43_P21538	5.69874	5.48059	5.90001	5.81107	5.66237	5.6777	5.87921	6.01543	5.9508	6.10991	0.0410116	0.0410116	0.193873	5.69311	5.71705	5.98884	0.209771	0.0817836	0.0980301
A_43_P21635	2.99757	2.22624	3.40365	2.13828	2.20863	2.27717	3.35726	3.1653	3.66471	3.85931	0.00862949	0.00862949	0.110492	2.87582	2.20803	3.51165	0.59807	0.0694496	0.309886
A_43_P21661	5.41022	5.51685	5.78757	4.97929	5.33992	5.41925	5.5711	6.00681	5.87261	5.89686	0.0198759	0.0198759	0.148697	5.57155	5.24616	5.83684	0.194531	0.234489	0.186535
A_43_P21779	1.97978	2.05279	2.04618	1.9946	2.00849	1.97445	2.6502	2.55685	2.38657	2.06781	0.02189	0.02189	0.153849	2.02625	1.99251	2.41536	0.0403785	0.0171163	0.25612
A_43_P21810	9.34435	8.92829	9.13742	9.53683	9.2216	9.10613	10.1281	9.81638	9.83605	9.39662	0.0255804	0.0255804	0.163245	9.13669	9.28819	9.79428	0.208026	0.222939	0.300987
A_43_P21913	4.93414	5.23246	5.37542	5.61066	5.68775	5.96038	5.32956	5.11111	5.02249	5.41094	0.0140455	0.0140455	0.133277	5.18068	5.75293	5.21853	0.225152	0.183748	0.181955
A_43_P21931	6.52054	6.3679	6.25089	6.28677	6.38431	6.33427	6.58022	6.55506	6.6628	6.53247	0.0131985	0.0131985	0.130763	6.37978	6.33512	6.58264	0.135215	0.048775	0.0568879
A_43_P21963	3.07908	2.29573	3.42481	3.63798	3.8338	3.65953	2.95215	2.03456	2.6601	3.11731	0.0499437	0.0499437	0.208133	2.93321	3.71043	2.69103	0.578501	0.107376	0.476728
A_43_P22020	7.2854	7.16006	7.18467	7.08076	7.21862	7.07619	7.39301	7.20162	7.3916	7.28673	0.0485138	0.0485138	0.206518	7.21005	7.12519	7.31824	0.0664135	0.0809457	0.0923139
A_43_P22141	7.3336	7.1083	7.17881	7.03014	7.01903	7.07437	7.58373	7.22971	7.28838	7.29223	0.0376977	0.0376977	0.188683	7.2069	7.04118	7.34851	0.115249	0.0292801	0.159402
A_43_P22149	6.90275	6.76814	6.72634	6.93668	6.97551	7.24106	7.31337	7.01222	7.11703	7.18795	0.0247302	0.0247302	0.161456	6.79907	7.05108	7.15764	0.0921815	0.165665	0.126446
A_43_P22166	2.46654	2.65917	3.39841	3.02205	2.81798	3.09315	3.62946	3.58223	4.02424	3.58464	0.0147321	0.0147321	0.135217	2.84138	2.97772	3.70514	0.491927	0.142841	0.213837
A_43_P22243	2.06519	3.18393	3.07469	2.14071	2.09861	3.08281	4.57143	4.15958	3.64966	3.78974	0.0102587	0.0102587	0.118789	2.7746	2.44071	4.0426	0.616791	0.556474	0.412992
A_43_P22256	3.88564	4.02089	4.07211	4.2154	4.45762	3.9786	4.53443	4.48709	4.82369	4.74266	0.00450214	0.00450214	0.0864199	3.99288	4.21721	4.64696	0.0963377	0.239517	0.161878
A_43_P22266	5.66839	5.7063	5.51685	5.35051	5.6424	5.73128	5.94395	5.78146	6.14945	6.01016	0.0226338	0.0226338	0.156558	5.63051	5.57473	5.97126	0.100242	0.199199	0.152794
A_43_P22276	11.0904	10.315	10.9023	8.90992	10.2733	8.97314	9.55606	9.55174	9.85783	9.33562	0.0188973	0.0188973	0.146302	10.7692	9.38544	9.57531	0.404433	0.769521	0.214627
A_43_P22285	9.41587	9.30567	9.28453	9.35037	9.25904	9.3726	9.59783	9.6069	9.47176	9.43651	0.0147035	0.0147035	0.135217	9.33536	9.32733	9.52825	0.0705253	0.0601835	0.086862
A_43_P22314	4.41545	7.10338	5.88082	5.87723	5.766	4.37489	2.35911	2.24759	2.22492	2.22111	0.0016177	0.0016177	0.0636094	5.79988	5.33937	2.26318	1.34579	0.837118	0.0650134
A_43_P22349	9.31643	8.75922	8.71904	8.58246	8.54561	9.05923	10.0232	10.0369	10.2332	9.94409	0.000375011	0.000375011	0.0388787	8.93156	8.7291	10.0593	0.33391	0.286494	0.122902
A_43_P22377	3.12798	1.92512	3.14032	1.91167	2.24483	1.9199	3.78036	3.24936	3.56391	3.5465	0.0059316	0.0059316	0.0945235	2.73114	2.02547	3.53503	0.698059	0.190017	0.218146
A_43_P22378	2.21246	2.31029	2.20537	2.25266	2.2324	2.79574	3.09414	2.83917	2.71236	2.79574	0.0132192	0.0132192	0.13084	2.24271	2.42693	2.86035	0.0586358	0.31956	0.164499
A_43_P22415	3.74099	3.09345	4.18673	2.55791	3.18995	3.62089	3.99139	4.23515	4.52587	4.19801	0.0341805	0.0341805	0.182287	3.67372	3.12292	4.2376	0.549739	0.534648	0.220072
A_43_P22470	10.9945	11.2605	11.1866	11.6464	11.4224	11.824	11.3533	11.3675	10.9449	11.3288	0.0333127	0.0333127	0.180422	11.1472	11.631	11.2487	0.137307	0.201254	0.203109
A_43_P22670	9.50073	9.47137	9.30442	9.56672	9.74616	9.44508	9.89809	9.7204	10.0745	9.68788	0.0234505	0.0234505	0.158447	9.42551	9.58599	9.84522	0.105885	0.151462	0.178605
A_43_P22672	6.62477	6.8145	6.49107	6.40755	6.54837	6.53748	6.73386	6.8878	6.80344	6.95113	0.0154911	0.0154911	0.137184	6.64344	6.4978	6.84406	0.162524	0.0783483	0.0951678
A_43_P22679	4.69785	4.57034	4.86876	5.37566	5.22455	4.77341	5.04272	5.26549	5.29374	5.33535	0.0313416	0.0313416	0.175996	4.71232	5.12454	5.23433	0.149733	0.313336	0.130917
A_43_P22686	2.5295	3.08454	3.19719	2.29263	3.10548	2.97474	3.39024	3.34829	3.62587	3.70556	0.0433909	0.0433909	0.198269	2.93708	2.79095	3.51749	0.357434	0.436479	0.175061
A_43_P22719	7.08449	7.01543	6.90337	6.60963	6.99301	7.04286	7.6834	7.40519	7.25661	7.14031	0.0362273	0.0362273	0.185575	7.0011	6.88183	7.37138	0.091404	0.237052	0.234566
A_43_P22732	3.92032	4.49901	3.62323	3.58641	3.78453	4.39092	2.21242	2.30133	2.74391	2.45493	0.000972104	0.000972104	0.0542669	4.01418	3.92062	2.42814	0.44537	0.419163	0.233128
A_43_P22748	6.06786	5.73454	5.94336	5.68076	6.00238	5.59897	7.10338	7.13899	7.19702	6.73977	0.000102833	0.000102833	0.0218074	5.91525	5.7607	7.04479	0.168428	0.213255	0.206976
A_43_P22751	5.86816	6.03966	5.91797	6.37654	6.13916	6.12203	6.90307	6.30616	6.83542	6.37792	0.0152899	0.0152899	0.1367	5.94193	6.21258	6.60564	0.0882261	0.142256	0.307035
A_43_P22784	3.57736	3.47902	3.45258	4.87839	3.89306	4.02126	4.34078	4.27585	4.51315	4.46231	0.0133357	0.0133357	0.131087	3.50299	4.26423	4.39802	0.0657486	0.535722	0.108922
A_43_P22815	4.46453	4.57943	4.32939	4.46847	4.88206	4.50007	5.37184	5.04208	5.01717	5.28351	0.00264638	0.00264638	0.0722966	4.45778	4.61687	5.17865	0.125158	0.230204	0.176112
A_43_P22944	2.02519	2.19541	3.60142	2.03607	3.42095	2.05389	4.34608	4.2539	3.66977	4.27274	0.0222033	0.0222033	0.155201	2.60734	2.50364	4.13562	0.865095	0.794465	0.313105
A_43_P23025	6.64403	6.76111	6.86473	7.36185	7.35025	7.15047	6.97101	7.23959	6.90968	7.33538	0.0128912	0.0128912	0.129745	6.75662	7.28752	7.11391	0.110419	0.118835	0.20573
A_43_P23040	7.87179	7.69567	7.64398	7.63559	7.63169	7.50115	7.87493	7.79622	7.69721	7.85006	0.048808	0.048808	0.206666	7.73715	7.58948	7.8046	0.119437	0.07652	0.0787732
A_43_P23041	5.30709	5.08406	5.37436	5.39599	5.37956	5.12217	5.5484	5.7979	5.81792	5.69207	0.00599583	0.00599583	0.0948134	5.25517	5.29924	5.71407	0.151955	0.153566	0.123482
A_43_P23055	5.18922	4.95641	5.17928	5.34125	5.41072	5.42301	5.52786	5.46456	5.359	5.3952	0.00449566	0.00449566	0.0864199	5.10831	5.39166	5.43665	0.131636	0.0440869	0.0749368
A_43_P23164	6.08002	6.10025	6.23311	5.79949	5.98677	5.97016	6.2449	6.41914	6.5038	6.42246	0.00133803	0.00133803	0.060393	6.13779	5.91881	6.39757	0.0831622	0.103666	0.109054
A_43_P23190	5.04364	4.89299	5.00296	4.90091	5.15699	5.46221	3.85797	4.04276	2.70896	4.89271	0.0497977	0.0497977	0.208036	4.97986	5.17337	3.8756	0.0779359	0.281007	0.898854
A_43_P23201	4.67833	5.84362	4.66532	4.17082	4.71268	4.54539	3.33922	4.30503	3.80399	3.25476	0.0237819	0.0237819	0.159158	5.06242	4.4763	3.67575	0.676564	0.277459	0.484054
A_43_P23278	6.14393	5.99111	6.08562	5.66418	6.11197	6.23339	6.78936	6.46556	6.78034	6.47651	0.00853601	0.00853601	0.109988	6.07355	6.00318	6.62794	0.077121	0.299794	0.181273
A_43_P23282	8.25835	8.32871	8.17154	8.26266	8.24568	8.16226	8.32169	8.43807	8.32597	8.41399	0.0354552	0.0354552	0.184447	8.25286	8.22353	8.37493	0.0787262	0.053738	0.0598437
A_43_P23310	4.55567	4.62183	4.65864	4.81303	4.73647	5.06512	5.40964	5.07482	5.34992	4.94273	0.00948223	0.00948223	0.114622	4.61204	4.87154	5.19428	0.0521782	0.171959	0.222225
A_43_P23342	9.78619	9.47009	9.24924	9.00776	8.92722	9.30407	9.04131	8.97314	8.93105	8.86107	0.016173	0.016173	0.138808	9.50184	9.07968	8.95164	0.269878	0.198454	0.0755641
A_43_P23375	3.86839	5.88241	4.50921	6.35904	4.88381	5.37896	2.08782	2.94189	2.768	2.56391	0.00248562	0.00248562	0.0712744	4.75334	5.5406	2.59041	1.02896	0.750781	0.368948
A_43_P23391	2.86119	2.00638	3.6808	2.59066	2.92168	2.22999	3.74008	4.09422	3.92872	3.92032	0.0188336	0.0188336	0.146068	2.84946	2.58078	3.92083	0.83727	0.345949	0.144681
A_43_P23404	6.10057	6.03466	6.19786	6.06453	6.61973	6.20352	6.58661	6.3188	6.73743	6.64346	0.0496665	0.0496665	0.207702	6.11103	6.29593	6.57158	0.0821024	0.288904	0.179628
A_43_P23446	6.95631	8.41956	7.24913	6.73743	7.32846	7.1954	8.36666	8.19047	8.5007	7.94251	0.0382889	0.0382889	0.189579	7.54167	7.0871	8.25009	0.774246	0.310041	0.241218
A_44_P1000543	8.48003	8.53381	8.49413	9.09543	8.62932	8.52888	8.35388	8.23312	8.18482	8.14439	0.0159735	0.0159735	0.138355	8.50266	8.75121	8.22905	0.0278824	0.302304	0.0907797
A_44_P1000561	5.53358	5.79949	5.80162	5.80365	5.83125	5.72321	6.28985	6.0267	5.9773	5.88241	0.0405236	0.0405236	0.193075	5.71156	5.78604	6.04407	0.154137	0.0561314	0.174451
A_44_P1001317	2.74475	2.22735	2.83611	2.04243	2.02955	2.59359	2.05525	1.90723	2.04307	2.03903	0.0480586	0.0480586	0.206285	2.60273	2.22185	2.01114	0.328288	0.321993	0.06962
A_44_P100185	2.14723	2.27823	3.07421	3.47581	3.83148	4.36821	2.13734	2.13362	2.42466	2.14342	0.00149988	0.00149988	0.061719	2.49989	3.89184	2.20976	0.501671	0.449251	0.143324
A_44_P1002141	10.6625	10.7451	10.8002	10.8138	10.936	10.8002	10.8091	10.9175	10.8995	10.9264	0.0468331	0.0468331	0.204038	10.736	10.85	10.8881	0.0693047	0.0748076	0.053855
A_44_P1002280	10.3089	10.1112	10.1846	10.5288	10.1956	10.1006	10.575	10.5726	10.4262	10.5355	0.0384755	0.0384755	0.189855	10.2016	10.275	10.5273	0.0999151	0.224885	0.0698218
A_44_P1002320	13.0126	13.0809	13.1086	13.0508	12.5077	12.3936	12.6099	12.621	12.5138	12.3246	0.028798	0.028798	0.16968	13.0674	12.6507	12.5173	0.049432	0.351184	0.137191
A_44_P1002407	10.2448	10.2418	10.0611	10.4592	10.3643	10.5025	10.1189	9.97807	10.2045	9.95981	0.00566957	0.00566957	0.0924604	10.1825	10.442	10.0653	0.105196	0.0706352	0.11688
A_44_P1002440	5.07435	5.52747	5.30484	5.29552	5.09842	5.62183	4.84286	4.45694	4.79171	4.67805	0.00877472	0.00877472	0.111344	5.30222	5.33859	4.69239	0.226567	0.264347	0.171415
A_44_P1002484	8.03131	7.93403	7.91745	8.07042	8.2251	8.25726	8.25868	8.19571	8.22624	8.31711	0.00310192	0.00310192	0.0765868	7.96093	8.18426	8.24944	0.0615127	0.0998911	0.05193
A_44_P1002582	10.2055	10.2268	10.1697	10.2142	10.3661	10.2662	10.2811	10.3337	10.397	10.3986	0.0304416	0.0304416	0.173805	10.2007	10.2822	10.3526	0.0288507	0.0772159	0.0564362
A_44_P100301	4.62365	4.95756	4.72287	4.85353	4.87329	4.78135	5.19036	5.75407	5.46712	5.55465	0.0018451	0.0018451	0.0666939	4.76803	4.83606	5.49155	0.171475	0.0483962	0.233961
A_44_P1003117	11.9176	12.0039	11.9727	11.863	11.9144	11.7374	11.6354	11.5809	11.4969	11.599	0.000321969	0.000321969	0.0357559	11.9647	11.8383	11.578	0.0437039	0.0910928	0.0586738
A_44_P100318	9.40326	9.35325	9.18077	9.36367	9.27894	9.09344	9.46175	9.52267	9.43169	9.67601	0.0414102	0.0414102	0.194511	9.31243	9.24535	9.52303	0.116726	0.138213	0.108786
A_44_P1003333	5.95395	6.33427	5.71489	6.63571	6.23311	6.37426	5.80981	5.62183	5.74691	5.92976	0.0182657	0.0182657	0.144426	6.00104	6.41436	5.77708	0.312362	0.204275	0.128315
A_44_P100334	5.65913	5.76275	5.76735	5.80162	6.28739	5.99681	5.03849	5.34348	5.4416	5.30178	0.00241695	0.00241695	0.0712744	5.72974	6.02861	5.28134	0.061195	0.244443	0.172181
A_44_P1003357	8.10593	8.07701	8.10641	8.06831	8.30315	7.96213	8.35887	8.29177	8.37973	8.43955	0.0152893	0.0152893	0.1367	8.09645	8.1112	8.36748	0.0168366	0.174507	0.0609659
A_44_P1003372	13.791	13.8969	13.9933	14.0502	14.0772	14.4308	13.9131	13.7126	13.6231	13.8836	0.0308261	0.0308261	0.174335	13.8937	14.1861	13.7831	0.101183	0.212383	0.138541
A_44_P1003500	3.83148	3.32934	3.93546	3.42227	4.08495	3.15045	4.6333	4.19159	4.74404	4.77954	0.0121985	0.0121985	0.126466	3.69876	3.55256	4.58712	0.324124	0.480684	0.27094
A_44_P1003623	10.3821	10.3497	10.499	9.925	10.0284	10.122	10.1255	10.2799	10.0558	10.0322	0.00506485	0.00506485	0.0892609	10.4103	10.0251	10.1234	0.0785381	0.0985343	0.111622
A_44_P1003785	6.00924	5.83828	5.85798	5.6437	5.82366	5.71169	6.29636	6.07478	6.1512	6.11912	0.00149151	0.00149151	0.061719	5.90183	5.72635	6.16037	0.0935368	0.0908698	0.0959241
A_44_P1004536	12.8896	12.9812	12.9435	12.4513	12.5432	12.6887	12.3557	12.3843	12.4975	12.3142	0.000208649	0.000208649	0.0292574	12.9381	12.5611	12.3879	0.0460377	0.119664	0.0785159
A_44_P100466	3.80712	3.70866	3.56939	2.16881	3.98722	2.82309	2.36884	2.09367	2.7886	2.38569	0.0441119	0.0441119	0.199456	3.69506	2.99304	2.4092	0.119448	0.921042	0.286171
A_44_P1004694	10.5883	10.3999	10.3463	10.488	10.5487	10.4482	10.7863	10.6033	10.7892	10.6401	0.0196818	0.0196818	0.148033	10.4448	10.495	10.7047	0.127138	0.0506192	0.0970313
A_44_P1004951	6.84468	6.58467	6.57882	6.93533	7.06472	6.84775	7.52217	7.46138	7.60457	7.36692	0.000118204	0.000118204	0.0222399	6.66939	6.94927	7.48876	0.151834	0.109156	0.100206
A_44_P1004958	9.16935	9.14853	9.13487	8.89729	9.14807	9.08655	8.90954	8.79913	9.02717	8.81724	0.0268906	0.0268906	0.16508	9.15092	9.04397	8.88827	0.0173642	0.130695	0.104459
A_44_P1005082	3.16411	1.94891	2.73333	1.92298	1.94114	2.86919	3.899	4.02151	4.95486	4.06153	0.0038156	0.0038156	0.0823567	2.61545	2.24443	4.23423	0.616117	0.541132	0.485376
A_44_P1005540	10.2257	9.90049	9.92415	9.84135	9.89506	9.91964	9.76952	9.66072	9.83559	9.76879	0.049887	0.049887	0.208067	10.0168	9.88535	9.75866	0.18133	0.0400369	0.0724123
A_44_P100557	7.21469	7.11088	7.34844	7.2919	7.49193	7.21829	7.6783	7.64008	7.66225	7.75209	0.0014925	0.0014925	0.061719	7.22467	7.33404	7.68318	0.119096	0.141602	0.0485377
A_44_P100565	14.5588	14.5149	14.6159	14.49	14.3328	14.2053	14.5128	14.5046	14.5365	14.4871	0.0302227	0.0302227	0.173433	14.5632	14.3427	14.5103	0.0506322	0.142577	0.0205175
A_44_P1005770	11.7737	11.694	11.7768	11.9662	12.1752	12.0067	12.0429	11.9655	12.0313	12.0714	0.00185897	0.00185897	0.0666939	11.7482	12.0494	12.0278	0.046968	0.110838	0.0447911
A_44_P1005858	8.40266	8.32989	8.26135	8.25973	8.2735	8.21667	8.70509	8.37724	8.43407	8.5435	0.0285894	0.0285894	0.169074	8.3313	8.24997	8.51497	0.0706661	0.0296449	0.14431
A_44_P1006058	7.88363	7.76801	7.80973	7.56242	7.38685	7.71124	7.29354	7.6676	7.30799	7.25212	0.0229099	0.0229099	0.157143	7.82046	7.5535	7.38031	0.0585496	0.162377	0.192984
A_44_P1006348	6.74835	6.68416	6.78289	6.75593	6.81475	6.73915	6.53987	6.61973	6.53964	6.58319	0.000859859	0.000859859	0.0536058	6.73847	6.76994	6.57061	0.0500991	0.0396981	0.038623
A_44_P1006537	2.63906	2.0931	2.33112	2.04101	2.04956	2.03646	2.04138	1.98124	2.03534	2.03058	0.0434766	0.0434766	0.198438	2.35443	2.04234	2.02214	0.273725	0.0066522	0.0276197
A_44_P1006595	12.4495	12.3493	12.626	12.7755	12.5902	12.5815	12.2601	12.2018	12.3316	12.3476	0.00794333	0.00794333	0.106276	12.4749	12.6491	12.2853	0.140102	0.109591	0.0673992
A_44_P100660	10.8785	10.7273	10.5359	9.50292	9.30977	10.4985	9.45528	9.4148	9.46222	9.25825	0.00566047	0.00566047	0.0923862	10.7139	9.77038	9.39764	0.171654	0.637883	0.0952459
A_44_P1006988	10.1253	10.2811	10.389	10.5726	10.5879	10.5048	10.4871	10.3704	10.3614	10.4095	0.0115348	0.0115348	0.123758	10.2651	10.5551	10.4071	0.132616	0.0441879	0.0572856
A_44_P100716	5.37877	4.87631	4.79843	5.267	4.99932	4.73763	5.42817	5.59376	5.43257	5.63043	0.0313709	0.0313709	0.175996	5.01784	5.00132	5.52123	0.314994	0.264693	0.105997
A_44_P100732	4.5536	4.49291	4.44226	4.76178	5.05053	4.89649	3.4317	3.65884	3.69508	4.13471	0.000430627	0.000430627	0.0410814	4.49626	4.90293	3.73008	0.0557461	0.14448	0.29386
A_44_P1007689	5.92651	5.6678	5.71651	3.79591	3.15748	5.53888	3.2135	3.73927	3.1313	2.79009	0.0067701	0.0067701	0.100415	5.77028	4.16409	3.21854	0.137481	1.23265	0.392584
A_44_P1008050	9.81898	9.48274	9.79622	9.90603	9.92989	10.0891	10.1115	10.0511	10.1502	10.2285	0.00741847	0.00741847	0.103911	9.69932	9.97502	10.1353	0.187906	0.0995519	0.0743094
A_44_P1008073	10.1534	10.2133	10.0715	9.96454	9.8569	9.72742	9.83806	9.95853	9.86131	9.86564	0.0051035	0.0051035	0.0893993	10.1461	9.84962	9.88089	0.0711826	0.118727	0.0531598
A_44_P1008120	8.96359	8.94285	8.93341	9.17715	9.21855	8.92568	9.30923	9.41798	9.29299	9.27983	0.0035279	0.0035279	0.0801918	8.94662	9.10712	9.32501	0.0154393	0.158496	0.0631363
A_44_P1008398	8.58073	8.46608	8.7988	8.64574	8.79308	8.48869	8.0869	8.56214	8.25973	8.0487	0.049208	0.049208	0.207149	8.6152	8.6425	8.23937	0.169019	0.152221	0.233952
A_44_P1008867	4.78683	4.99504	4.52091	2.19422	2.19211	3.20066	3.79832	5.21188	3.19318	4.03468	0.0102866	0.0102866	0.118966	4.76759	2.529	4.05951	0.237651	0.581677	0.846031
A_44_P1008950	9.29018	9.23947	9.19538	9.24151	9.67476	9.46042	10.0345	9.80485	9.51548	9.6976	0.0212767	0.0212767	0.152257	9.24168	9.4589	9.76312	0.0474435	0.216631	0.216819
A_44_P100936	5.84225	5.52574	5.38122	4.94744	4.87506	5.34164	4.83775	4.79017	5.28138	4.91605	0.0240544	0.0240544	0.159556	5.58307	5.05471	4.95634	0.235802	0.251104	0.222823
A_44_P1009552	10.9688	11.0678	11.0697	10.8954	10.8942	10.7818	10.8292	10.7898	10.8775	10.9014	0.00716613	0.00716613	0.102909	11.0354	10.8572	10.8495	0.0577549	0.0652445	0.0498357
A_44_P1009603	2.58436	4.81134	4.67767	2.30303	2.31218	2.2105	2.17836	3.11489	2.1913	2.20667	0.0374605	0.0374605	0.188148	4.02446	2.27524	2.4228	1.24895	0.05625	0.461535
A_44_P1009892	8.53736	8.28048	8.1915	8.03304	8.16409	8.21437	7.89914	7.82848	7.96961	7.817	0.00416406	0.00416406	0.083776	8.33645	8.13716	7.87856	0.179592	0.0936146	0.070738
A_44_P101023	8.52819	8.39742	8.50488	8.51476	8.50988	8.4848	8.70819	8.6432	8.65632	8.59945	0.00376633	0.00376633	0.0822505	8.47683	8.50314	8.65179	0.0697525	0.0160774	0.044779
A_44_P1010500	13.917	14.0609	13.9221	14.1749	14.2428	14.282	14.2053	14.0934	13.9388	14.0955	0.0229107	0.0229107	0.157143	13.9666	14.2332	14.0833	0.0816534	0.0542063	0.109597
A_44_P101058	4.79136	4.64826	4.45827	4.87025	4.82369	5.11671	5.35928	5.11205	4.86622	5.05894	0.0334002	0.0334002	0.180695	4.63263	4.93688	5.09912	0.167095	0.157464	0.203067
A_44_P1010653	10.2356	10.0997	10.2458	10.3808	10.369	10.4188	10.2631	10.2726	10.3124	10.3017	0.00504301	0.00504301	0.0892609	10.1937	10.3896	10.2875	0.0815535	0.0260221	0.0233669
A_44_P1011147	8.30806	8.41466	8.36045	8.71572	8.77705	8.7075	8.63684	8.39829	8.48106	8.59877	0.00226533	0.00226533	0.0709187	8.36106	8.73342	8.52874	0.0533035	0.0380068	0.109362
A_44_P1011373	8.22454	8.58041	8.18901	8.34791	8.47731	8.50736	7.84353	8.03024	8.0908	8.10839	0.0156495	0.0156495	0.137641	8.33132	8.44419	8.01824	0.216448	0.0847284	0.121191
A_44_P1011870	10.1067	10.5487	10.2689	10.2081	10.4318	10.3412	9.99239	9.93834	10.101	9.88909	0.0264496	0.0264496	0.164187	10.3081	10.327	9.98021	0.223596	0.112533	0.0909161
A_44_P1011898	5.18266	4.67627	5.03919	2.894	2.02363	4.71467	2.43545	1.91869	2.05383	2.02651	0.00535812	0.00535812	0.0912368	4.96604	3.21077	2.10862	0.261001	1.3732	0.225564
A_44_P1011989	13.2264	13.1536	13.0945	13.1341	13.1262	13.0765	13.2754	13.2773	13.2832	13.2241	0.00575732	0.00575732	0.0932925	13.1582	13.1123	13.265	0.0660805	0.0312289	0.0274585
A_44_P1012279	7.28673	7.57876	7.46626	7.01958	7.22152	6.86296	7.48014	7.29112	7.23021	7.23367	0.0287138	0.0287138	0.169586	7.44392	7.03469	7.30878	0.147292	0.179762	0.117602
A_44_P1012591	9.67776	9.37548	9.4186	9.24568	8.83761	8.88694	9.4142	9.35074	9.56781	9.08679	0.0410729	0.0410729	0.193974	9.49062	8.99008	9.35489	0.163504	0.222725	0.200622
A_44_P1012940	5.96092	5.903	5.7936	5.85217	6.07303	6.01667	6.42935	6.06887	6.36489	6.0435	0.0480303	0.0480303	0.206207	5.88584	5.98062	6.22665	0.0849729	0.11476	0.198857
A_44_P1013157	7.94214	8.11047	7.82425	8.29513	8.35651	8.12779	8.29622	8.32807	8.30658	8.27395	0.0068159	0.0068159	0.100508	7.95895	8.25981	8.3012	0.143853	0.118382	0.0224957
A_44_P1013667	6.80639	6.79049	6.70338	6.58467	6.7957	6.99674	6.17643	6.33242	6.6211	6.45151	0.0271369	0.0271369	0.165682	6.76675	6.79237	6.39537	0.0554574	0.206057	0.187977
A_44_P1013676	4.70236	4.52549	4.9044	4.79171	5.19994	5.28976	4.39533	4.61388	4.08615	4.75487	0.042596	0.042596	0.197042	4.71075	5.0938	4.46256	0.189591	0.265449	0.29129
A_44_P1013894	7.59809	7.52054	7.82305	7.5826	7.56995	7.428	7.81259	7.94675	7.74587	7.86829	0.0192933	0.0192933	0.147263	7.64723	7.52685	7.84337	0.157128	0.0858375	0.085169
A_44_P1013959	12.8109	12.8998	12.6549	12.2114	12.1373	11.1048	12.3826	12.3936	12.5605	12.4987	0.0272549	0.0272549	0.165807	12.7886	11.8178	12.4589	0.124012	0.618562	0.0856297
A_44_P1014005	10.315	10.3081	10.5304	10.1454	10.0571	10.1297	9.69336	9.56145	9.66674	9.96161	0.000948262	0.000948262	0.0540985	10.3845	10.1107	9.72079	0.12639	0.0471213	0.170349
A_44_P1014383	6.81967	6.52151	6.79185	6.38315	6.56644	6.51101	6.36861	6.29577	6.38908	6.40491	0.0110195	0.0110195	0.121297	6.71101	6.48687	6.36459	0.164698	0.0940011	0.0482289
A_44_P1014445	7.87603	7.80935	7.92837	8.20908	8.14175	8.19943	7.83353	7.88601	7.80991	8.08274	0.00616146	0.00616146	0.0963084	7.87125	8.18342	7.90305	0.0596542	0.0364086	0.123945
A_44_P1014786	10.4482	10.3654	10.3748	10.3704	10.3033	10.3313	10.6059	10.3861	10.844	10.6357	0.0454864	0.0454864	0.201809	10.3961	10.335	10.6179	0.0453276	0.0337226	0.187369
A_44_P1014955	9.04684	8.84051	9.00722	8.81613	8.61252	8.74953	8.32651	8.79111	8.70187	8.42364	0.0430016	0.0430016	0.197512	8.96486	8.72606	8.56078	0.10949	0.103813	0.221092
A_44_P1015001	8.29341	8.14112	8.0107	8.25835	8.26769	8.30095	8.56144	8.34054	8.60078	8.39742	0.0179873	0.0179873	0.144068	8.14841	8.27566	8.47505	0.141494	0.0223912	0.125687
A_44_P1015178	10.9873	11.1042	11.0419	10.796	10.8183	10.949	10.8811	10.9658	11.0648	10.9964	0.0418212	0.0418212	0.195538	11.0445	10.8544	10.977	0.0585213	0.0826291	0.0761891
A_44_P1015355	7.39696	7.21985	7.36096	6.93642	7.17319	7.34889	6.85563	6.49147	6.53302	6.65335	0.00182957	0.00182957	0.0665061	7.32592	7.15283	6.63337	0.0936109	0.206987	0.163302
A_44_P1015425	10.0317	10.2613	10.1419	9.8255	9.6461	9.93258	9.80345	9.81481	10.1115	9.7797	0.0465967	0.0465967	0.203831	10.1449	9.80139	9.87737	0.114859	0.144757	0.156793
A_44_P1015606	9.11873	9.32697	9.21409	8.92893	9.1639	9.16268	9.02502	8.96197	8.93365	8.89285	0.0268454	0.0268454	0.165043	9.21993	9.08517	8.95337	0.104241	0.135309	0.0555585
A_44_P1015733	13.0105	12.8272	12.7613	12.7865	12.7797	12.7279	13.078	13.0752	13.2227	12.8426	0.0470927	0.0470927	0.204498	12.8663	12.7647	13.0546	0.129099	0.0320527	0.157221
A_44_P1016217	10.417	10.4571	10.2861	10.5844	10.612	10.5279	10.4775	10.4556	10.4817	10.4952	0.0114	0.0114	0.123225	10.3868	10.5748	10.4775	0.0894226	0.0428711	0.0164317
A_44_P1016222	10.0378	10.1253	10.0265	10.2471	10.3192	10.1597	10.1297	10.1561	10.0378	10.1324	0.0233531	0.0233531	0.158217	10.0632	10.242	10.114	0.0540564	0.0798603	0.0521811
A_44_P1016309	8.13605	8.02066	7.93403	8.03395	8.01849	7.78208	8.32922	8.29441	8.30168	8.07338	0.0303112	0.0303112	0.173753	8.03025	7.94484	8.24967	0.101355	0.141166	0.118479
A_44_P1016799	7.98554	8.0107	8.03824	7.81233	7.80001	7.93232	7.86405	7.85383	7.67505	7.5785	0.0288864	0.0288864	0.169841	8.0115	7.84822	7.74286	0.0263617	0.0730913	0.139778
A_44_P1017125	7.36909	7.36026	7.62779	7.34561	7.26476	7.56191	7.12612	7.19616	7.04756	7.13623	0.0201261	0.0201261	0.148914	7.45238	7.39076	7.12652	0.151971	0.153634	0.0610429
A_44_P101713	2.10735	2.20411	2.29599	2.14393	2.1568	2.1035	3.69907	3.50358	2.5722	3.79735	0.00429486	0.00429486	0.0850078	2.20248	2.13474	3.39305	0.0943337	0.0278126	0.560689
A_44_P1017315	10.7313	10.6749	10.9048	10.7313	10.7767	10.7277	10.562	10.5111	10.5048	10.6994	0.0364581	0.0364581	0.186264	10.7704	10.7453	10.5693	0.119794	0.0272836	0.0903999
A_44_P1017335	10.4133	10.4397	10.513	10.6806	10.6196	10.5823	10.6844	10.6221	10.6377	10.7094	0.00161168	0.00161168	0.0636094	10.4553	10.6275	10.6634	0.0516325	0.0496482	0.0405112
A_44_P1017415	6.06536	5.833	5.97853	5.87646	5.73803	6.12291	5.15847	4.49549	5.15075	4.97079	0.00110327	0.00110327	0.05605	5.95896	5.91247	4.94387	0.11741	0.194948	0.311245
A_44_P1018252	8.42981	8.43864	8.51409	8.49667	8.57573	8.46204	8.33824	8.15153	8.23498	8.38493	0.0129175	0.0129175	0.129799	8.46085	8.51148	8.27742	0.046318	0.0582719	0.104735
A_44_P1018997	11.786	11.8117	11.8117	11.628	11.507	11.5949	11.5747	11.6868	11.685	11.4521	0.0186613	0.0186613	0.145845	11.8031	11.5766	11.5997	0.0148541	0.0625308	0.111472
A_44_P1019245	9.15769	9.06445	9.15137	9.16757	9.07966	8.76644	8.80393	8.90074	8.7635	8.88121	0.0494308	0.0494308	0.207528	9.1245	9.00456	8.83734	0.0521037	0.210844	0.0645825
A_44_P1019639	12.0358	12.102	12.0944	11.7894	11.6954	11.8783	11.6578	11.7874	11.6106	11.5431	0.000999439	0.000999439	0.054593	12.0774	11.7877	11.6497	0.0362308	0.0914698	0.103144
A_44_P1019862	2.86257	2.42993	2.69792	2.31218	2.27791	2.42806	2.23132	2.2358	2.24118	2.4158	0.0195779	0.0195779	0.147916	2.66348	2.33939	2.28102	0.218367	0.07868	0.0899391
A_44_P1020018	9.56732	9.64155	9.6461	9.48314	9.4647	9.54569	9.34665	9.27813	9.31373	9.26268	5.56879e-05	5.56879e-05	0.0176809	9.61832	9.49784	9.3003	0.0442252	0.0424528	0.0375736
A_44_P1020324	11.0034	10.8736	10.8422	11.4325	11.0968	10.9203	10.3838	10.6641	10.832	10.7111	0.0312895	0.0312895	0.175935	10.9064	11.1499	10.6478	0.0854454	0.260226	0.189655
A_44_P1020422	7.38335	7.42246	7.32087	7.02722	7.06133	6.81665	7.55855	7.39459	7.74993	7.89994	0.00294708	0.00294708	0.0750496	7.37556	6.9684	7.65075	0.051239	0.132526	0.220643
A_44_P1020640	10.4786	10.397	10.5279	10.2538	10.4234	10.2167	10.6272	10.6485	10.6152	10.359	0.0495903	0.0495903	0.207665	10.4678	10.2979	10.5625	0.0661092	0.110194	0.136345
A_44_P1020655	4.58536	4.35688	4.27726	3.84037	4.13039	4.36644	4.75309	4.40497	4.90162	4.86391	0.0232189	0.0232189	0.157899	4.4065	4.1124	4.7309	0.159932	0.263492	0.226244
A_44_P102189	5.77721	5.67918	5.61276	5.19902	5.28463	5.61671	4.69382	4.59423	4.95033	4.98311	0.000910531	0.000910531	0.0540985	5.68972	5.36679	4.80537	0.0827278	0.220632	0.19116
A_44_P1022762	7.78672	7.92597	7.90662	8.11916	8.27197	8.14153	8.07191	8.10538	8.11192	8.33986	0.0116406	0.0116406	0.123841	7.8731	8.17755	8.15727	0.0754342	0.0825304	0.122981
A_44_P102284	2.78653	2.12334	2.08761	2.05449	2.07859	2.17596	2.6261	3.71434	2.65178	3.24497	0.0369219	0.0369219	0.187062	2.33249	2.10301	3.0593	0.393614	0.0643112	0.521944
A_44_P1022978	3.69844	3.84355	3.59719	2.23151	2.30424	3.73131	2.39243	2.45624	2.49009	2.21332	0.0200999	0.0200999	0.148914	3.71306	2.75569	2.38802	0.123829	0.845696	0.123305
A_44_P1023049	8.65804	8.77591	8.79951	8.87637	8.84461	8.90588	9.07641	8.91152	8.96087	9.13053	0.00791851	0.00791851	0.106194	8.74449	8.87562	9.01983	0.075788	0.0306409	0.101101
A_44_P1023480	7.06563	6.86473	7.05212	5.83475	5.95979	7.1853	5.4285	5.59291	5.42274	5.41645	0.00505712	0.00505712	0.0892609	6.99416	6.32661	5.46515	0.112292	0.746265	0.0853127
A_44_P1023688	10.2847	10.3252	10.2999	10.0352	10.0494	10.077	9.96945	9.90889	10.0798	9.96217	0.000170295	0.000170295	0.0266266	10.3033	10.0539	9.98008	0.0204598	0.0212223	0.071748
A_44_P102376	2.18817	2.26796	2.32844	2.2242	2.21614	2.18861	2.15038	2.11101	2.17498	2.1689	0.0347982	0.0347982	0.183281	2.26152	2.20965	2.15132	0.0703549	0.0186615	0.0288355
A_44_P102426	2.31012	2.53105	2.50267	2.32039	2.40979	2.28576	2.23547	2.22207	2.26796	2.28402	0.0326331	0.0326331	0.17891	2.44795	2.33865	2.25238	0.1202	0.0639987	0.0285684
A_44_P1024542	11.2514	11.3024	11.4325	11.5161	11.5325	11.5318	11.6181	11.5117	11.3859	11.55	0.0315994	0.0315994	0.176595	11.3288	11.5268	11.5164	0.0934224	0.00925031	0.0975027
A_44_P102465	1.89163	1.89302	1.89884	1.89112	1.88933	1.89275	2.37233	2.04255	2.68461	2.50607	0.00924916	0.00924916	0.112976	1.89449	1.89106	2.40139	0.00382355	0.00171058	0.271282
A_44_P1024656	8.29513	8.19013	8.45707	8.54612	8.66605	9.02502	8.87212	8.80867	8.75676	8.73941	0.0111441	0.0111441	0.122075	8.31411	8.74573	8.79424	0.134479	0.249197	0.0596789
A_44_P1024703	10.2939	10.2109	10.2146	10.0227	9.90438	10.0997	10.0261	9.98381	10.166	9.95502	0.0213111	0.0213111	0.152275	10.2398	10.0089	10.0327	0.0469023	0.0984045	0.0934954
A_44_P1024714	9.77813	9.76199	9.58966	9.88379	9.57386	9.59608	10.2219	10.0356	10.2806	10.0196	0.00508033	0.00508033	0.0893019	9.70993	9.68458	10.1394	0.104467	0.172881	0.131475
A_44_P1024836	6.69755	6.6894	6.70877	6.61332	6.52337	6.98584	6.20202	6.05859	6.26451	6.04169	0.00206971	0.00206971	0.0692858	6.69857	6.70751	6.1417	0.00972557	0.245204	0.108981
A_44_P1024965	8.36793	8.42771	8.35805	8.49994	8.67286	8.61019	8.39742	8.29683	8.29341	8.2923	0.00172893	0.00172893	0.0645805	8.38456	8.59433	8.31999	0.0376939	0.0875432	0.051657
A_44_P102523	5.65624	5.20635	5.40509	5.17508	4.72287	4.57639	5.56339	5.88658	5.44732	5.64054	0.00850165	0.00850165	0.109754	5.42256	4.82478	5.63446	0.225453	0.312087	0.185896
A_44_P1025750	8.30838	8.15858	8.35388	7.888	7.62406	8.32667	7.47715	7.36213	7.47374	7.49039	0.00302603	0.00302603	0.0757252	8.27361	7.94624	7.45085	0.102187	0.354906	0.0595812
A_44_P1025790	12.7931	12.9046	13.1035	13.1324	13.1515	13.2049	13.3108	13.465	13.1773	13.1138	0.0379236	0.0379236	0.189199	12.9337	13.1629	13.2667	0.157238	0.0376141	0.155619
A_44_P1026191	6.28968	6.51171	6.83508	6.88117	7.02438	7.00434	6.83862	6.99104	6.84119	7.00298	0.0281022	0.0281022	0.167782	6.54549	6.96996	6.91846	0.274264	0.0775456	0.0908408
A_44_P1026425	11.1268	11.0232	11.0194	11.1914	11.2286	11.0516	11.229	11.3988	11.4404	11.4209	0.00528974	0.00528974	0.0908819	11.0565	11.1572	11.3723	0.0609544	0.0932981	0.0970394
A_44_P1026598	12.6286	12.6227	12.6078	12.6466	12.7257	12.8123	12.7567	12.8283	12.9853	12.8449	0.0153056	0.0153056	0.1367	12.6197	12.7282	12.8538	0.0107093	0.0828766	0.0956351
A_44_P1026969	10.4518	10.3794	10.2257	10.1362	10.1089	10.0013	10.175	10.1129	10.2733	10.2098	0.0169471	0.0169471	0.141721	10.3523	10.0821	10.1927	0.115455	0.0713002	0.0669907
A_44_P1027005	9.27356	9.137	9.14336	8.64664	8.72934	8.8704	8.58314	8.71714	9.02977	8.84439	0.0131828	0.0131828	0.130732	9.18464	8.74879	8.79361	0.0770698	0.11314	0.190174
A_44_P102755	9.8676	9.48815	9.46107	9.2622	9.32235	9.14492	9.46707	9.13742	8.97372	9.01073	0.0461041	0.0461041	0.203262	9.60561	9.24316	9.14723	0.227298	0.0902358	0.224448
A_44_P1027574	9.55645	9.59481	9.53249	9.38368	9.4209	9.48651	9.36011	9.25369	9.28975	9.318	0.000397112	0.000397112	0.0395554	9.56125	9.43036	9.30539	0.0314337	0.0520634	0.0449807
A_44_P102764	3.46935	3.83459	4.14681	4.3156	3.82476	4.96303	2.18067	2.15745	2.19943	2.20415	0.000200103	0.000200103	0.0289573	3.81692	4.3678	2.18542	0.339074	0.570925	0.021229
A_44_P102774	8.27905	8.3523	8.37572	8.72234	8.50857	8.6534	8.55225	8.52111	8.45788	8.49922	0.00394309	0.00394309	0.0831157	8.33569	8.6281	8.50762	0.0504292	0.109107	0.0396567
A_44_P1027758	5.55696	5.41042	5.35637	5.05748	5.06652	5.22142	4.67978	5.02415	4.85588	4.93042	0.00149183	0.00149183	0.061719	5.44125	5.11514	4.87256	0.103788	0.0921513	0.145798
A_44_P1028065	9.01473	8.91866	9.12498	8.79744	9.00776	8.97186	8.79686	8.54908	8.6717	8.75585	0.0134282	0.0134282	0.131602	9.01945	8.92569	8.69337	0.10324	0.112504	0.109398
A_44_P1028435	11.3526	11.2226	11.1947	11.4147	11.4157	11.6255	11.5825	11.4264	11.5524	11.4761	0.0187936	0.0187936	0.146068	11.2566	11.4853	11.5093	0.0842919	0.121409	0.0711468
A_44_P1028460	9.43936	9.60094	9.65692	9.41823	9.21259	9.49393	9.30748	9.11587	9.15336	9.23554	0.0123039	0.0123039	0.127169	9.56574	9.37492	9.20306	0.112973	0.145588	0.0856934
A_44_P1028477	10.7183	10.639	10.6079	10.8245	10.7517	10.7772	11.1251	10.8859	11.1471	10.8452	0.011606	0.011606	0.123785	10.655	10.7845	11.0008	0.0569313	0.0369355	0.157348
A_44_P102876	5.95171	6.17882	5.96913	6.24261	6.22255	5.98088	5.5732	5.75981	5.60721	5.70299	0.00211786	0.00211786	0.0694195	6.03322	6.14868	5.6608	0.126398	0.145665	0.0858854
A_44_P1028878	9.32776	9.39236	9.42436	9.72485	9.46423	9.35208	9.62615	9.785	9.6168	9.6636	0.0381704	0.0381704	0.189358	9.38149	9.51372	9.67289	0.0492067	0.191252	0.0774296
A_44_P102901	2.87543	2.87955	2.55138	2.61824	2.5361	3.14032	2.2542	2.22219	2.35503	2.41261	0.0346517	0.0346517	0.183281	2.76879	2.76489	2.31101	0.188291	0.327717	0.088275
A_44_P1029107	9.31835	9.54569	9.64237	10.1107	10.0339	9.76734	9.64299	9.59742	9.98933	9.90954	0.0442069	0.0442069	0.199575	9.50214	9.97064	9.78482	0.166343	0.180211	0.193747
A_44_P1029298	10.7517	10.6902	10.1341	10.7495	10.3639	10.2784	11.0112	11.0078	11.2556	10.932	0.0272383	0.0272383	0.165807	10.5253	10.4639	11.0516	0.340243	0.250953	0.140775
A_44_P1029408	3.46654	2.79844	3.16335	2.37864	2.51026	3.229	3.86479	3.57435	4.05596	4.35919	0.00802259	0.00802259	0.106576	3.14278	2.70597	3.96357	0.334522	0.457716	0.329796
A_44_P1029492	6.83862	7.09175	7.04467	6.78987	6.86868	6.63387	6.6605	6.12714	6.48326	6.3769	0.00936913	0.00936913	0.113796	6.99168	6.76414	6.41195	0.134629	0.119499	0.223014
A_44_P1030276	9.65638	9.59394	9.50334	9.75504	9.73642	9.7042	9.8524	9.65533	9.84685	9.74655	0.0326112	0.0326112	0.17891	9.58455	9.73189	9.77528	0.0769508	0.025719	0.0935986
A_44_P1030501	11.0309	10.8719	10.9566	10.9917	11.1586	10.9402	11.1557	11.2206	11.3707	11.0786	0.0460503	0.0460503	0.203157	10.9531	11.0302	11.2064	0.0795841	0.114148	0.12396
A_44_P1030648	9.11712	9.13817	9.22855	9.03314	9.11189	8.96562	9.27384	9.30061	9.33719	9.27107	0.00132465	0.00132465	0.060393	9.16128	9.03688	9.29568	0.0592037	0.0732058	0.0307107
A_44_P1030747	6.5224	6.36243	6.64708	6.41454	6.89314	6.69627	7.40576	7.19824	6.80288	7.21624	0.0151001	0.0151001	0.136249	6.51064	6.66798	7.15578	0.14269	0.240551	0.253298
A_44_P1030766	8.00712	7.95124	7.70643	7.76594	7.93068	7.93756	7.46094	7.56211	7.76092	7.56474	0.0274297	0.0274297	0.16628	7.88826	7.87806	7.58718	0.159927	0.0971582	0.125505
A_44_P1030943	8.88636	8.99021	9.04164	8.95708	9.15052	9.3566	9.71911	9.47575	9.32905	9.22486	0.0321258	0.0321258	0.177853	8.97274	9.15473	9.43719	0.0791053	0.199794	0.21428
A_44_P1031056	8.95134	9.00373	9.34221	9.38634	9.53543	9.54285	9.15095	9.30021	9.16353	9.41798	0.0404545	0.0404545	0.193056	9.09909	9.48821	9.25816	0.212167	0.0883004	0.126174
A_44_P1031390	11.067	10.9886	11.0058	11.1383	11.1366	10.9991	11.1905	11.0961	11.2064	11.209	0.031259	0.031259	0.175935	11.0205	11.0913	11.1755	0.0411861	0.0798512	0.0535598
A_44_P1031457	5.95716	5.87342	5.84502	5.77512	5.99849	5.82816	6.45651	6.25949	6.73915	6.50023	0.00114308	0.00114308	0.0571659	5.89187	5.86726	6.48884	0.0583028	0.116705	0.197004
A_44_P1031524	14.5105	14.303	14.3368	13.9409	14.0487	14.2697	14.1313	13.9755	14.1483	13.9483	0.0244374	0.0244374	0.16039	14.3834	14.0865	14.0509	0.111363	0.167631	0.103535
A_44_P1031534	16.0507	15.8499	15.8608	15.7922	15.7177	15.7308	15.9528	15.9003	15.9763	15.8232	0.0453348	0.0453348	0.201642	15.9205	15.7469	15.9131	0.112893	0.0397775	0.0678686
A_44_P1031638	10.2069	10.4707	10.3845	10.54	10.5924	10.5568	10.5315	10.41	10.5665	10.5573	0.0481553	0.0481553	0.206518	10.354	10.5631	10.5164	0.134508	0.0267553	0.0724139
A_44_P1031737	14.218	14.1292	14.3246	14.1965	14.073	13.9948	13.9087	13.8883	14.0037	13.8633	0.00633743	0.00633743	0.0976136	14.2239	14.0881	13.916	0.0978151	0.101694	0.0613539
A_44_P103176	5.89686	5.68154	5.60853	5.67448	5.54619	5.52411	5.9062	5.99163	6.06251	5.72539	0.0323359	0.0323359	0.178599	5.72898	5.58159	5.92143	0.149904	0.081195	0.145484
A_44_P1032305	6.62796	6.35395	6.36923	6.17766	5.78556	5.96481	5.833	5.58713	6.10573	5.99725	0.0175406	0.0175406	0.143246	6.45038	5.97601	5.88077	0.153979	0.196291	0.225596
A_44_P1032348	2.19548	3.47865	2.13762	3.42063	2.20588	2.30822	3.5711	3.78601	4.32964	3.73154	0.0390897	0.0390897	0.191076	2.60392	2.64491	3.85457	0.758095	0.673741	0.329589
A_44_P1033521	5.58092	5.65493	5.52819	5.45247	5.29174	5.4225	5.30178	5.17648	5.11455	5.38802	0.00810489	0.00810489	0.106836	5.58801	5.3889	5.24521	0.0636691	0.0854671	0.123005
A_44_P1033541	9.74699	9.60932	9.69895	9.95615	9.92589	9.85008	9.81025	9.59394	9.85422	9.74063	0.0405712	0.0405712	0.193075	9.68509	9.91071	9.74976	0.0698718	0.0546417	0.113922
A_44_P1034087	12.2818	12.2504	12.2961	12.0618	12.0691	11.9543	12.0714	12.2369	12.195	11.9225	0.046645	0.046645	0.203831	12.2761	12.0284	12.1064	0.0233415	0.0642833	0.141347
A_44_P1034346	14.0242	13.8816	13.9675	14.1358	14.1729	14.1892	14.1202	14.0576	14.0995	14.0304	0.00378241	0.00378241	0.0822896	13.9578	14.166	14.0769	0.071792	0.0273619	0.0404866
A_44_P1034849	12.8735	12.8886	12.8525	12.8078	12.7772	12.6912	12.9906	12.8845	13.069	12.8475	0.0356794	0.0356794	0.184715	12.8715	12.7587	12.9479	0.0181537	0.0604555	0.10098
A_44_P1034926	8.93365	9.03752	8.9949	8.44867	8.4564	9.02226	8.32945	8.20683	8.32015	8.67505	0.0264352	0.0264352	0.164187	8.98869	8.64244	8.38287	0.0522153	0.328953	0.202603
A_44_P1035353	6.21891	6.00654	6.23706	5.78757	6.09794	6.53695	5.40924	5.40173	5.61875	5.57687	0.00912547	0.00912547	0.11245	6.15417	6.14082	5.50165	0.128172	0.376522	0.112391
A_44_P1035872	8.82452	9.01736	9.18646	8.70155	8.8368	9.06878	8.64432	8.44761	8.6262	8.61892	0.0195612	0.0195612	0.147916	9.00945	8.86904	8.58426	0.181096	0.185727	0.0917247
A_44_P1036339	9.08013	8.98882	9.09872	9.68788	9.80782	9.08144	8.86649	8.53653	9.03052	8.93698	0.0268042	0.0268042	0.164949	9.05589	9.52571	8.84263	0.058826	0.389395	0.214842
A_44_P103637	4.5565	6.75086	5.29581	7.11502	5.28185	3.1674	2.39166	2.24137	2.19077	2.16477	0.015803	0.015803	0.137996	5.53439	5.18809	2.24714	1.11646	1.97548	0.101461
A_44_P1036685	13.6007	13.4713	13.611	13.7959	13.694	13.4811	13.8173	13.9993	13.9193	13.8711	0.0103682	0.0103682	0.119051	13.561	13.657	13.9017	0.0778186	0.160615	0.0772665
A_44_P1036943	10.5209	10.7767	10.6615	11.0419	11.1872	10.9709	10.0436	10.5048	10.4972	10.4065	0.00299076	0.00299076	0.0753063	10.653	11.0666	10.3631	0.128089	0.110246	0.217588
A_44_P1037328	10.8085	10.8607	10.8287	11.0024	11.0085	11.0781	10.9396	10.9624	10.9134	10.976	0.000423296	0.000423296	0.0410289	10.8327	11.0296	10.9479	0.02634	0.0420407	0.0274315
A_44_P1037817	14.6574	14.727	14.6257	14.4293	14.4988	14.6278	14.4629	14.4871	14.5077	14.4308	0.0134485	0.0134485	0.131602	14.67	14.5186	14.4721	0.0518325	0.100744	0.0330892
A_44_P1037972	4.72499	4.47961	4.62822	4.7481	5.04308	4.5675	5.18156	4.9459	5.02811	4.99072	0.0269898	0.0269898	0.165241	4.61094	4.78623	5.03657	0.123597	0.240074	0.102332
A_44_P1037997	8.51476	8.54853	8.45978	8.63885	8.59584	8.83839	8.45978	8.51028	8.4151	8.57259	0.0378135	0.0378135	0.188835	8.50769	8.69103	8.48944	0.0447965	0.129419	0.06771
A_44_P1038773	7.62758	7.61585	7.58589	7.21652	7.28401	7.38394	7.11957	7.31093	7.25991	7.34866	0.00163865	0.00163865	0.0636094	7.60977	7.29482	7.25977	0.0214973	0.0842301	0.100291
A_44_P1038818	10.5717	10.342	10.2704	10.4837	10.2739	10.2018	10.7637	10.6371	10.7575	10.4651	0.042115	0.042115	0.196099	10.3947	10.3198	10.6558	0.157389	0.146413	0.139878
A_44_P103927	2.11643	2.01595	2.54466	3.56617	2.02999	4.42415	4.28553	3.99519	4.08521	3.31528	0.0489709	0.0489709	0.206945	2.22568	3.34011	3.9203	0.280777	1.21298	0.421206
A_44_P103956	3.1425	2.22839	3.56115	2.15349	3.45567	3.28854	4.1474	3.79438	4.28132	4.49129	0.035447	0.035447	0.184447	2.97735	2.9659	4.1786	0.681559	0.70851	0.29265
A_44_P1040460	15.7177	15.7376	15.6254	15.5931	15.7069	15.5801	15.8745	15.8608	15.9148	15.7177	0.017018	0.017018	0.141806	15.6936	15.6267	15.842	0.0598823	0.0698035	0.0859446
A_44_P1040494	2.27412	2.5049	2.71208	2.85896	3.59437	2.31481	4.28047	4.68261	2.98386	3.66676	0.0443749	0.0443749	0.199667	2.49703	2.92271	3.90343	0.219089	0.642159	0.741822
A_44_P104087	5.98348	5.49539	5.65203	5.78211	5.74423	5.79914	6.01603	6.37579	6.82004	6.26141	0.0206136	0.0206136	0.149971	5.7103	5.77516	6.36832	0.249208	0.0281056	0.336474
A_44_P1041142	11.1629	11.3164	11.3086	11.3097	11.3555	11.2328	11.1824	11.0944	10.908	11.0909	0.028736	0.028736	0.169635	11.2626	11.2993	11.0689	0.0864817	0.0620278	0.115335
A_44_P1041365	6.81386	6.85926	6.84565	6.21804	6.76018	6.38866	5.95633	6.4629	6.04424	6.33194	0.0176692	0.0176692	0.143272	6.83959	6.45563	6.19885	0.0232982	0.277205	0.238154
A_44_P1041455	2.79897	3.16479	2.88842	3.93546	3.69346	3.65148	3.10519	3.26359	2.88079	3.19444	0.00139244	0.00139244	0.0609928	2.95073	3.76014	3.111	0.190698	0.153281	0.166611
A_44_P1041791	13.3269	13.3231	13.2723	13.0428	13.0723	13.1717	13.1578	13.261	13.3755	13.3993	0.0252724	0.0252724	0.162782	13.3074	13.0956	13.2984	0.0304997	0.0675533	0.111511
A_44_P1042387	13.9245	13.9882	13.9656	13.8195	13.6984	13.8275	13.8648	13.8582	13.8182	13.8696	0.00564715	0.00564715	0.0923797	13.9594	13.7818	13.8527	0.0322783	0.0723357	0.023447
A_44_P104250	11.7658	11.6984	11.6224	11.3315	11.2732	11.5679	11.3492	11.3562	11.5227	11.32	0.0145836	0.0145836	0.135115	11.6955	11.3909	11.387	0.0717097	0.156086	0.0917781
A_44_P1042504	6.04526	6.13891	6.32162	5.70299	5.57521	6.09714	5.59721	5.89372	5.75515	5.58494	0.0375553	0.0375553	0.188286	6.1686	5.79178	5.70775	0.140546	0.272056	0.146212
A_44_P1042596	8.0694	7.94947	7.92475	7.63406	7.90446	7.80501	8.0764	8.3053	8.08402	7.98169	0.0281065	0.0281065	0.167782	7.98121	7.78117	8.11185	0.0773729	0.136767	0.137107
A_44_P1042668	8.7451	8.44141	8.64197	7.77857	7.59016	8.49573	7.59134	7.53842	7.99261	7.53992	0.0138348	0.0138348	0.132717	8.6095	7.95482	7.66557	0.154427	0.477822	0.219412
A_44_P1042696	9.06228	8.93181	9.06445	9.01433	9.16572	9.02338	9.17748	9.17938	9.23003	9.47137	0.0451609	0.0451609	0.201243	9.01951	9.06781	9.26457	0.0759593	0.084913	0.140001
A_44_P1042711	8.2383	8.96359	8.92893	7.63288	7.41434	5.95633	6.57976	8.14704	6.76391	7.56455	0.0430168	0.0430168	0.197537	8.71027	7.00118	7.26381	0.409108	0.911442	0.727637
A_44_P1042754	4.20172	3.62239	4.04969	4.02584	3.5465	3.79616	4.53112	4.26656	4.3486	4.20553	0.0365053	0.0365053	0.186332	3.95793	3.7895	4.33795	0.300371	0.239739	0.141493
A_44_P104282	6.91714	6.85794	6.63571	6.73847	6.62207	6.75636	6.98483	6.92837	7.25148	6.96653	0.0322987	0.0322987	0.178563	6.8036	6.70563	7.0328	0.148374	0.0729188	0.147673
A_44_P1042876	7.94577	7.38115	6.26875	5.30048	7.02464	5.86582	5.13594	4.66493	4.7481	6.12094	0.0339024	0.0339024	0.181839	7.19855	6.06365	5.16748	0.853289	0.878943	0.667959
A_44_P1043051	7.31403	7.30549	7.38247	7.09808	7.47279	7.28673	6.95916	7.05445	7.01222	7.19587	0.0394146	0.0394146	0.191748	7.334	7.28587	7.05543	0.0421983	0.187357	0.10142
A_44_P1043457	11.8184	11.9168	11.9647	11.8645	11.8962	12.091	11.7635	11.7715	11.6742	11.7018	0.020596	0.020596	0.149896	11.9	11.9506	11.7278	0.074557	0.122677	0.0473689
A_44_P104396	4.63824	4.73113	4.95465	4.88274	4.90117	4.48944	5.32685	5.36556	5.45916	5.14081	0.00529832	0.00529832	0.0908819	4.77467	4.75778	5.3231	0.162633	0.232574	0.133618
A_44_P1044296	7.76238	7.75227	7.64173	7.73279	7.87988	7.81857	7.81825	7.87335	7.92444	8.02383	0.0416922	0.0416922	0.195114	7.71879	7.81041	7.90997	0.0669317	0.073881	0.0874214
A_44_P1044371	10.4268	10.4018	10.4592	10.6196	10.5528	10.7117	10.5116	10.4268	10.3748	10.575	0.0286657	0.0286657	0.169426	10.4293	10.628	10.4721	0.0287462	0.0798225	0.0888081
A_44_P1045354	11.8305	11.9803	11.8226	11.8496	12.0379	11.7933	12.0515	12.3227	12.3077	12.1892	0.00974583	0.00974583	0.115741	11.8778	11.8936	12.2178	0.0888584	0.128106	0.125915
A_44_P1045950	4.97496	4.74205	4.90389	4.9668	5.50113	4.91659	5.45974	5.49621	5.84096	5.76644	0.00714089	0.00714089	0.102814	4.87363	5.12817	5.64084	0.119363	0.323964	0.191082
A_44_P1046074	9.76432	9.33926	9.45044	9.20978	9.08324	8.92207	9.11908	9.30882	9.23993	9.15702	0.0218962	0.0218962	0.153849	9.51801	9.0717	9.20621	0.220433	0.144201	0.0850064
A_44_P1046205	3.94157	3.66036	3.83057	2.02026	3.18244	4.27499	2.02681	1.96484	2.02043	2.01172	0.0156925	0.0156925	0.137801	3.81083	3.15923	2.00595	0.141638	1.12755	0.0280951
A_44_P1046471	9.53757	9.54903	9.53639	9.22971	9.17196	9.54828	9.27576	9.11311	9.18967	9.12589	0.0150866	0.0150866	0.136211	9.541	9.31665	9.17611	0.00697934	0.202664	0.0744006
A_44_P104652	10.407	10.45	10.383	10.6116	10.7725	11.1964	9.94185	10.0416	10.1743	10.567	0.0228695	0.0228695	0.157118	10.4133	10.8602	10.1812	0.0339087	0.302117	0.274261
A_44_P104679	7.9328	7.68501	7.48914	7.64837	7.76801	7.67376	8.33696	8.16645	8.36953	7.92324	0.0115058	0.0115058	0.123614	7.70232	7.69672	8.19904	0.222338	0.0630372	0.204302
A_44_P1046816	11.9847	11.905	11.962	11.8555	11.9365	11.9727	12.152	12.0821	12.1383	12.0691	0.00217962	0.00217962	0.0699682	11.9506	11.9216	12.1104	0.0410332	0.0599984	0.0408826
A_44_P1046845	10.2753	10.1769	10.3351	10.2836	10.4495	10.1534	10.6607	10.5116	10.5271	10.3975	0.0356464	0.0356464	0.184699	10.2625	10.2955	10.5242	0.079879	0.148441	0.107785
A_44_P104701	2.16682	3.23895	2.58998	3.00934	3.77428	2.95364	3.48897	3.75297	4.00796	3.70527	0.0295517	0.0295517	0.171561	2.66525	3.24576	3.73879	0.540011	0.458564	0.213062
A_44_P104756	5.54952	5.30178	5.12761	5.00296	5.23575	4.96559	6.26811	5.93229	6.02267	6.12985	0.000208775	0.000208775	0.0292574	5.3263	5.0681	6.08823	0.212023	0.146386	0.144573
A_44_P1047715	14.4466	14.5365	14.4054	14.2456	14.2985	14.4054	14.3368	14.3056	14.3841	14.3078	0.0398426	0.0398426	0.192058	14.4628	14.3165	14.3336	0.0670443	0.0813987	0.0365689
A_44_P1047723	13.2879	13.2859	13.3005	13.228	13.2968	13.2968	13.44	13.4141	13.3798	13.3406	0.00564281	0.00564281	0.0923797	13.2914	13.2739	13.3936	0.00790054	0.0397211	0.0431074
A_44_P1047924	13.0145	13.2006	12.7438	12.7852	13.7697	13.5173	12.489	12.6227	12.6924	12.7241	0.0487701	0.0487701	0.206645	12.9863	13.3574	12.632	0.229689	0.511313	0.104361
A_44_P1048611	9.22272	9.22106	9.36855	9.15633	9.18113	9.27541	9.08554	8.89448	8.9885	8.96482	0.00370741	0.00370741	0.0817078	9.27078	9.20429	8.98333	0.0846808	0.0628262	0.0789739
A_44_P1049015	7.92909	7.81825	7.75676	8.03588	8.01009	7.87953	8.04115	8.00712	8.28806	8.11465	0.0291599	0.0291599	0.170586	7.8347	7.97517	8.11274	0.0873344	0.0838198	0.125198
A_44_P1049097	3.67997	4.14409	4.00014	3.6484	3.80888	4.23104	4.92119	4.80151	4.60059	4.97279	0.00164877	0.00164877	0.0636812	3.9414	3.8961	4.82402	0.237572	0.300953	0.165328
A_44_P1049236	10.1905	9.97618	9.6893	9.91964	9.73218	9.78129	10.4677	10.3779	10.4495	9.96454	0.0386848	0.0386848	0.190066	9.95201	9.81104	10.3149	0.251495	0.097203	0.236774
A_44_P1049242	9.8646	9.54056	9.67694	9.79866	9.71361	9.70848	10.0083	10.0436	10.1607	9.90374	0.0115097	0.0115097	0.123614	9.69403	9.74025	10.0291	0.162691	0.0506474	0.105945
A_44_P1049252	12.626	12.6924	12.7531	12.8986	12.8201	13.0185	13.195	13.1115	13.0989	12.929	0.00345218	0.00345218	0.079714	12.6905	12.9124	13.0836	0.0635858	0.0999418	0.111543
A_44_P104976	4.85588	4.71383	4.42942	4.878	5.04272	4.96193	3.95136	4.57419	4.2651	4.2554	0.00889566	0.00889566	0.111344	4.66638	4.96088	4.26151	0.217155	0.0823669	0.254304
A_44_P1050015	8.65444	8.91762	8.77876	9.07694	9.01315	9.08408	8.82679	8.63837	8.70373	8.95585	0.0329042	0.0329042	0.17959	8.7836	9.05806	8.78119	0.131659	0.0390556	0.140217
A_44_P1050218	8.20529	8.31135	8.05835	8.34733	8.47015	8.24939	8.44469	8.34307	8.51992	8.47269	0.0400294	0.0400294	0.192419	8.19166	8.35562	8.44509	0.127052	0.110613	0.0747662
A_44_P1050333	7.92127	8.00603	7.98917	7.5439	7.66333	7.90612	7.23935	7.40784	7.70529	7.3836	0.0105165	0.0105165	0.119062	7.97216	7.70445	7.43402	0.0448669	0.184579	0.195543
A_44_P1050510	9.30524	9.38536	9.21335	9.32402	9.00069	9.29572	9.65738	9.59067	9.66639	9.40831	0.0168969	0.0168969	0.141677	9.30132	9.20681	9.58069	0.0860706	0.179064	0.119778
A_44_P1050889	3.88455	4.40497	4.35744	4.13585	3.99327	4.47023	3.1422	3.50468	3.65487	3.95173	0.035586	0.035586	0.184699	4.21565	4.19978	3.56337	0.28773	0.24482	0.336663
A_44_P1052035	9.17103	8.9508	8.88602	9.06445	9.11933	9.26938	8.74808	8.72045	8.94907	8.96538	0.0485452	0.0485452	0.206518	9.00262	9.15105	8.84574	0.149404	0.106085	0.129392
A_44_P1052504	6.15522	6.29522	6.29636	5.61108	5.93054	6.08208	5.49131	5.74783	5.69843	5.52411	0.00386781	0.00386781	0.0826605	6.24894	5.87457	5.61542	0.0811591	0.240436	0.126706
A_44_P1052817	9.65066	9.71963	9.7317	9.85054	9.84459	9.7423	9.66844	9.70629	9.6936	9.68233	0.0123364	0.0123364	0.12744	9.70066	9.81248	9.68767	0.0437189	0.0608515	0.0161277
A_44_P1052934	12.6398	12.4791	12.4195	12.729	12.7634	12.5117	12.9424	13.2206	12.8475	12.8616	0.0129217	0.0129217	0.129799	12.5128	12.668	12.968	0.113959	0.136488	0.173487
A_44_P1053365	10.7171	10.734	10.8028	10.8271	10.7644	10.7381	11.3185	11.0786	11.3668	11.0543	0.00148649	0.00148649	0.061719	10.7513	10.7766	11.2046	0.045383	0.0457309	0.160986
A_44_P1053383	10.4188	10.3908	10.5608	9.88333	10.0725	10.0494	10.0236	10.2035	10.0637	9.97873	0.00132639	0.00132639	0.060393	10.4568	10.0017	10.0674	0.0911536	0.103181	0.0971765
A_44_P1053578	5.47261	5.60103	5.66622	5.64423	6.01745	5.9508	4.94273	5.32434	5.46559	5.60794	0.0446653	0.0446653	0.200353	5.57996	5.87083	5.33515	0.0985098	0.199044	0.286086
A_44_P1054506	3.65148	3.48667	3.86262	4.57903	3.81076	4.15868	4.44085	4.48209	4.26739	4.39248	0.0142376	0.0142376	0.1342	3.66692	4.18282	4.3957	0.18845	0.384701	0.0930494
A_44_P105486	2.73493	3.71525	2.96398	2.3328	2.31056	2.23677	3.27187	2.53539	3.59605	3.64781	0.0498614	0.0498614	0.208067	3.13805	2.29338	3.26278	0.512817	0.05027	0.512672
A_44_P1054864	9.91001	9.73733	9.86342	9.96824	10.0083	10.0218	9.93834	9.7892	9.87671	9.76519	0.0430454	0.0430454	0.197624	9.83692	9.99947	9.84236	0.089339	0.0278763	0.0799426
A_44_P1054967	10.9518	11.1565	11.1745	11.0034	11.171	11.3662	10.8158	10.6927	10.7344	11.0592	0.0482224	0.0482224	0.206518	11.0943	11.1802	10.8256	0.123745	0.181584	0.163971
A_44_P105506	7.73629	7.5826	7.64676	6.54041	6.52478	7.66821	6.46081	6.21828	6.53358	6.00314	0.00787189	0.00787189	0.106142	7.65522	6.91114	6.30395	0.0771934	0.655693	0.241637
A_44_P105554	4.32633	3.81005	3.72198	4.45879	4.14203	4.81513	6.12114	6.06033	5.12053	4.93709	0.00780196	0.00780196	0.105963	3.95279	4.47198	5.55977	0.326479	0.336743	0.618157
A_44_P105560	5.02877	5.18614	5.36275	5.55365	5.51685	5.34639	4.66804	4.93965	5.14933	5.0208	0.0146808	0.0146808	0.135121	5.19255	5.4723	4.94446	0.167083	0.110578	0.203494
A_44_P105566	12.3393	12.1881	12.0515	11.8037	11.7223	11.9407	11.9555	11.7787	12.116	11.7011	0.0452309	0.0452309	0.201467	12.193	11.8222	11.8878	0.143985	0.110354	0.185643
A_44_P1055774	7.33721	7.30861	7.40544	6.10655	5.95863	7.12948	5.66722	5.55696	5.67623	5.62844	0.00103672	0.00103672	0.0548208	7.35042	6.39822	5.63221	0.0497481	0.637593	0.0542841
A_44_P1055795	9.10364	9.14624	9.3016	9.49109	9.67578	9.42728	9.38731	9.08408	9.24836	9.23993	0.01862	0.01862	0.145619	9.18383	9.53139	9.23992	0.104192	0.129056	0.123934
A_44_P1056222	11.3732	11.4738	11.4754	11.5956	11.4794	11.4588	11.6224	11.731	11.7967	11.606	0.00986349	0.00986349	0.116663	11.4408	11.5113	11.689	0.0585444	0.073763	0.0907039
A_44_P1056271	8.87575	8.9527	8.88927	8.88421	8.97637	9.19503	8.5718	8.715	8.51094	8.64759	0.00350454	0.00350454	0.0800897	8.90591	9.01854	8.61134	0.0410872	0.159645	0.0888864
A_44_P105634	6.28677	5.98742	6.01689	6.42602	6.05606	6.00446	6.4094	6.60669	6.52906	6.51171	0.0211784	0.0211784	0.151912	6.09703	6.16218	6.51421	0.164984	0.229942	0.0811698
A_44_P1056489	13.9206	13.9206	13.9882	13.7384	13.5966	13.6918	13.5638	13.7089	13.7556	13.7516	0.0045332	0.0045332	0.0865528	13.9431	13.6756	13.695	0.0390162	0.0722755	0.0899823
A_44_P1056603	11.4794	11.0621	11.1905	9.97807	10.7032	9.63847	9.79836	9.66121	9.93936	10.6921	0.0162278	0.0162278	0.13889	11.244	10.1066	10.0228	0.213704	0.543867	0.460471
A_44_P105706	6.45614	6.92277	6.02325	6.91155	6.01543	6.30647	4.59545	4.78872	5.4788	5.43657	0.0069791	0.0069791	0.101414	6.46738	6.41115	5.07489	0.449866	0.457138	0.449339
A_44_P1057102	8.758	8.78171	8.91363	8.48916	8.5718	8.76614	8.39682	8.42699	8.35062	8.44072	0.00190778	0.00190778	0.0677729	8.81778	8.60903	8.40379	0.0838492	0.142194	0.0399054
A_44_P1057763	13.0281	12.9499	12.8858	13.2049	13.0643	13.1932	13.4175	13.3705	13.1501	13.3557	0.00471621	0.00471621	0.0875054	12.9546	13.1541	13.3235	0.0712635	0.0779998	0.118548
A_44_P105889	4.92923	5.00844	4.9459	5.24516	5.54417	4.98157	5.86951	5.39081	5.8141	5.78322	0.00602025	0.00602025	0.0950517	4.96119	5.25697	5.71441	0.0417623	0.281487	0.218668
A_44_P1059556	13.1807	13.3705	13.0738	13.9921	13.7597	14.5984	13.2352	13.2163	13.3077	13.0821	0.0039268	0.0039268	0.0830309	13.2083	14.1167	13.2103	0.150294	0.433047	0.0941386
A_44_P1059827	9.38731	9.59067	9.59423	9.89891	9.70501	9.78041	9.97134	9.9979	10.1311	9.88488	0.00203114	0.00203114	0.0690308	9.52407	9.79478	9.9963	0.118452	0.0977444	0.101984
A_44_P1059903	6.25665	6.36283	6.36608	4.90867	5.92233	5.26968	6.80108	6.96558	6.49069	5.85874	0.0214018	0.0214018	0.152517	6.32852	5.36689	6.52902	0.062262	0.513776	0.488314
A_44_P1059966	12.7386	12.699	12.6286	12.7885	12.7592	12.7945	12.7082	12.7357	12.7181	12.6757	0.0347174	0.0347174	0.183281	12.6888	12.7807	12.7094	0.0556899	0.0188937	0.0252048
A_44_P1059985	10.8316	11.3576	11.2755	10.2981	9.81395	8.59747	9.9408	10.908	10.2081	10.5054	0.0307394	0.0307394	0.174233	11.1549	9.56983	10.3906	0.283016	0.876182	0.414942
A_44_P1060234	9.25854	9.26716	9.08144	8.86834	8.81613	8.87612	9.37817	9.08679	9.30442	9.00884	0.0180658	0.0180658	0.144134	9.20238	8.85353	9.19455	0.104824	0.0326197	0.175013
A_44_P1060244	4.55625	4.70706	4.48874	3.9131	4.25212	4.31287	4.41398	4.46757	4.76982	4.51451	0.0284294	0.0284294	0.168569	4.58402	4.15936	4.54147	0.111781	0.215426	0.157677
A_44_P1060312	10.0232	10.1226	10.0018	9.93936	10.0261	9.94138	10.0731	10.2224	10.133	10.1463	0.0176611	0.0176611	0.143272	10.0492	9.96894	10.1437	0.0644637	0.0495005	0.061362
A_44_P1060345	10.1716	9.90374	10.0546	9.80992	9.45061	9.47137	9.61396	9.95767	9.99582	9.72214	0.0412365	0.0412365	0.19434	10.0433	9.5773	9.8224	0.134301	0.201725	0.184278
A_44_P1060362	9.98898	9.83136	9.97414	9.68409	9.50073	9.17965	9.9255	9.84459	10.1306	9.75394	0.0201496	0.0201496	0.148995	9.93149	9.45482	9.91366	0.0870373	0.255336	0.160708
A_44_P106037	9.19197	9.19082	9.10038	9.34568	9.47009	9.36945	8.88814	9.20706	8.9949	9.07546	0.00680046	0.00680046	0.100481	9.16106	9.39508	9.04139	0.0525549	0.0660445	0.134479
A_44_P106248	12.4513	12.4669	12.4681	12.2482	12.2221	12.4698	12.1811	12.1221	12.2362	12.1551	0.00636734	0.00636734	0.0976136	12.4621	12.3134	12.1736	0.00936603	0.13611	0.048201
A_44_P106474	2.0084	2.07485	2.55055	2.10645	2.04509	2.55138	4.48592	4.4069	3.83978	3.08336	0.00250848	0.00250848	0.07129	2.21127	2.23431	3.95399	0.295703	0.2763	0.647848
A_44_P106513	3.36907	3.28324	2.22699	2.30028	2.34323	2.22064	2.17855	2.16572	2.22301	2.21242	0.0491189	0.0491189	0.206945	2.95977	2.28805	2.19492	0.636051	0.062207	0.0271779
A_44_P1070510	11.3077	10.9819	10.7695	10.6615	10.5894	10.5762	10.6196	10.7037	10.7568	10.5799	0.027274	0.027274	0.165807	11.0197	10.609	10.665	0.271102	0.0458993	0.0800621
A_44_P107056	13.1501	13.3126	13.3019	12.877	13.0855	12.6998	12.9894	13.056	13.2383	13.0092	0.0372112	0.0372112	0.187619	13.2548	12.8874	13.0732	0.090872	0.193056	0.113565
A_44_P1070649	7.69108	7.45759	7.15092	6.98437	6.32573	7.18385	6.3715	6.18861	6.73946	6.27984	0.0118753	0.0118753	0.125156	7.43319	6.83131	6.39486	0.270906	0.449067	0.241563
A_44_P1070720	8.47473	8.61252	8.4535	8.69129	9.16655	8.85858	8.35651	8.54143	8.37909	8.50857	0.0120841	0.0120841	0.125729	8.51359	8.90547	8.4464	0.0863364	0.241075	0.0922062
A_44_P1070896	5.65119	5.48095	5.66302	5.06796	5.20601	5.53803	6.9622	5.85818	6.01603	6.34286	0.0158222	0.0158222	0.13809	5.59838	5.27067	6.29482	0.101877	0.241616	0.488566
A_44_P1070940	2.09997	2.10518	2.04052	2.10829	2.13874	2.0992	2.75493	3.52044	3.80472	3.2213	0.00113126	0.00113126	0.0568991	2.08189	2.11541	3.32535	0.0359247	0.0207073	0.448722
A_44_P107097	8.27692	8.39066	8.61067	8.55742	8.70403	8.93872	8.78882	8.82342	8.74783	8.9776	0.0259696	0.0259696	0.163524	8.42608	8.73339	8.83442	0.169672	0.192343	0.100333
A_44_P1070980	7.44091	7.32331	7.4404	6.97229	6.93283	7.09763	7.09075	6.89921	6.83577	6.63773	0.00365351	0.00365351	0.0809341	7.40154	7.00092	6.86587	0.0677485	0.0860498	0.186761
A_44_P1071010	7.40818	7.16077	7.08076	6.53904	6.8426	7.42379	7.73433	7.72337	7.93756	7.96109	0.00805098	0.00805098	0.106576	7.21657	6.93514	7.83909	0.170695	0.449574	0.127731
A_44_P1071060	3.28574	3.35761	4.0027	3.4697	3.62282	3.45724	4.47211	4.42014	4.66772	4.62822	0.000807889	0.000807889	0.0522015	3.54868	3.51659	4.54705	0.394829	0.0922101	0.119546
A_44_P1071095	4.87279	4.75726	5.08212	4.68575	4.61886	4.36438	5.54494	5.5503	5.40762	5.12131	0.00143965	0.00143965	0.0612551	4.90406	4.55633	5.40604	0.164671	0.169564	0.200981
A_44_P1071100	5.7569	5.28399	5.93898	5.6414	5.0751	5.64943	6.29198	6.10057	6.25949	5.96038	0.0282329	0.0282329	0.168017	5.65996	5.45531	6.1531	0.338088	0.329296	0.153302
A_44_P1071143	7.72708	7.7223	7.58734	7.27274	7.22822	7.67971	7.91302	7.68442	8.07727	7.97839	0.0189193	0.0189193	0.146353	7.67891	7.39356	7.91327	0.0793326	0.248817	0.166842
A_44_P1071190	3.82409	4.08289	3.95931	2.55467	2.66355	2.36006	4.26601	4.21296	3.90916	3.88106	1.3972e-05	1.3972e-05	0.0115039	3.95543	2.52609	4.0673	0.129448	0.153749	0.200328
A_44_P1071248	5.97555	5.61821	5.93019	5.42515	5.10271	5.7647	6.35761	6.30203	6.67531	6.3605	0.00245411	0.00245411	0.0712744	5.84132	5.43086	6.42386	0.194539	0.331035	0.169776
A_44_P1071270	7.48515	7.4198	7.07262	7.1885	7.00515	7.31093	8.01906	7.8055	8.66335	7.84353	0.00969907	0.00969907	0.115525	7.32586	7.16819	8.08286	0.221729	0.153899	0.398013
A_44_P1071281	5.52411	5.41122	5.61607	5.86791	5.92256	5.95834	6.30676	6.06682	6.23814	6.13418	9.88496e-05	9.88496e-05	0.0218074	5.51713	5.91627	6.18647	0.102604	0.0455414	0.106756
A_44_P1071307	2.22457	2.28035	2.30192	2.20337	2.2555	2.22583	2.15769	2.16915	2.18083	2.22121	0.0238901	0.0238901	0.159352	2.26895	2.22824	2.18222	0.0399189	0.0261477	0.0276587
A_44_P1071344	7.36851	7.31337	7.34017	7.81907	7.97764	7.59359	7.91633	7.69765	7.77504	8.00486	0.00427461	0.00427461	0.084859	7.34068	7.79677	7.84847	0.0275723	0.192994	0.138086
A_44_P1071434	10.2268	10.0407	9.81898	9.43695	9.53716	9.8492	9.66475	9.55342	9.72272	9.6712	0.0295589	0.0295589	0.171561	10.0288	9.60777	9.65302	0.204171	0.215005	0.0712871
A_44_P107204	6.33736	5.9187	5.9185	5.61793	6.03714	5.92953	7.14475	6.82351	6.2449	6.67043	0.0154032	0.0154032	0.136836	6.05818	5.86153	6.7209	0.24177	0.217724	0.373854
A_44_P107219	9.17622	9.32235	9.22514	9.42622	9.47689	9.56827	9.21648	9.36447	9.14667	9.27171	0.0104535	0.0104535	0.119051	9.24124	9.49046	9.24983	0.0743847	0.0719923	0.0919705
A_44_P107252	3.93722	4.2361	3.88377	2.92542	4.20148	3.52505	3.2961	2.09951	2.10035	2.09191	0.0122236	0.0122236	0.126567	4.01903	3.55065	2.39697	0.189882	0.638417	0.599434
A_44_P107330	5.26184	5.3724	5.31879	6.03509	6.08909	5.76961	5.53386	5.89145	5.48575	5.8597	0.0067539	0.0067539	0.100321	5.31768	5.9646	5.69269	0.055286	0.171007	0.212485
A_44_P107352	3.36257	3.11603	3.86622	2.23268	2.86707	3.98803	4.62101	4.86792	4.40904	4.00357	0.0297777	0.0297777	0.172061	3.44827	3.02926	4.47539	0.382366	0.888842	0.366196
A_44_P107372	13.568	13.3146	13.1688	14.0852	14.2628	14.9515	13.1376	12.5673	13.1855	13.7089	0.0105669	0.0105669	0.119115	13.3505	14.4331	13.1498	0.201999	0.457601	0.466669
A_44_P107461	8.67909	8.78763	8.84332	8.87816	8.80138	8.90743	8.96123	9.00238	8.89226	8.96325	0.016254	0.016254	0.13889	8.77002	8.86232	8.95478	0.0835184	0.0547715	0.0457801
A_44_P107773	13.0615	12.9865	12.8352	12.3316	12.4436	12.8834	12.5289	12.4581	12.7257	12.3971	0.0428658	0.0428658	0.197287	12.961	12.5529	12.5275	0.115276	0.29168	0.142731
A_44_P107928	1.90518	1.90382	1.8989	1.90547	1.91527	1.90501	2.37111	2.3515	1.89588	2.60659	0.0431753	0.0431753	0.197783	1.90264	1.90858	2.30627	0.00330321	0.00579244	0.297131
A_44_P107949	6.6905	6.53198	6.56569	6.75307	6.94599	6.63673	6.91213	7.04944	6.89858	7.00917	0.00771731	0.00771731	0.105699	6.59606	6.7786	6.96733	0.083508	0.156199	0.0736374
A_44_P107996	8.85374	8.61801	8.54956	7.69108	7.62758	8.14439	8.06672	7.80054	8.06347	7.74456	0.00248949	0.00248949	0.0712744	8.67377	7.82101	7.91882	0.159569	0.281844	0.170445
A_44_P108102	9.65738	9.63693	9.58136	8.74783	8.78407	9.43403	8.7075	8.3868	8.93151	8.98437	0.0115958	0.0115958	0.123785	9.62522	8.98864	8.75255	0.0393378	0.386144	0.271768
A_44_P108108	11.0205	11.0904	11.2051	11.1857	11.3436	11.2007	11.0565	10.9101	11.0142	11.0106	0.014658	0.014658	0.135121	11.1053	11.2433	10.9978	0.0932158	0.08712	0.062084
A_44_P108125	6.66022	7.10868	6.69555	6.1951	6.43021	6.70441	6.01095	6.16395	5.96514	6.09302	0.00470841	0.00470841	0.0875054	6.82148	6.44324	6.05826	0.249346	0.254905	0.0881063
A_44_P108147	2.12764	2.02026	2.42624	2.66593	1.99866	2.01386	2.74125	2.94164	3.40935	2.87354	0.0148732	0.0148732	0.135466	2.19138	2.22615	2.99145	0.210364	0.380933	0.290756
A_44_P108185	3.82711	3.35807	4.16305	4.20339	4.3258	4.41582	4.69469	4.61771	4.61554	4.57444	0.00549095	0.00549095	0.091606	3.78275	4.315	4.62559	0.40432	0.106626	0.0501796
A_44_P108217	10.0546	9.92817	9.77239	10.0798	9.80992	9.8569	10.218	10.2404	10.2125	10.531	0.0151616	0.0151616	0.136441	9.91837	9.91554	10.3005	0.141336	0.144172	0.154182
A_44_P108304	9.81526	9.62502	9.67654	9.34262	9.30061	9.24873	9.44129	9.44563	9.65444	9.34956	0.0055096	0.0055096	0.0917664	9.70561	9.29732	9.47273	0.0983948	0.0470283	0.128986
A_44_P108358	4.68487	5.0149	4.68969	4.43985	4.77601	4.76539	5.57249	5.48949	5.15989	4.88206	0.0320407	0.0320407	0.177451	4.79649	4.66042	5.27598	0.189164	0.191088	0.317363
A_44_P108901	2.30223	2.70065	2.3435	2.31878	2.44238	2.67568	3.45447	3.22284	4.19061	4.20172	0.00270576	0.00270576	0.0730818	2.4488	2.47895	3.76741	0.219088	0.181238	0.504057
A_44_P108917	3.14998	2.72049	2.6874	2.44382	2.57366	2.33147	2.27877	2.25466	2.31932	2.32297	0.00598779	0.00598779	0.0948134	2.85263	2.44965	2.29393	0.258048	0.121201	0.032963
A_44_P109145	3.27863	3.55198	3.98615	3.77519	4.08114	3.59034	2.47659	2.6217	2.01782	2.95844	0.00318906	0.00318906	0.0769915	3.60559	3.81555	2.51864	0.356796	0.247874	0.390145
A_44_P109205	4.91153	4.33268	4.78855	4.26706	3.77261	3.54419	4.54654	4.26934	4.11913	4.28103	0.0268853	0.0268853	0.16508	4.67759	3.86128	4.30401	0.304963	0.369501	0.177701
A_44_P109617	13.5308	13.6092	13.6702	13.9117	13.8491	13.8082	13.8633	13.9547	13.9336	13.8534	0.000609942	0.000609942	0.0467556	13.6034	13.8563	13.9013	0.0699089	0.0521291	0.0504301
A_44_P109648	3.85978	4.09777	4.22783	3.65026	3.99208	3.89031	4.70527	4.39313	4.2731	4.61081	0.00699283	0.00699283	0.101414	4.06179	3.84422	4.49558	0.186646	0.175506	0.197688
A_44_P109700	2.11962	2.1866	2.11971	2.13859	2.24614	2.12236	4.09205	3.47836	4.06817	3.71966	1.12401e-05	1.12401e-05	0.0107157	2.14198	2.16903	3.83956	0.0386466	0.0672698	0.294878
A_44_P110334	5.29509	5.17508	4.90833	5.28399	5.16213	5.31302	4.97153	4.74205	5.04442	4.8801	0.0408008	0.0408008	0.193651	5.12617	5.25305	4.90952	0.197963	0.0800618	0.130324
A_44_P110516	6.04274	5.8958	5.73803	5.80231	5.86816	5.62001	6.30133	6.03557	6.19281	6.005	0.0266781	0.0266781	0.16448	5.89219	5.76349	6.13367	0.152384	0.128548	0.138788
A_44_P111003	4.03058	3.88637	4.37962	4.19463	4.16188	5.18563	2.35833	2.17229	2.22121	2.32718	0.000115778	0.000115778	0.0221976	4.09886	4.51405	2.26975	0.253612	0.581839	0.0875571
A_44_P111111	3.37125	4.15578	4.17287	4.08192	3.78374	3.38832	2.93895	3.36013	3.13808	2.85822	0.0304963	0.0304963	0.173815	3.89997	3.75133	3.07385	0.45796	0.347936	0.224182
A_44_P111282	4.91351	4.83964	4.94334	5.1818	4.43033	4.51002	2.95557	3.53208	3.8326	2.87955	0.00135911	0.00135911	0.060393	4.89883	4.70738	3.29995	0.0533846	0.412787	0.459325
A_44_P111422	4.8118	4.98352	5.57902	6.23487	5.28329	4.55873	3.43914	3.67763	3.46769	2.42826	0.00488609	0.00488609	0.0882695	5.12478	5.35897	3.25318	0.40264	0.84063	0.560132
A_44_P111507	5.03186	4.79422	4.81048	4.37728	4.58342	4.8454	5.30048	5.47798	5.27381	5.15012	0.00284847	0.00284847	0.0743572	4.87885	4.60203	5.3006	0.132758	0.234615	0.135186
A_44_P111575	8.98733	9.31899	9.13093	9.51839	9.56191	9.47862	9.76359	9.41311	9.40273	9.40663	0.0279028	0.0279028	0.1674	9.14575	9.51964	9.49651	0.166323	0.0416621	0.178099
A_44_P111601	4.26043	3.88455	3.27252	4.27702	3.26079	4.28535	1.98265	1.98389	1.96368	1.94675	0.000601628	0.000601628	0.0467556	3.80583	3.94105	1.96924	0.498635	0.589141	0.0176203
A_44_P111639	6.42331	6.47374	6.52942	6.2107	6.89048	6.68841	5.39978	5.76275	5.53386	5.70274	0.000896679	0.000896679	0.0540985	6.47549	6.59653	5.59978	0.053076	0.349081	0.16483
A_44_P111754	2.26041	2.35419	2.36972	2.25255	2.29758	2.25721	3.48941	2.65578	3.22792	2.94131	0.00446937	0.00446937	0.0862243	2.32811	2.26911	3.07861	0.059137	0.024762	0.359945
A_44_P111927	7.37469	7.42988	7.18272	6.79222	7.09385	6.99979	7.17844	7.25123	7.70589	7.39532	0.0483044	0.0483044	0.206518	7.3291	6.96196	7.38272	0.129734	0.154334	0.233536
A_44_P112098	8.12779	8.17423	8.31748	7.39324	7.42139	8.30782	7.16827	7.02138	7.31558	7.3866	0.0112305	0.0112305	0.122625	8.2065	7.70748	7.22296	0.098877	0.5201	0.162256
A_44_P112237	10.2772	10.3039	10.3838	9.65256	9.42045	10.3501	9.49715	9.12246	9.38597	9.36641	0.00783005	0.00783005	0.105963	10.3216	9.8077	9.343	0.0554809	0.483846	0.1579
A_44_P112527	6.03397	6.07946	5.67406	5.49797	4.81197	5.06719	5.10206	5.22209	5.8863	5.22007	0.0441561	0.0441561	0.199522	5.92916	5.12571	5.35763	0.222094	0.346724	0.356883
A_44_P112531	4.53055	4.8133	5.267	3.7666	3.23681	4.73062	2.78288	3.85736	3.60247	3.81005	0.0412379	0.0412379	0.19434	4.87028	3.91134	3.51319	0.371516	0.757352	0.499301
A_44_P112570	9.71866	9.54496	9.46042	9.29052	9.32519	9.51972	9.34293	9.09508	9.21129	9.37475	0.0393256	0.0393256	0.191748	9.57468	9.37847	9.25601	0.131661	0.123544	0.128523
A_44_P112586	7.76327	7.95077	7.84866	7.94675	7.89322	7.89211	7.78957	7.52283	7.5537	7.79328	0.0461908	0.0461908	0.203313	7.85423	7.91069	7.66485	0.0938734	0.0312311	0.146712
A_44_P112622	4.77616	4.40238	4.76005	4.59127	4.03604	4.69225	3.76178	4.24023	3.48612	4.02089	0.0303433	0.0303433	0.173753	4.6462	4.43985	3.87726	0.211307	0.35334	0.325936
A_44_P112687	4.48849	4.38558	4.36006	5.01056	4.90389	4.71792	5.53613	5.1719	5.33258	5.11166	0.000425448	0.000425448	0.0410289	4.41138	4.87746	5.28807	0.067992	0.148098	0.18985
A_44_P112981	8.85033	8.75839	8.99645	9.02273	9.10893	8.96295	9.21541	9.19314	9.20978	9.13093	0.00365182	0.00365182	0.0809341	8.86839	9.03154	9.18732	0.120057	0.0733862	0.0387572
A_44_P113141	9.8928	9.72742	9.98999	10.0818	10.4985	10.4671	9.94542	9.77935	9.54937	10.0774	0.0291196	0.0291196	0.170586	9.87007	10.3491	9.8379	0.132751	0.232024	0.227757
A_44_P113360	10.2601	10.2666	10.0558	9.22589	8.97397	10.2281	9.07734	8.91203	9.33078	9.21223	0.0228357	0.0228357	0.157067	10.1942	9.47598	9.1331	0.119888	0.663396	0.18011
A_44_P113551	6.43864	6.27168	6.15758	6.28739	6.40367	6.3593	6.6382	6.42682	6.54808	6.50837	0.0352427	0.0352427	0.184019	6.2893	6.35012	6.53037	0.141352	0.0586793	0.0878397
A_44_P113842	6.86438	7.05122	7.06784	7.3031	7.41831	7.50404	7.03417	6.91714	6.95582	7.34889	0.0247752	0.0247752	0.161616	6.99448	7.40848	7.064	0.112975	0.100832	0.196066
A_44_P113933	7.87801	8.14734	8.3556	7.61901	7.72865	7.13653	7.53519	7.79808	7.36272	7.64497	0.0292439	0.0292439	0.170709	8.12698	7.49473	7.58524	0.239446	0.315015	0.183385
A_44_P114052	5.65313	5.50604	5.41383	5.13696	5.25434	5.69599	6.35871	5.65742	6.58602	6.20374	0.0187972	0.0187972	0.146068	5.52434	5.36243	6.20147	0.120694	0.294775	0.395217
A_44_P114320	3.25865	3.11048	3.09368	1.98768	2.02853	2.08774	2.315	2.21345	1.96444	2.01545	1.4154e-05	1.4154e-05	0.0115039	3.15427	2.03465	2.12708	0.0907858	0.0503126	0.165015
A_44_P114606	8.75585	8.03588	8.074	6.66576	6.62522	8.19912	6.9406	6.87378	7.38394	7.05848	0.0460061	0.0460061	0.203084	8.28858	7.16336	7.0642	0.405118	0.897222	0.226425
A_44_P114732	6.99917	6.98769	7.25527	7.39098	7.35289	7.20036	7.16271	6.96787	7.00459	7.02858	0.0348889	0.0348889	0.183521	7.08071	7.31474	7.04094	0.151282	0.100869	0.0849331
A_44_P114774	7.32662	7.02275	6.98999	7.06051	7.11379	6.87378	7.65418	7.35704	7.43179	7.26633	0.0271266	0.0271266	0.165678	7.11312	7.01603	7.42734	0.185625	0.126039	0.165674
A_44_P115221	2.15709	2.29911	2.84168	3.54626	4.36697	3.25865	3.11379	2.85864	3.20966	2.8281	0.013189	0.013189	0.130732	2.43263	3.72396	3.00255	0.361295	0.57513	0.188332
A_44_P115842	6.77423	6.84893	6.88308	6.38176	6.65424	6.66779	7.35952	7.05496	7.35615	7.38685	0.000664901	0.000664901	0.0485892	6.83541	6.56793	7.28937	0.0556707	0.161373	0.156875
A_44_P115886	10.4256	10.4318	10.7016	10.8611	10.4397	10.192	11.0239	11.239	10.8422	10.832	0.0466991	0.0466991	0.203851	10.5197	10.4976	10.9843	0.157621	0.338281	0.19133
A_44_P115905	6.22077	6.14973	6.20559	5.85698	5.4602	6.06107	5.22506	4.95279	5.26248	5.20635	0.000535609	0.000535609	0.045078	6.19203	5.79275	5.16167	0.0374122	0.30554	0.141192
A_44_P115943	5.50081	5.38471	5.23397	5.77935	5.51466	5.55494	5.40119	5.23135	5.31722	5.41763	0.0422808	0.0422808	0.196334	5.37316	5.61632	5.34185	0.13379	0.142621	0.0857918
A_44_P116187	6.15027	6.46847	6.46035	5.72964	5.40719	5.85568	5.18563	5.59248	5.42905	5.22672	0.000971684	0.000971684	0.0542669	6.3597	5.66417	5.35847	0.181416	0.231301	0.188833
A_44_P116379	2.90853	2.89373	2.62977	2.0078	2.82173	2.84923	3.21076	4.60907	3.30926	3.533	0.0485165	0.0485165	0.206518	2.81068	2.55959	3.66552	0.156847	0.47806	0.643319
A_44_P116381	4.39222	4.21324	4.28201	3.92786	4.10058	4.43627	5.1806	4.60931	5.08825	5.3056	0.0039925	0.0039925	0.0832001	4.29582	4.1549	5.04594	0.090285	0.258523	0.304406
A_44_P116471	11.1068	11.1313	11.1914	11.0944	11.1372	11.1313	11.0377	10.932	10.9123	10.9694	0.001937	0.001937	0.0679789	11.1432	11.121	10.9628	0.0434953	0.0232045	0.0552313
A_44_P116532	5.96145	5.98638	6.01463	5.61578	5.81431	6.06235	6.45879	6.22208	6.41072	6.5108	0.00325627	0.00325627	0.0773888	5.98749	5.83082	6.4006	0.0266083	0.22374	0.125834
A_44_P116768	2.47625	2.82355	2.379	2.63397	2.73901	2.69352	2.3297	2.30666	2.40582	2.38278	0.0338976	0.0338976	0.181839	2.5596	2.68883	2.35624	0.233701	0.0526727	0.0459175
A_44_P116875	8.68071	8.87174	8.95674	8.91318	8.80586	8.52722	9.65444	9.877	9.50556	8.92106	0.0241199	0.0241199	0.159581	8.8364	8.74875	9.48951	0.14137	0.199214	0.408552
A_44_P117015	14.7553	14.7621	14.7066	14.5719	14.4002	14.4827	14.548	14.5341	14.5858	14.4795	0.00186428	0.00186428	0.0666939	14.7413	14.4849	14.5368	0.0302524	0.0859039	0.044068
A_44_P117030	1.98818	2.00291	1.94416	1.98492	1.98541	2.00302	2.29725	2.40794	2.38415	1.98878	0.0305288	0.0305288	0.173815	1.97841	1.99111	2.26953	0.0305701	0.0103117	0.193119
A_44_P117148	7.73748	7.74234	7.62438	8.1493	8.19571	8.17745	8.09423	7.7712	8.14906	8.23865	0.00955858	0.00955858	0.114956	7.7014	8.17415	8.06328	0.0667445	0.0233769	0.203618
A_44_P117389	13.4277	14.2485	14.4153	12.7651	13.6594	13.3303	14.073	14.1262	14.1965	14.0649	0.0416153	0.0416153	0.194943	14.0305	13.2516	14.1151	0.528657	0.452312	0.0606619
A_44_P118008	4.36772	4.43958	4.44377	4.04496	3.84582	4.20592	4.16808	4.3194	4.28915	4.31043	0.010052	0.010052	0.117931	4.41702	4.03223	4.27177	0.0427515	0.180384	0.0702809
A_44_P118054	5.11239	5.05367	5.06888	5.04655	5.10672	5.0645	5.237	5.25478	5.42379	5.237	0.00409799	0.00409799	0.0836988	5.07831	5.07259	5.28814	0.0304735	0.030887	0.0908202
A_44_P118291	9.74891	9.66072	9.77199	9.47715	9.46042	9.60005	9.51436	9.50556	9.49071	9.45187	0.00164032	0.00164032	0.0636094	9.72721	9.51254	9.49063	0.0587197	0.0762461	0.0276163
A_44_P118540	9.87518	9.4209	9.48815	9.06122	9.15702	8.96482	9.17143	8.89729	8.55658	8.7456	0.00846473	0.00846473	0.109696	9.59475	9.06102	8.84273	0.245182	0.0961007	0.259702
A_44_P118549	6.16452	6.42266	6.55736	6.80952	7.04357	7.74314	6.46902	6.05315	6.34656	6.20107	0.0118118	0.0118118	0.124915	6.38151	7.19874	6.26745	0.199625	0.485769	0.180019
A_44_P119107	6.45909	6.37426	6.67507	5.9456	6.07582	6.31006	7.03071	7.15133	6.67105	6.88905	0.00208394	0.00208394	0.0693461	6.50281	6.11049	6.93553	0.155099	0.184686	0.20635
A_44_P119201	3.92619	4.1849	4.26157	3.63692	4.32682	5.08998	2.37385	2.44858	2.39674	3.93929	0.0281933	0.0281933	0.168017	4.12422	4.35124	2.78962	0.175732	0.726837	0.767089
A_44_P119527	8.67038	8.76114	8.8967	8.758	8.96515	8.92243	8.69531	8.44804	8.56836	8.70876	0.043685	0.043685	0.198609	8.77608	8.88186	8.60512	0.113896	0.109369	0.122341
A_44_P119594	7.0971	6.61761	6.79752	5.83959	6.11597	6.99917	7.36877	7.55259	7.26696	7.56936	0.013973	0.013973	0.133151	6.83741	6.31824	7.43942	0.242217	0.605678	0.146545
A_44_P120068	4.2073	4.10515	4.49709	4.18833	4.45704	4.22959	4.87929	4.72239	4.91872	4.4748	0.0182653	0.0182653	0.144426	4.26985	4.29165	4.7488	0.203319	0.144706	0.201389
A_44_P120425	8.84531	8.75507	8.90004	8.38739	8.51409	9.08778	9.20582	9.10083	9.48815	9.47715	0.0204299	0.0204299	0.149559	8.83347	8.66309	9.31799	0.0732067	0.373211	0.19496
A_44_P120626	4.03604	4.18855	4.16598	3.6808	3.43851	4.12575	4.90734	5.1947	5.21112	4.63651	0.0011244	0.0011244	0.0568355	4.13019	3.74835	4.98742	0.0823165	0.348567	0.272372
A_44_P120783	2.14489	2.16558	2.11187	2.08976	2.15062	2.11265	4.1312	3.19662	4.31773	3.67997	0.000294708	0.000294708	0.0352668	2.14078	2.11767	3.83138	0.0270906	0.0307385	0.500757
A_44_P120821	2.91383	3.28453	2.3988	2.01601	2.05913	2.00532	1.95991	1.94209	1.99976	2.01469	0.00372995	0.00372995	0.0819378	2.86572	2.02682	1.97911	0.444818	0.0284841	0.0338169
A_44_P121039	8.75839	8.80621	8.74191	8.57443	8.71714	8.88007	8.94525	8.94931	8.99682	9.03052	0.0125593	0.0125593	0.127986	8.76884	8.72388	8.98047	0.0333989	0.15293	0.0407609
A_44_P121051	14.3506	14.2896	14.3506	14.4581	14.5365	14.466	14.5814	14.5858	14.49	14.418	0.0115703	0.0115703	0.123785	14.3302	14.4869	14.5188	0.0352028	0.0431797	0.0804364
A_44_P121280	2.76349	2.04819	2.70787	2.02243	2.51159	2.03982	3.24766	2.77255	3.58997	3.38624	0.0122895	0.0122895	0.127085	2.50652	2.19128	3.2491	0.397896	0.277534	0.347418
A_44_P121325	9.61971	9.56283	9.57203	9.74301	9.69511	9.56319	9.78781	9.76879	10.0715	9.88271	0.0187633	0.0187633	0.146068	9.58486	9.6671	9.8777	0.0305303	0.0931235	0.138473
A_44_P121347	13.21	13.5031	13.3526	13.2406	13.328	13.0105	12.7684	13.1262	12.966	13.0651	0.0441678	0.0441678	0.199531	13.3552	13.193	12.9814	0.146601	0.164016	0.156629
A_44_P121351	3.2358	3.31618	3.06418	3.2356	3.50396	3.1313	4.06794	3.70776	4.11149	4.16543	0.00110335	0.00110335	0.05605	3.20539	3.29029	4.01315	0.128722	0.192254	0.207465
A_44_P121658	4.67376	5.13797	4.94934	5.02464	4.96871	5.50113	5.42733	5.49191	5.38556	5.48725	0.0316972	0.0316972	0.176834	4.92036	5.16483	5.44801	0.233458	0.292586	0.0509747
A_44_P121682	7.26926	7.38301	7.21275	6.04235	5.94645	7.13717	5.59291	5.53462	6.17132	5.94053	0.00638908	0.00638908	0.0976136	7.28834	6.37532	5.80984	0.0867201	0.661521	0.300306
A_44_P121796	3.93882	3.69042	2.84002	2.06699	2.12609	2.6491	2.0292	2.01261	2.05188	2.05891	0.00256953	0.00256953	0.0717815	3.48975	2.28073	2.03815	0.576231	0.320387	0.0212305
A_44_P121867	9.6936	9.67291	9.74063	10.0979	9.66888	9.95422	8.81747	8.74783	9.09204	9.25779	0.000930092	0.000930092	0.0540985	9.70238	9.907	8.97878	0.0347002	0.218373	0.238069
A_44_P121935	8.53594	8.42017	8.47672	8.50942	8.51918	8.43215	8.63999	8.88814	8.7904	8.70903	0.00363793	0.00363793	0.0809341	8.47761	8.48692	8.75689	0.0578901	0.0476778	0.106937
A_44_P122035	3.18221	3.17645	2.05134	1.9902	2.03375	2.01051	1.99526	2.02798	1.97161	2.01731	0.0369393	0.0369393	0.18709	2.80333	2.01149	2.00304	0.651253	0.0217871	0.0249938
A_44_P122061	4.45234	3.19166	4.5778	4.36178	4.44354	4.47541	5.24786	4.84447	5.32573	5.38655	0.0297294	0.0297294	0.17206	4.07393	4.42691	5.20115	0.766641	0.0586126	0.244469
A_44_P122386	6.16916	5.86618	6.1464	4.66828	5.83353	5.28487	6.62522	6.80262	6.98264	6.34155	0.00468722	0.00468722	0.0874066	6.06058	5.26223	6.68801	0.168742	0.582955	0.273201
A_44_P122416	4.51689	3.54527	3.60173	3.63204	3.69988	4.13742	5.62958	4.66746	5.08633	4.21265	0.0450652	0.0450652	0.201117	3.88796	3.82311	4.89901	0.5454	0.274302	0.603745
A_44_P122927	3.96445	4.38191	4.74321	5.37911	4.93317	3.24438	2.44712	2.38997	2.9742	2.86811	0.0132348	0.0132348	0.130866	4.36319	4.51889	2.66985	0.38972	1.12605	0.294324
A_44_P123543	9.09134	9.47479	9.15599	9.54903	9.5038	9.93715	9.75319	9.48314	9.65738	9.57426	0.0465624	0.0465624	0.203831	9.2407	9.66333	9.61699	0.205282	0.238214	0.115359
A_44_P123622	4.13742	4.09516	4.28165	3.96503	4.42613	4.60434	3.67695	3.9199	3.50784	3.97005	0.0358407	0.0358407	0.184833	4.17141	4.33183	3.76868	0.0977834	0.329923	0.215925
A_44_P123877	2.163	2.2724	2.17687	2.1655	2.24211	2.16284	5.5852	2.95364	4.64545	2.79045	0.0460921	0.0460921	0.203253	2.20409	2.19015	3.99369	0.0595586	0.0450151	1.35243
A_44_P123994	10.5319	10.4567	10.5409	10.5497	10.4671	10.4289	10.5852	10.767	10.9243	10.6902	0.0213428	0.0213428	0.15233	10.5098	10.4819	10.7417	0.0462648	0.0617753	0.142738
A_44_P124013	5.78584	5.745	5.80631	5.3132	5.73648	5.69874	6.36401	6.59784	6.38759	6.51901	0.000200934	0.000200934	0.0289573	5.77905	5.5828	6.46711	0.0312135	0.234247	0.110659
A_44_P124219	1.90114	1.90895	2.50683	1.90538	1.90071	1.90045	2.90831	2.60249	3.14975	2.76622	0.00258437	0.00258437	0.0718076	2.10564	1.90218	2.85669	0.347464	0.00277083	0.231916
A_44_P124294	6.38932	6.2216	6.18532	6.29977	6.50922	6.50578	6.18228	6.05462	5.97037	6.13173	0.00967145	0.00967145	0.115372	6.26541	6.43826	6.08475	0.108829	0.119944	0.0925761
A_44_P124717	6.7665	6.78355	6.74998	7.22511	7.06919	7.0971	6.67288	6.73008	6.28707	6.69555	0.00535913	0.00535913	0.0912368	6.76668	7.13047	6.5964	0.0167856	0.0831441	0.20755
A_44_P124922	3.72475	3.0366	2.98162	2.57902	2.67988	2.44061	2.25633	2.24153	2.45577	2.94509	0.0331891	0.0331891	0.180169	3.24766	2.5665	2.47468	0.414086	0.120124	0.328471
A_44_P124968	5.96913	5.59808	5.89664	5.60289	5.2433	5.44796	6.00266	5.9667	5.69128	5.74159	0.0347131	0.0347131	0.183281	5.82128	5.43138	5.85056	0.196666	0.18037	0.156913
A_44_P125399	5.84896	5.83746	5.8842	5.73825	5.6581	5.77963	6.05194	6.1108	6.19107	6.06663	0.000103017	0.000103017	0.0218074	5.85687	5.72533	6.10511	0.0243575	0.0617888	0.0625298
A_44_P125404	5.56732	5.30671	5.49131	5.39901	5.12667	5.56639	5.72726	5.90358	5.60366	5.70665	0.0418813	0.0418813	0.195639	5.45511	5.36402	5.73529	0.134022	0.22194	0.124544
A_44_P126085	6.52961	6.91213	6.57976	6.64002	6.75086	6.59754	5.8625	5.84535	5.89372	6.58631	0.0241061	0.0241061	0.159556	6.67383	6.66281	6.04697	0.207886	0.0791603	0.360118
A_44_P126092	9.12441	9.2241	9.23232	9.12176	9.33216	9.33682	9.35037	9.45735	9.36641	9.50171	0.0281516	0.0281516	0.167922	9.19361	9.26358	9.41896	0.0600726	0.122842	0.0725438
A_44_P126131	2.54451	3.18417	2.4382	2.06163	2.1025	2.06659	2.71758	2.90695	2.4692	3.12255	0.0264739	0.0264739	0.164209	2.72229	2.07691	2.80407	0.403516	0.0222997	0.277868
A_44_P126239	2.67584	2.96381	2.33911	2.63702	2.75117	3.02464	2.31386	2.29544	2.36359	2.34338	0.039578	0.039578	0.191948	2.65958	2.80428	2.32907	0.312667	0.199194	0.0303231
A_44_P126681	8.87637	8.89691	8.95342	9.10992	9.24616	9.16836	9.18036	9.06228	8.92106	9.0177	0.016243	0.016243	0.13889	8.9089	9.17482	9.04535	0.0399027	0.068348	0.107591
A_44_P127156	10.1544	9.86012	9.7691	9.91901	9.74891	9.79007	10.2563	10.2101	10.2113	9.95535	0.047696	0.047696	0.205506	9.92786	9.81933	10.1583	0.201365	0.0887479	0.136986
A_44_P127294	8.01437	8.33547	8.04404	8.9434	8.36322	9.00929	9.05611	8.71137	8.38189	8.64263	0.0472784	0.0472784	0.204768	8.13129	8.77197	8.698	0.177446	0.355515	0.277735
A_44_P127328	5.04888	4.50596	4.45173	4.64642	4.28132	4.75786	5.2621	5.72103	5.43364	4.88983	0.0290568	0.0290568	0.170532	4.66886	4.56187	5.32665	0.330224	0.249264	0.347351
A_44_P127597	9.85299	9.93956	10.0297	9.83559	10.7412	10.255	9.56781	9.45147	9.37905	9.53249	0.0127037	0.0127037	0.128787	9.94075	10.2773	9.4827	0.0883655	0.453229	0.0845418
A_44_P127624	7.58603	7.75676	7.80711	8.16919	8.05466	7.86625	7.6173	7.53334	7.50301	7.84185	0.0199501	0.0199501	0.148777	7.71663	8.03003	7.62388	0.115875	0.152964	0.153148
A_44_P127910	5.88139	5.99416	6.23996	6.3075	6.44149	6.50187	6.36283	6.17222	6.02643	6.16345	0.039144	0.039144	0.191249	6.0385	6.41695	6.18123	0.183356	0.0994794	0.13825
A_44_P128029	4.18463	4.3494	4.38877	4.33683	4.45879	4.29629	4.45474	4.61671	4.81134	4.88721	0.0204267	0.0204267	0.149559	4.3076	4.36397	4.6925	0.108299	0.0845813	0.1952
A_44_P128147	18.7565	18.6937	18.6542	18.7565	18.7565	18.7565	18.5736	18.5351	18.6542	18.6937	0.0305034	0.0305034	0.173815	18.7015	18.7565	18.6141	0.051607	0	0.0726499
A_44_P128201	15.8319	15.6033	15.517	14.5415	15.1145	15.0475	14.7052	14.7805	14.8124	14.796	0.00131209	0.00131209	0.0603207	15.6507	14.9012	14.7735	0.16275	0.313254	0.0473709
A_44_P128202	3.25677	2.16037	3.31968	6.00182	6.52437	5.41869	2.84047	2.42806	3.01816	5.17779	0.00924208	0.00924208	0.112976	2.91227	5.98163	3.36612	0.651928	0.553116	1.23281
A_44_P128386	5.84632	5.74827	5.33793	5.88402	5.79073	5.86772	4.8844	5.17123	5.27744	5.17355	0.00320338	0.00320338	0.0769915	5.64417	5.84749	5.12666	0.269709	0.0498229	0.16893
A_44_P128472	1.98133	1.98399	1.97006	1.9757	2.00834	1.98453	2.88922	2.38788	2.49708	2.75865	0.000952891	0.000952891	0.0540985	1.97846	1.98952	2.63321	0.00739177	0.0168811	0.230938
A_44_P128537	5.11455	5.45954	5.78057	5.94109	5.77247	5.88266	5.03055	4.8451	4.83661	5.69786	0.0493582	0.0493582	0.207343	5.45155	5.86541	5.10253	0.333082	0.0856274	0.406849
A_44_P128848	8.74845	8.70529	8.74227	8.03722	8.42573	8.28303	8.39425	8.58211	8.47772	8.33824	0.00679136	0.00679136	0.100481	8.732	8.24866	8.44808	0.0233393	0.196519	0.106151
A_44_P128986	7.96483	7.86029	8.03588	7.82069	8.12143	8.08905	8.36953	8.12833	8.35959	8.34164	0.0161094	0.0161094	0.138808	7.95367	8.01039	8.29977	0.0883225	0.165082	0.114878
A_44_P129140	4.83246	5.45681	5.10312	5.20635	4.92428	5.39268	4.59455	4.89084	4.63248	4.61492	0.0431488	0.0431488	0.197783	5.1308	5.17444	4.6832	0.313095	0.235828	0.139293
A_44_P129665	8.82541	8.69312	8.61771	8.90912	8.78882	8.70853	9.13635	9.14336	9.15175	8.8707	0.0113791	0.0113791	0.123225	8.71208	8.80215	9.07554	0.105144	0.100957	0.136705
A_44_P129848	5.60398	5.31917	5.37103	5.1707	5.00657	5.30614	5.82591	5.88082	5.9217	5.70562	0.00074436	0.00074436	0.0510993	5.43139	5.16114	5.83351	0.151701	0.15001	0.0938573
A_44_P129900	7.6129	7.68669	7.72508	7.50775	7.40121	7.56112	7.46591	7.5007	7.48795	7.47773	0.00453615	0.00453615	0.0865528	7.67489	7.49002	7.48307	0.0570103	0.081416	0.0148066
A_44_P130217	4.63872	4.90162	4.82238	3.72415	3.7771	4.8068	3.28307	2.59335	3.26049	3.2084	0.0023579	0.0023579	0.0710431	4.78757	4.10268	3.08633	0.13486	0.610358	0.330134
A_44_P130263	4.28553	4.21008	4.4907	3.99551	4.58093	4.1943	4.76073	4.57329	4.63416	4.6801	0.0462527	0.0462527	0.203374	4.32877	4.25691	4.66207	0.145218	0.297689	0.078993
A_44_P130513	10.6945	10.3407	10.2101	10.7009	10.0979	10.0766	9.74736	9.53335	10.0546	9.8646	0.0429138	0.0429138	0.197287	10.4151	10.2918	9.79997	0.250591	0.354444	0.218207
A_44_P130653	1.98145	2.00365	2.04179	3.71551	3.3748	2.70255	2.00941	2.59779	2.97026	1.98455	0.0201182	0.0201182	0.148914	2.00896	3.26429	2.3905	0.0305222	0.515443	0.479274
A_44_P130780	16.059	15.9763	15.9763	15.6869	15.8319	15.6736	15.7833	15.8822	16.0251	15.787	0.0238095	0.0238095	0.159158	16.0039	15.7308	15.8694	0.0477766	0.0878443	0.113427
A_44_P130837	5.62868	5.32644	5.52786	5.53479	5.03029	5.26549	5.01687	5.22708	4.9138	5.02777	0.0386076	0.0386076	0.190015	5.49433	5.27685	5.04638	0.153886	0.252444	0.130954
A_44_P130864	3.14507	3.29845	2.89145	2.44614	2.90309	2.78548	3.39202	4.08289	3.7666	3.85378	0.00248194	0.00248194	0.0712744	3.11166	2.71157	3.77382	0.205546	0.23727	0.287368
A_44_P130880	5.60159	5.54519	5.45591	5.77325	5.67746	5.903	5.76299	5.9508	6.00005	5.76755	0.0130506	0.0130506	0.130281	5.53423	5.78457	5.87035	0.0734594	0.113196	0.123002
A_44_P130968	4.70163	4.51066	4.79959	5.0563	4.99529	4.94334	4.3912	4.30393	4.48874	4.90347	0.0395465	0.0395465	0.191948	4.67063	4.99831	4.52183	0.146938	0.0565405	0.265384
A_44_P131031	10.7144	10.9073	11.1176	11.7702	11.4339	11.1053	10.2733	10.5105	10.5015	10.9392	0.0126073	0.0126073	0.128347	10.9131	11.4365	10.5561	0.201626	0.332465	0.277977
A_44_P131133	6.13806	6.17686	6.23673	4.97879	4.956	5.95395	4.48001	4.3562	4.61388	4.64416	0.00078998	0.00078998	0.0522015	6.18388	5.29625	4.52356	0.0497109	0.569703	0.132428
A_44_P131177	6.64121	6.91733	6.8426	6.70244	6.65028	6.95262	6.33222	6.46342	6.43117	6.54041	0.0130369	0.0130369	0.130281	6.80038	6.76845	6.44181	0.142816	0.161616	0.0862404
A_44_P131230	5.22986	5.60455	5.47696	5.33474	5.55209	5.71067	5.93019	5.85442	5.82275	5.92208	0.0114631	0.0114631	0.123374	5.43712	5.5325	5.88236	0.190494	0.188731	0.0522796
A_44_P131358	2.07646	1.98967	1.92949	3.64649	3.65438	6.64673	2.9336	2.21972	1.97501	2.00551	0.0215877	0.0215877	0.15311	1.99854	4.6492	2.28346	0.0738849	1.72992	0.446895
A_44_P131506	2.88842	3.45913	4.04216	4.09363	3.83199	4.40528	3.34638	2.66934	3.15163	2.13719	0.0323128	0.0323128	0.178563	3.46324	4.1103	2.82614	0.57688	0.287008	0.540319
A_44_P132000	3.58062	3.30266	2.91627	3.41115	3.31263	2.05967	2.23922	2.02193	2.0573	2.04571	0.0248353	0.0248353	0.161833	3.26652	2.92781	2.09104	0.333647	0.753447	0.099876
A_44_P132111	3.65026	3.48508	3.7935	3.48422	3.31674	3.36291	3.76871	3.88792	4.44061	4.3612	0.0138913	0.0138913	0.132775	3.64295	3.38795	4.11461	0.154336	0.0865059	0.335715
A_44_P132333	7.23935	6.90867	6.91991	6.74447	6.80209	6.79222	6.64942	6.15562	6.04089	6.23761	0.00450387	0.00450387	0.0864199	7.02264	6.77959	6.27089	0.187759	0.0308198	0.26494
A_44_P132754	15.2034	15.1528	15.08	14.9184	15.0999	14.9386	15.3778	15.2688	15.2034	15.2611	0.00570768	0.00570768	0.0927841	15.1454	14.9856	15.2778	0.0620545	0.0994552	0.0728036
A_44_P132783	1.91913	1.93897	1.9881	1.91573	1.92867	1.925	1.9658	2.48865	2.2891	2.58551	0.0324737	0.0324737	0.178904	1.94873	1.92313	2.33227	0.0355069	0.00666772	0.273711
A_44_P133024	4.10327	4.25358	3.33292	2.82106	2.77648	3.37402	3.28259	2.1181	2.62365	2.37818	0.0210124	0.0210124	0.151705	3.89659	2.99052	2.60063	0.493904	0.332871	0.499305
A_44_P133044	11.2436	11.2525	11.1682	10.7818	10.7293	11.0253	10.697	10.769	10.7241	10.6661	0.000530117	0.000530117	0.0449115	11.2214	10.8455	10.7141	0.0463111	0.157933	0.0436217
A_44_P133170	8.81522	8.59357	8.71247	8.79232	8.72612	8.80008	8.97788	8.84384	8.8144	8.99949	0.0475563	0.0475563	0.205169	8.70709	8.77284	8.9089	0.110925	0.0406458	0.0933242
A_44_P133366	4.8043	5.21569	5.0529	4.72325	4.91482	4.96335	5.44458	5.35431	5.50351	5.50222	0.00201198	0.00201198	0.0690308	5.0243	4.86714	5.45116	0.207183	0.126956	0.0701694
A_44_P133386	4.07795	4.89084	4.827	5.14769	4.78331	4.18892	3.76381	3.92747	3.85473	3.89533	0.0305913	0.0305913	0.173875	4.5986	4.70664	3.86033	0.452023	0.48396	0.0708965
A_44_P133672	7.30054	6.50771	6.80108	5.09924	5.23732	6.54062	5.00903	5.00727	5.19013	5.08735	0.00517226	0.00517226	0.0900474	6.86978	5.62573	5.07345	0.400857	0.79532	0.0862886
A_44_P134287	10.7742	10.714	10.7598	10.5781	10.3324	10.1965	10.6074	10.7914	10.6857	10.4139	0.0413382	0.0413382	0.194398	10.7494	10.369	10.6246	0.031444	0.193384	0.159446
A_44_P134357	4.41054	4.54422	4.75821	5.16585	4.72696	4.58635	5.06719	4.95724	5.18747	5.08679	0.0346673	0.0346673	0.183281	4.57099	4.82639	5.07467	0.175374	0.302276	0.0943662
A_44_P134626	4.73744	5.25243	4.58417	5.25963	4.80903	4.8102	4.18328	4.54057	4.35195	3.98411	0.0259131	0.0259131	0.163457	4.85801	4.95962	4.26498	0.350066	0.259817	0.237402
A_44_P134645	6.66254	6.51548	6.42103	6.02495	6.12876	5.98833	5.75199	6.10342	6.21426	5.81527	0.00680422	0.00680422	0.100481	6.53301	6.04735	5.97123	0.121705	0.0728438	0.222804
A_44_P134672	9.03314	9.0536	8.99446	9.05329	9.20373	9.2406	9.00193	8.93933	9.00446	9.05893	0.0283205	0.0283205	0.168021	9.02706	9.16587	9.00116	0.0300347	0.0992273	0.0488934
A_44_P135091	4.80594	4.36386	5.12243	5.04047	5.45792	5.62666	4.51258	4.07756	3.83199	4.17991	0.00465601	0.00465601	0.0872709	4.76408	5.37502	4.15051	0.381018	0.301759	0.282096
A_44_P135402	7.88443	7.85439	7.72172	7.52537	7.52086	7.52086	7.62224	7.71272	7.78339	7.74263	0.00220868	0.00220868	0.0704557	7.82018	7.52236	7.71525	0.0865808	0.00260627	0.0684328
A_44_P135413	6.23155	6.20997	6.38059	5.52613	5.19734	6.1814	5.00538	5.11576	5.63307	4.69469	0.0142104	0.0142104	0.13418	6.27404	5.63496	5.11223	0.0929059	0.500975	0.39032
A_44_P135434	9.37085	9.44508	9.52652	8.4686	8.72548	9.56732	8.68649	8.33258	8.58246	8.68178	0.0291398	0.0291398	0.170586	9.44748	8.92047	8.57083	0.0778598	0.574728	0.165918
A_44_P135716	5.27543	5.03551	4.88695	4.96559	5.0654	4.96239	5.49944	5.31972	5.92588	5.43734	0.0173607	0.0173607	0.142995	5.06596	4.99779	5.5456	0.196021	0.0585669	0.264248
A_44_P135728	2.14534	2.22064	2.15191	2.13807	2.20546	2.14952	2.70614	2.52041	3.15872	2.56852	0.00783236	0.00783236	0.105963	2.17263	2.16435	2.73845	0.0417069	0.0360578	0.291027
A_44_P135832	3.85578	4.02852	4.28849	3.72712	4.10219	3.9566	4.38237	4.12875	4.65635	4.43229	0.0484412	0.0484412	0.206518	4.0576	3.92864	4.39994	0.217811	0.189087	0.216524
A_44_P135896	12.3493	12.1593	12.4017	12.2806	12.3316	12.2533	12.0734	12.1078	12.1619	12.0597	0.0172101	0.0172101	0.142506	12.3034	12.2885	12.1007	0.127519	0.0397426	0.0455423
A_44_P136141	5.51516	5.58367	5.37409	5.69731	5.49301	5.7511	5.14081	5.32531	5.34449	5.07976	0.00862863	0.00862863	0.110492	5.49097	5.64714	5.22259	0.10686	0.136166	0.132289
A_44_P136232	6.34634	6.12515	6.22437	5.86476	5.93747	6.16235	5.63791	5.73102	5.64443	5.32001	0.00268608	0.00268608	0.0727749	6.23195	5.98819	5.58334	0.110789	0.155147	0.180614
A_44_P136526	13.228	13.5605	13.5208	13.4332	13.3303	13.5208	12.8201	13.0281	12.929	13.2506	0.0145635	0.0145635	0.135115	13.4364	13.4281	13.007	0.181578	0.0953439	0.183309
A_44_P136603	8.8793	8.90541	8.99202	9.37614	9.30647	9.56145	9.50214	9.30647	9.09765	9.68327	0.0195814	0.0195814	0.147916	8.92558	9.41469	9.39738	0.0590026	0.131788	0.252197
A_44_P136894	7.07177	6.73438	6.71563	7.03368	6.73977	6.83312	7.20137	7.06919	7.18147	7.12759	0.0407762	0.0407762	0.193637	6.84059	6.86886	7.14491	0.200424	0.150179	0.0593236
A_44_P136902	1.9828	2.24334	2.72447	1.98788	1.99094	2.00983	2.48742	2.66613	2.93512	3.02442	0.0149533	0.0149533	0.135878	2.31687	1.99621	2.77827	0.376265	0.0118881	0.246551
A_44_P137160	5.54116	5.18394	5.36556	5.54417	5.55973	5.50276	5.94527	5.71414	5.83828	5.75951	0.00419945	0.00419945	0.0844044	5.36356	5.53555	5.8143	0.178619	0.0294481	0.10126
A_44_P137194	12.4844	12.7582	12.5159	12.5862	12.4028	12.4728	12.1642	12.3087	12.3692	12.3405	0.028156	0.028156	0.167922	12.5861	12.4873	12.2957	0.149807	0.0925612	0.091055
A_44_P137273	5.91407	5.81107	5.57187	5.37103	5.44636	5.61607	6.57814	6.05912	6.65891	6.53029	0.00124824	0.00124824	0.0589865	5.76567	5.47782	6.45662	0.175556	0.125516	0.270258
A_44_P137721	5.71308	4.86191	4.92966	5.23575	5.04836	4.91022	5.99005	5.45974	5.91901	5.67081	0.0410168	0.0410168	0.193873	5.16822	5.06478	5.7599	0.473081	0.163385	0.242427
A_44_P137873	4.63388	4.49397	4.29683	3.88013	3.96786	4.04216	4.92214	4.60489	4.41084	4.51519	0.00504035	0.00504035	0.0892609	4.4749	3.96338	4.61327	0.169332	0.0811096	0.220657
A_44_P137981	8.88121	8.79951	8.83522	8.66777	8.49599	8.72045	8.16469	8.65697	8.16995	8.45978	0.0227373	0.0227373	0.156677	8.83865	8.62807	8.36285	0.0409556	0.117377	0.239712
A_44_P138015	1.96588	2.01904	2.02721	1.9764	2.00109	1.9605	2.67812	2.15245	2.50184	2.66033	0.00558905	0.00558905	0.0920337	2.00404	1.97933	2.49819	0.0333001	0.0204511	0.243731
A_44_P138098	11.4863	11.5227	11.5663	11.35	11.1383	11.2774	11.0292	11.2165	11.2687	11.2064	0.00462705	0.00462705	0.0872395	11.5251	11.2552	11.1802	0.0400305	0.107562	0.104294
A_44_P138230	10.8937	11.25	11.1565	10.4004	10.3827	11.2692	10.193	10.1285	10.0113	10.0072	0.0077887	0.0077887	0.105963	11.1001	10.6841	10.085	0.184782	0.506768	0.0913286
A_44_P138231	7.74002	7.87603	7.76496	7.31892	7.23458	8.03556	6.9246	6.8595	6.8745	6.83508	0.00365964	0.00365964	0.0809341	7.79367	7.52969	6.87342	0.0724097	0.440121	0.037792
A_44_P138247	2.19988	2.39635	2.53262	2.92818	3.0736	3.17734	2.37334	2.33374	2.99495	2.27447	0.0233962	0.0233962	0.158312	2.37629	3.05971	2.49413	0.167276	0.125163	0.336347
A_44_P138301	7.1533	7.18678	7.23786	7.35925	7.42032	7.33703	7.27066	7.41541	7.56007	7.34561	0.0393569	0.0393569	0.191748	7.19265	7.3722	7.39794	0.0425867	0.0431282	0.123197
A_44_P138689	7.57589	7.51428	7.60457	7.03107	7.05994	7.55395	6.79591	6.71964	7.21922	7.00081	0.0194388	0.0194388	0.14746	7.56492	7.21499	6.93389	0.0461336	0.293902	0.224226
A_44_P138800	7.34184	6.90893	6.97478	6.85816	6.99733	6.38908	6.641	6.41843	6.29522	6.66376	0.0487408	0.0487408	0.206645	7.07519	6.74819	6.50461	0.233267	0.318685	0.178141
A_44_P139730	5.20102	5.37184	5.4737	5.35616	5.54441	5.27847	5.77554	5.68541	5.59157	5.79327	0.00954011	0.00954011	0.114956	5.34885	5.39301	5.71145	0.137786	0.136748	0.0928314
A_44_P139882	5.86743	6.34374	6.43387	2.28428	3.49228	5.11928	5.44209	5.50204	5.85568	5.74783	0.0114975	0.0114975	0.123614	6.21501	3.63195	5.63691	0.304369	1.42265	0.196903
A_44_P139989	11.7236	11.7702	11.8682	11.9695	12.0032	12.1534	12.1881	12.3908	12.2028	12.3156	0.000677803	0.000677803	0.0489619	11.7874	12.042	12.2743	0.0738112	0.0978725	0.096321
A_44_P139998	2.89332	2.97375	2.47847	2.59217	2.61336	2.36096	2.24219	2.21159	2.29205	2.3058	0.012542	0.012542	0.12794	2.78184	2.52216	2.26291	0.265791	0.140011	0.0437862
A_44_P140164	3.42129	4.07742	4.01793	3.25244	1.98904	3.98856	2.38712	2.81074	1.94243	2.3015	0.0468262	0.0468262	0.204038	3.83888	3.07668	2.36045	0.362863	1.01128	0.356691
A_44_P140214	12.3466	12.3436	12.2857	12.0488	11.9983	12.1267	12.2221	12.0122	12.1906	11.9128	0.0278259	0.0278259	0.167282	12.3253	12.0579	12.0845	0.0343238	0.0646702	0.147068
A_44_P140378	7.50744	7.17188	6.87476	7.05696	6.9239	7.08188	7.65743	7.50429	7.87576	7.25454	0.0495215	0.0495215	0.207665	7.18469	7.02091	7.57301	0.316531	0.0849324	0.261363
A_44_P140532	8.94062	8.79744	8.94868	7.69381	7.57709	8.51603	7.56724	7.52568	7.72979	7.52711	0.00154346	0.00154346	0.0627153	8.89558	7.92898	7.58746	0.0850857	0.511741	0.0968245
A_44_P140695	3.98856	4.07814	3.80132	3.38892	3.64154	3.59655	4.02214	3.97023	4.46668	4.66746	0.0168362	0.0168362	0.141544	3.956	3.54234	4.28163	0.141252	0.134753	0.340299
A_44_P140805	6.7855	6.75203	6.47616	6.81764	6.75686	6.85846	7.31724	6.96653	7.16586	6.96758	0.0151415	0.0151415	0.13632	6.67123	6.81099	7.1043	0.16976	0.0511282	0.170104
A_44_P141247	2.29767	2.77123	2.4878	2.38767	2.5145	2.30569	3.83148	4.16427	3.81804	2.85235	0.00658231	0.00658231	0.098786	2.5189	2.40262	3.66654	0.23831	0.105205	0.565922
A_44_P141359	7.62281	7.64238	8.02546	7.98301	8.26287	8.31111	7.53277	7.39614	7.62323	7.76817	0.010465	0.010465	0.119051	7.76355	8.18567	7.58008	0.227028	0.177155	0.156327
A_44_P141629	1.91793	1.94326	2.68193	2.82862	3.1786	2.92436	2.38466	2.19716	2.00859	1.91361	0.0122269	0.0122269	0.126567	2.18104	2.9772	2.12601	0.433968	0.180874	0.208856
A_44_P141719	5.79484	5.64611	5.57815	5.28589	5.34254	5.70715	6.22694	6.57269	6.30676	6.20945	0.000684311	0.000684311	0.0489619	5.67303	5.44519	6.32896	0.110824	0.228623	0.167917
A_44_P141872	2.14811	2.20054	2.87955	3.20411	3.19375	2.15753	3.31907	3.76381	3.73786	3.23941	0.0311805	0.0311805	0.175655	2.4094	2.8518	3.51504	0.408004	0.601279	0.274417
A_44_P142401	10.7177	11.1922	11.0347	10.3463	10.4432	10.6464	10.0378	10.1067	10.2949	10.2597	0.00153949	0.00153949	0.0627153	10.9815	10.4786	10.1748	0.241662	0.153146	0.122546
A_44_P142454	9.55947	9.18967	9.28776	7.89994	7.88326	8.87816	7.9356	7.43431	7.70105	7.64467	0.00129953	0.00129953	0.0603207	9.34563	8.22045	7.67891	0.191576	0.56965	0.20606
A_44_P142807	7.20774	7.23835	7.52711	7.64137	7.75209	7.47925	7.44908	7.40484	7.42742	7.38426	0.0467392	0.0467392	0.203894	7.3244	7.62424	7.4164	0.176216	0.137225	0.0280245
A_44_P142837	2.00358	2.05013	2.75117	2.97537	3.13184	2.884	2.05777	2.01114	2.58474	2.01002	0.0182997	0.0182997	0.14452	2.26829	2.99707	2.16592	0.418829	0.125338	0.2801
A_44_P142914	6.2384	6.59754	6.56901	6.99531	7.31462	6.64625	6.26225	6.53904	6.18744	6.49443	0.0272783	0.0272783	0.165807	6.46832	6.9854	6.37079	0.199622	0.334295	0.172237
A_44_P143238	1.94639	1.98803	2.01117	1.95561	1.95896	1.94504	1.98839	2.73638	3.07111	2.66811	0.0339661	0.0339661	0.181916	1.98186	1.9532	2.616	0.0328278	0.00726104	0.453959
A_44_P143541	12.1383	12.1332	12.0659	12.0888	12.0901	12.1069	12.2114	12.1632	12.2178	12.1906	0.00378034	0.00378034	0.0822896	12.1125	12.0953	12.1958	0.0403865	0.01009	0.0245919
A_44_P143715	1.97445	2.00619	3.1796	3.00505	3.11346	3.42699	4.54797	4.39731	4.73469	3.78672	0.00255765	0.00255765	0.0717815	2.38675	3.18183	4.36667	0.686815	0.219121	0.410523
A_44_P143896	5.11897	4.91202	4.86648	5.10799	5.11523	5.01741	5.33688	5.15289	5.2953	5.26498	0.011437	0.011437	0.123225	4.96582	5.08021	5.26251	0.134574	0.0545078	0.0788023
A_44_P144018	3.79023	3.47719	3.62484	3.15872	3.13667	3.28056	2.21415	2.19294	2.54334	2.25309	1.4791e-05	1.4791e-05	0.0115039	3.63075	3.19199	2.30088	0.156607	0.0774952	0.163549
A_44_P144237	11.9565	12.214	12.2028	11.9647	12.4975	12.067	12.5873	12.4472	12.6044	12.4046	0.0495044	0.0495044	0.207665	12.1244	12.1764	12.5109	0.145535	0.282783	0.0999062
A_44_P144502	3.1963	4.27747	3.56244	4.79387	3.34995	2.60687	2.00945	1.93045	2.02504	2.2236	0.0231844	0.0231844	0.157825	3.67874	3.58356	2.04714	0.549886	1.11206	0.124719
A_44_P144557	5.43813	5.52242	5.33132	5.33818	5.51544	5.35355	5.69731	5.80162	6.27691	5.71467	0.0237387	0.0237387	0.159158	5.43062	5.40239	5.87263	0.0957687	0.0982035	0.273356
A_44_P144635	5.00372	4.86046	4.71202	5.24582	5.09307	5.47453	5.23135	5.2122	5.20372	4.93442	0.0384143	0.0384143	0.18981	4.85873	5.27114	5.14542	0.145854	0.191989	0.141143
A_44_P144659	7.66821	7.62585	7.76847	6.87555	7.38991	7.65193	8.45822	8.69717	8.30256	8.18187	0.00224331	0.00224331	0.0706404	7.68751	7.3058	8.40996	0.073241	0.394966	0.222391
A_44_P144665	5.95475	5.98165	6.12553	6.11197	6.13605	6.28677	6.49319	6.32646	6.38737	6.20772	0.0126716	0.0126716	0.128551	6.02065	6.17826	6.35369	0.0918254	0.0947374	0.119224
A_44_P144693	4.73944	4.30978	3.58317	4.4911	3.56313	4.26934	2.44238	2.02999	2.14891	2.52214	0.00090449	0.00090449	0.0540985	4.2108	4.10786	2.28586	0.584456	0.484603	0.2342
A_44_P144735	5.32001	5.50586	5.09248	5.04272	4.94103	5.04391	5.09924	4.9145	4.94852	5.13507	0.0493663	0.0493663	0.207343	5.30612	5.00922	5.02433	0.207042	0.0590593	0.109064
A_44_P144796	12.9424	12.8475	12.8629	12.2011	12.2303	12.877	12.1734	12.0032	12.392	12.0525	0.0144068	0.0144068	0.134517	12.8843	12.4361	12.1553	0.0509386	0.382054	0.173264
A_44_P144916	6.31853	6.41997	6.4061	6.69919	6.8759	6.65087	6.71528	6.70581	6.33919	6.51548	0.0404105	0.0404105	0.192988	6.38153	6.74199	6.56894	0.0550012	0.11846	0.178692
A_44_P145023	6.75307	6.80232	6.81425	6.63277	6.70606	6.47794	6.60023	6.55563	6.59304	6.5645	0.00952683	0.00952683	0.114887	6.78988	6.60559	6.57835	0.0324292	0.116466	0.0216219
A_44_P145095	4.76348	4.74715	4.65506	4.45406	4.82724	4.44643	5.00412	5.71596	5.07566	5.22248	0.0166236	0.0166236	0.140512	4.7219	4.57591	5.25456	0.0584542	0.217693	0.320753
A_44_P145114	10.3813	10.2909	10.1431	10.3262	10.1819	10.2676	10.4918	10.4147	10.5393	10.3575	0.0462595	0.0462595	0.203374	10.2718	10.2586	10.4508	0.120296	0.0725541	0.0806584
A_44_P145511	3.31121	3.58105	3.62063	3.81906	3.55485	3.81906	4.20407	4.27747	4.63668	4.09908	0.00250833	0.00250833	0.07129	3.5043	3.73099	4.30432	0.168388	0.152541	0.233351
A_44_P146147	4.13039	4.25648	4.44113	4.46393	4.87557	4.36006	4.67172	4.59325	5.00844	4.98553	0.0408864	0.0408864	0.193663	4.276	4.56652	4.81474	0.156286	0.27264	0.213074
A_44_P146421	4.65191	3.62163	3.72949	3.4146	3.32373	3.46164	4.21173	4.38483	4.3958	4.22152	0.0195979	0.0195979	0.147931	4.00101	3.39999	4.30347	0.56627	0.0701077	0.100456
A_44_P146578	10.1394	10.1497	10.1121	10.175	10.3169	10.3051	10.0272	10.1826	10.1259	10.1194	0.0303427	0.0303427	0.173753	10.1337	10.2657	10.1138	0.0193974	0.0787643	0.0643169
A_44_P146773	4.15452	4.42966	4.80416	4.38347	3.90916	4.42097	5.34238	4.81678	5.45727	5.40618	0.00659827	0.00659827	0.098786	4.46278	4.23787	5.25565	0.326081	0.285283	0.296333
A_44_P147020	10.7268	10.8329	11.4943	12.6954	12.0927	13.1671	11.4982	11.4914	10.8227	11.0226	0.00388541	0.00388541	0.0827187	11.018	12.6517	11.2087	0.415882	0.538505	0.34026
A_44_P147040	4.69245	4.52454	5.04836	4.84853	4.68465	4.66432	4.15301	4.26002	4.04412	4.63938	0.0432002	0.0432002	0.197783	4.75512	4.7325	4.27413	0.267472	0.100996	0.25896
A_44_P147123	8.0621	7.89282	7.8947	8.266	8.13113	8.05145	8.39712	8.18374	8.53594	8.24456	0.0164702	0.0164702	0.139814	7.94987	8.14953	8.34034	0.0971985	0.108452	0.158306
A_44_P147317	8.51229	8.51094	8.59126	8.52687	8.61617	8.5926	8.35357	8.32105	8.52196	8.38579	0.0197286	0.0197286	0.148147	8.53816	8.57855	8.39559	0.045984	0.0462802	0.0882914
A_44_P147336	4.16981	4.20101	3.15441	4.00044	3.73485	3.5312	2.40405	3.03096	2.83766	2.0991	0.0114037	0.0114037	0.123225	3.84174	3.75549	2.59294	0.595455	0.235301	0.420837
A_44_P147470	7.68239	7.57221	7.32747	7.32895	7.38335	7.28454	7.68024	7.60828	7.58764	7.49482	0.0490662	0.0490662	0.206945	7.52736	7.33228	7.59275	0.181661	0.0494876	0.0764026
A_44_P147622	6.59617	6.59054	6.66223	6.7964	6.99653	6.98614	7.05185	6.75712	6.85119	6.95631	0.0137163	0.0137163	0.132093	6.61631	6.92636	6.90412	0.0398659	0.112664	0.127747
A_44_P147633	3.20112	2.89171	2.74125	2.41975	2.92701	2.37743	2.23854	2.25076	2.49451	2.47555	0.0337916	0.0337916	0.181652	2.94469	2.57473	2.36484	0.234469	0.305815	0.139089
A_44_P147726	8.74592	8.8529	8.93809	9.10853	9.17442	8.89168	9.20777	9.18279	9.23911	9.51284	0.0121722	0.0121722	0.126322	8.84564	9.05821	9.28562	0.0962888	0.147934	0.153218
A_44_P147806	8.17518	8.14275	8.29476	8.09298	8.26051	8.26157	8.39865	8.45496	8.32922	8.43013	0.0147629	0.0147629	0.135268	8.20423	8.20502	8.40324	0.080059	0.0970278	0.0544637
A_44_P147980	8.02257	8.13206	8.03754	7.93756	8.00403	8.02984	8.14212	8.13296	8.19379	8.15885	0.00506199	0.00506199	0.0892609	8.06406	7.99048	8.15693	0.0593689	0.0476073	0.0268098
A_44_P148196	9.15336	8.94931	8.91152	8.60597	8.37541	8.67586	8.60937	8.31675	8.78961	8.57573	0.0196987	0.0196987	0.148033	9.00473	8.55241	8.57287	0.130099	0.157223	0.194862
A_44_P148370	7.34695	7.15092	7.22655	6.78936	6.8382	7.10028	6.74369	6.53835	6.78515	7.05929	0.0290757	0.0290757	0.170532	7.24147	6.90928	6.78162	0.0988675	0.167203	0.214267
A_44_P148464	7.43018	7.47433	7.35704	7.39073	7.86982	7.59458	7.12334	7.11897	7.37146	7.33933	0.0469912	0.0469912	0.204249	7.42052	7.61838	7.23828	0.05924	0.240429	0.135885
A_44_P148531	6.29737	5.67856	6.3578	5.21188	5.77873	5.62223	5.36633	5.34546	5.59834	4.93931	0.032848	0.032848	0.179428	6.11124	5.53761	5.31236	0.37593	0.292748	0.273835
A_44_P148664	2.17707	2.72863	3.49563	2.72049	4.23796	2.18268	5.98165	4.85049	5.09092	3.99208	0.0218146	0.0218146	0.153714	2.80044	3.04704	4.97879	0.662205	1.06584	0.818204
A_44_P148699	8.03255	8.30379	8.01683	8.5397	8.57532	8.4239	8.42264	8.21078	8.05574	8.27822	0.0258189	0.0258189	0.163247	8.11772	8.51297	8.24185	0.161328	0.0791683	0.15233
A_44_P148720	9.91737	9.87253	9.7042	10.0107	9.9961	9.95387	10.0277	10.1514	10.1362	10.315	0.0105865	0.0105865	0.119115	9.83137	9.98689	10.1576	0.112387	0.0295204	0.118522
A_44_P148776	18.4479	18.4744	18.4479	18.4925	18.5512	18.4925	18.4005	18.386	18.4005	18.4925	0.0423436	0.0423436	0.196488	18.4567	18.5121	18.4199	0.0152923	0.0338656	0.0489119
A_44_P148911	3.69886	3.54552	3.99302	2.11691	3.92007	2.09426	2.07434	2.19267	2.09286	2.24863	0.0243258	0.0243258	0.160019	3.7458	2.71042	2.15212	0.227414	1.04765	0.082708
A_44_P149036	13.3594	13.202	13.1198	13.3755	13.3897	13.1837	13.6187	13.5121	13.5013	13.4277	0.0199074	0.0199074	0.148697	13.2271	13.3163	13.515	0.121727	0.115052	0.0786645
A_44_P149161	4.2154	6.05809	4.00044	2.29562	3.16895	2.27657	2.22784	2.22154	3.48219	2.73081	0.0152705	0.0152705	0.1367	4.75798	2.58038	2.66559	1.13105	0.509806	0.594391
A_44_P149380	4.4769	4.38085	4.48472	4.09908	4.57476	4.54848	3.51901	4.04938	3.96535	4.08192	0.0251888	0.0251888	0.162724	4.44749	4.40744	3.90391	0.0578437	0.267374	0.261258
A_44_P149552	6.32416	6.39689	6.38953	6.97347	6.62477	6.52942	7.16113	6.50086	7.22939	6.99445	0.0454681	0.0454681	0.201809	6.37019	6.70922	6.97146	0.0400369	0.23376	0.328887
A_44_P150071	2.13602	2.25797	2.16444	2.18317	3.06143	2.69834	3.46261	3.3791	3.95412	3.40935	0.00141452	0.00141452	0.0610806	2.18614	2.64764	3.55129	0.0638089	0.441321	0.270763
A_44_P150075	2.10495	2.19432	2.1214	2.13597	2.1465	2.10276	2.45123	2.86491	2.57977	3.01063	0.00321748	0.00321748	0.0770929	2.14022	2.12841	2.72664	0.0475639	0.0228287	0.256378
A_44_P150137	7.94675	8.25092	8.25485	7.90996	7.81394	7.83218	7.55395	7.7452	7.46759	7.84538	0.0102443	0.0102443	0.118775	8.15084	7.85203	7.65303	0.176759	0.0509912	0.172915
A_44_P150143	5.22035	5.35813	5.53418	5.9362	5.6559	6.3165	5.65641	5.58494	5.73648	5.79484	0.0262637	0.0262637	0.164174	5.37089	5.96953	5.69317	0.157305	0.331556	0.0917906
A_44_P150345	4.57034	5.33446	3.41518	6.20531	3.86869	3.93241	2.14151	2.35601	2.85149	2.11877	0.0211827	0.0211827	0.151912	4.43999	4.6688	2.36695	0.966256	1.33103	0.340251
A_44_P150857	5.46739	5.39704	5.26598	4.81757	5.26353	4.99124	5.69093	5.89912	6.28119	5.8486	0.002232	0.002232	0.0706404	5.37681	5.02411	5.92996	0.102219	0.224793	0.250375
A_44_P151037	2.5258	1.98613	2.18885	2.75229	3.23661	3.57413	3.06714	2.9211	3.01236	2.40689	0.0256553	0.0256553	0.163245	2.23359	3.18768	2.85187	0.272605	0.413098	0.302707
A_44_P151114	5.43463	5.59956	5.75358	5.7103	5.82248	5.89344	5.3056	5.38968	5.12217	5.40853	0.00436628	0.00436628	0.0853926	5.59592	5.80874	5.30649	0.159505	0.0923395	0.130777
A_44_P151179	4.83964	4.67484	4.75288	4.29328	4.43101	4.56353	5.71667	4.83711	5.66582	5.6606	0.00548411	0.00548411	0.091606	4.75579	4.42928	5.47005	0.082437	0.135133	0.422717
A_44_P151422	5.15624	5.14813	5.60366	5.67406	5.71712	5.52483	5.81107	5.74855	5.95521	5.5197	0.0437386	0.0437386	0.198717	5.30268	5.63867	5.75863	0.260689	0.100911	0.181274
A_44_P151702	7.25915	6.96024	6.3626	6.82741	6.81425	7.07262	3.77486	4.11257	4.7174	3.36517	7.78596e-05	7.78596e-05	0.0204026	6.86066	6.90476	3.9925	0.456497	0.14552	0.571781
A_44_P151734	2.71876	2.6233	3.84287	3.72817	4.20759	2.8488	6.52151	5.84282	4.83274	5.31774	0.00408902	0.00408902	0.0836988	3.06164	3.59485	5.6287	0.678244	0.689135	0.724156
A_44_P151751	10.7779	10.0317	10.397	9.81983	10.6772	10.2742	11.1135	10.7328	11.1884	10.9101	0.0481996	0.0481996	0.206518	10.4022	10.2571	10.9862	0.37315	0.428935	0.205833
A_44_P151905	12.0864	12.0682	11.9139	12.2185	12.1601	12.1201	11.9964	12.0703	11.9081	11.9991	0.038592	0.038592	0.190015	12.0228	12.1662	11.9935	0.0947868	0.0494961	0.0663938
A_44_P151981	6.88248	6.99301	6.95113	7.39429	7.92234	7.29273	7.2312	7.08139	7.53827	7.47994	0.0416552	0.0416552	0.195031	6.94221	7.53646	7.3327	0.0558002	0.338025	0.214006
A_44_P152020	9.28545	9.36278	9.40953	9.49272	9.43595	9.51723	9.22971	9.33135	9.074	9.32366	0.0254237	0.0254237	0.163036	9.35259	9.48196	9.23968	0.0626649	0.0416948	0.119729
A_44_P152317	2.59417	2.19308	2.36066	3.86111	3.06232	3.27394	2.07	2.67735	3.1911	2.24059	0.037195	0.037195	0.187608	2.38264	3.39912	2.54476	0.201447	0.413845	0.501083
A_44_P152335	14.0017	13.8798	13.937	13.9736	14.0609	13.9221	14.2387	14.0263	14.2069	14.0912	0.0310526	0.0310526	0.175129	13.9395	13.9855	14.1408	0.0609856	0.0701651	0.0992194
A_44_P152350	2.66727	2.0424	2.25731	2.97747	2.94131	3.85418	2.35336	2.60337	2.4747	2.16807	0.0213919	0.0213919	0.152517	2.32233	3.25765	2.39988	0.317468	0.516922	0.185207
A_44_P152373	7.66333	7.43965	7.40484	6.22662	6.19936	7.42946	6.33534	5.9233	6.52757	6.20531	0.0159588	0.0159588	0.138355	7.50261	6.61848	6.24788	0.140275	0.702457	0.25367
A_44_P152434	5.03241	5.33992	5.05894	4.69296	3.32346	5.24005	3.14922	2.45216	2.0194	3.18661	0.00425359	0.00425359	0.0847382	5.14376	4.41882	2.70185	0.170401	0.987261	0.566631
A_44_P152847	7.85694	7.64646	7.74689	7.48041	7.42478	7.47032	7.70274	7.72199	7.86488	7.54912	0.019413	0.019413	0.147411	7.7501	7.4585	7.70968	0.105281	0.0296367	0.129184
A_44_P153217	7.34775	7.28867	7.27785	7.78635	7.97023	7.96109	7.59646	7.52188	7.47224	7.63259	8.20798e-05	8.20798e-05	0.0204026	7.30475	7.90589	7.55579	0.0376249	0.103628	0.0723004
A_44_P153774	8.39572	8.62723	8.65523	8.76114	8.61505	8.48513	8.20928	8.28956	8.13778	8.23195	0.00429592	0.00429592	0.0850078	8.5594	8.62044	8.21715	0.142436	0.138085	0.0627828
A_44_P153825	4.13684	4.02711	4.37328	3.57666	2.7975	3.64378	4.10303	4.18276	3.53528	3.76466	0.045464	0.045464	0.201809	4.17907	3.33931	3.89643	0.176905	0.470426	0.301362
A_44_P154112	10.2113	10.1255	10.3704	10.4344	10.5522	10.3506	10.1826	10.2576	10.1089	10.217	0.0244477	0.0244477	0.160401	10.2358	10.4457	10.1915	0.124267	0.101311	0.0630741
A_44_P154164	2.02844	2.08884	2.39965	2.83658	2.99017	3.07958	2.82589	2.38923	2.04706	2.03778	0.0192644	0.0192644	0.147218	2.17231	2.96878	2.32499	0.199186	0.122906	0.371824
A_44_P154188	4.09544	4.18065	4.51656	4.474	4.65432	4.56029	4.91202	4.65826	4.97908	4.84711	0.00554598	0.00554598	0.09189	4.26422	4.56287	4.84912	0.222652	0.0901902	0.138174
A_44_P154445	4.4911	4.80903	4.49668	4.28306	4.06378	4.51315	4.76409	5.36821	4.78993	4.71132	0.0420172	0.0420172	0.195913	4.59894	4.28666	4.90839	0.181972	0.224708	0.308292
A_44_P154513	3.40992	2.22389	2.34648	3.39139	4.26334	3.91954	4.4018	4.3612	4.83687	4.60855	0.00261637	0.00261637	0.0720312	2.6601	3.85809	4.55211	0.652248	0.439212	0.218568
A_44_P154631	2.98765	1.99363	3.00571	2.85864	2.21818	3.48528	4.97689	6.52708	4.12764	3.81906	0.0267164	0.0267164	0.164642	2.66233	2.85403	4.86267	0.579181	0.633564	1.21281
A_44_P154733	3.22003	3.87469	3.86869	3.23603	3.28359	3.25814	4.06408	4.133	3.70204	3.85318	0.0221506	0.0221506	0.155046	3.65447	3.25925	3.93807	0.376251	0.0238025	0.197308
A_44_P154773	12.228	12.2169	12.208	12.1383	12.0879	12.1352	12.1577	12.0618	11.9176	11.8555	0.0434373	0.0434373	0.198347	12.2177	12.1205	11.9981	0.010031	0.028246	0.137022
A_44_P154802	4.23018	4.05672	4.22656	4.21998	4.17551	4.23203	4.49901	4.5493	4.5249	4.87025	0.00413162	0.00413162	0.0836988	4.17115	4.20917	4.61086	0.0991183	0.0297704	0.17414
A_44_P155135	5.3976	5.02305	5.22602	5.50081	5.19795	5.39348	5.71884	5.50816	5.97206	5.54417	0.0341718	0.0341718	0.182287	5.21556	5.36408	5.68581	0.187497	0.153556	0.211859
A_44_P155463	9.96824	9.99539	10.0396	9.89556	9.86601	9.82491	10.054	10.1491	10.019	9.90854	0.0383142	0.0383142	0.189611	10.0011	9.86216	10.0327	0.0360442	0.03548	0.099343
A_44_P155775	8.16469	8.19185	8.19399	7.94647	7.98877	8.2355	7.89033	7.94513	7.97343	7.90755	0.0192993	0.0192993	0.147263	8.18351	8.05691	7.92911	0.0163373	0.156103	0.0373699
A_44_P156043	11.1307	11.1629	11.1302	11.0288	10.9662	11.0922	11.0106	11.0904	10.975	10.96	0.0292631	0.0292631	0.170771	11.1412	11.0291	11.009	0.018721	0.0629963	0.0582659
A_44_P156218	2.10276	2.17473	2.11977	2.74088	2.13617	2.74108	3.68666	4.12294	3.36487	2.97026	0.00398743	0.00398743	0.0832001	2.13242	2.53938	3.53618	0.0376158	0.349189	0.488721
A_44_P156247	6.5441	6.75593	6.93217	6.62166	6.88091	7.17319	6.40026	6.53518	6.35904	6.40429	0.0331403	0.0331403	0.180129	6.74407	6.89192	6.42469	0.194303	0.27593	0.0764419
A_44_P156254	1.93265	1.96158	2.00308	1.92919	1.94468	1.94908	2.31341	2.54138	2.58772	2.44123	8.22786e-05	8.22786e-05	0.0204026	1.96577	1.94098	2.47093	0.0354022	0.0104492	0.121515
A_44_P156705	13.7089	13.5227	13.8045	12.797	12.8365	13.5386	12.5989	12.3971	12.7898	12.7279	0.00372097	0.00372097	0.0818291	13.6787	13.0574	12.6284	0.14331	0.417269	0.173529
A_44_P156789	1.89115	1.8899	2.62672	1.89132	1.89559	2.07869	2.59012	3.0947	2.83713	2.561	0.0153267	0.0153267	0.1367	2.13592	1.9552	2.77074	0.425042	0.106969	0.248979
A_44_P156830	7.92324	7.78699	7.73552	7.86642	7.90726	8.06772	8.42665	7.87953	8.32035	8.35455	0.039086	0.039086	0.191076	7.81525	7.94713	8.24527	0.0969948	0.106408	0.247817
A_44_P156864	6.5137	6.82505	6.81062	6.66808	7.04065	6.005	3.64378	4.0454	4.48592	4.07657	4.40597e-05	4.40597e-05	0.0159874	6.71646	6.57124	4.06292	0.175742	0.524574	0.344042
A_44_P156873	5.45591	5.1516	5.1717	4.83617	4.70211	4.18777	5.27165	5.40733	5.54893	4.80392	0.0343742	0.0343742	0.182654	5.25974	4.57535	5.25796	0.170184	0.342281	0.323168
A_44_P157167	6.56509	6.43974	6.6592	6.92519	6.73682	6.85314	6.6238	6.51171	6.5548	6.73472	0.0217844	0.0217844	0.153714	6.55467	6.83838	6.60626	0.1101	0.0950455	0.0972907
A_44_P157517	2.01759	2.0296	2.81824	2.74749	2.01189	2.0387	3.04182	3.3955	2.99222	3.25894	0.0171521	0.0171521	0.142084	2.28848	2.26603	3.17212	0.458831	0.417174	0.188659
A_44_P157721	8.18374	8.07008	8.27925	7.5958	7.71907	8.21487	7.13966	7.15357	6.9246	7.43206	0.00171782	0.00171782	0.0645215	8.17769	7.84325	7.16247	0.10472	0.327686	0.208055
A_44_P157789	10.7259	10.7117	10.7328	10.9455	11.0151	10.9128	10.7648	10.5419	10.6648	10.824	0.012025	0.012025	0.12554	10.7235	10.9578	10.6989	0.0107316	0.0522273	0.123566
A_44_P157855	2.09065	2.16876	2.21058	2.10867	2.12349	2.08231	4.1676	3.62203	3.12626	3.65856	0.000228475	0.000228475	0.0303438	2.15666	2.10482	3.64361	0.0608737	0.0208585	0.425404
A_44_P158378	10.9303	11.0281	10.6109	10.0882	9.94818	10.6848	10.0779	10.1194	10.218	9.93165	0.0133032	0.0133032	0.130945	10.8564	10.2404	10.0867	0.21818	0.391197	0.11893
A_44_P158457	1.996	2.01065	2.527	1.99292	1.99334	2.01325	3.53494	3.15016	2.49353	2.71038	0.0150613	0.0150613	0.136171	2.17788	1.99984	2.97225	0.302429	0.0116171	0.464049
A_44_P158659	4.74321	4.60308	4.61519	4.75552	5.00148	4.76217	5.17863	4.93709	5.36095	5.25864	0.00550806	0.00550806	0.0917664	4.65382	4.83972	5.18383	0.0776472	0.140125	0.180623
A_44_P158783	3.81678	3.58696	3.91598	3.44609	3.76017	4.05528	4.56596	4.12726	4.88582	4.24722	0.0226506	0.0226506	0.156558	3.77324	3.75385	4.45657	0.168775	0.304646	0.340829
A_44_P159049	4.86671	4.84582	5.08781	4.61712	4.42245	4.59913	4.3418	4.48081	4.30978	4.43931	0.000847968	0.000847968	0.0536058	4.93345	4.54624	4.39292	0.134086	0.107579	0.0804166
A_44_P159254	2.52483	2.63927	2.29233	2.38923	2.51126	6.06949	6.65799	6.1605	5.92484	6.04424	0.00935949	0.00935949	0.113796	2.48548	3.65666	6.19689	0.176785	2.09046	0.322105
A_44_P159259	5.94807	5.67995	5.33105	5.1806	5.81381	5.80365	6.54506	6.34723	6.04841	6.05532	0.041305	0.041305	0.194374	5.65302	5.59935	6.24901	0.30939	0.362686	0.241557
A_44_P159283	4.07265	4.37435	4.80151	5.25764	4.95279	5.18492	4.83308	4.63416	4.31796	4.67902	0.0271162	0.0271162	0.165678	4.41617	5.13178	4.61605	0.366229	0.159218	0.216218
A_44_P159326	8.81613	8.8888	8.73978	8.95342	9.79836	8.82255	8.33346	8.0229	8.4243	8.64613	0.0365591	0.0365591	0.186395	8.8149	9.19144	8.35669	0.0745186	0.529659	0.258392
A_44_P159586	9.49755	9.35972	9.24969	9.00409	8.9539	9.29211	9.05296	8.93477	9.14882	8.96737	0.0290718	0.0290718	0.170532	9.36899	9.08337	9.02598	0.124187	0.182512	0.0958663
A_44_P159609	2.20188	2.28765	2.26937	2.96417	2.83917	3.52324	2.65522	2.31174	2.48639	2.583	0.00523826	0.00523826	0.0905114	2.25296	3.10886	2.50909	0.0451769	0.364263	0.148638
A_44_P159810	5.9345	5.94184	5.71334	5.69763	5.9936	5.90721	7.02464	6.75024	7.07976	7.02574	2.34871e-05	2.34871e-05	0.0128988	5.86323	5.86614	6.9701	0.129857	0.1522	0.148811
A_44_P160545	8.57259	8.4359	8.37784	8.29394	8.35304	8.31887	8.29394	8.22718	8.36388	8.14275	0.0398523	0.0398523	0.192058	8.46211	8.32195	8.25694	0.0999835	0.0296714	0.0943932
A_44_P160754	1.91298	1.91626	1.91488	2.92614	2.85457	3.21394	2.36946	2.64763	2.52526	1.91558	0.00227779	0.00227779	0.0710431	1.91471	2.99822	2.36448	0.00164658	0.190221	0.320186
A_44_P160785	3.35962	4.5463	4.42195	4.5675	3.07875	3.08736	2.23728	2.21155	2.30082	2.30039	0.00968841	0.00968841	0.115465	4.10929	3.57787	2.26251	0.652204	0.857057	0.0452265
A_44_P161038	9.46337	9.34481	9.30647	9.38512	9.33161	9.31643	9.53683	9.60005	9.42896	9.51236	0.0200517	0.0200517	0.148914	9.37155	9.34439	9.51955	0.0817949	0.0360811	0.0707965
A_44_P161159	11.824	11.5298	11.487	11.6379	11.6415	11.2876	11.905	11.9139	12.0122	11.7732	0.0373309	0.0373309	0.187679	11.6136	11.5223	11.9011	0.183494	0.203321	0.0981384
A_44_P161400	6.15079	6.70953	6.84775	6.94547	7.11985	7.22227	6.55718	6.50771	6.18976	6.6676	0.0339124	0.0339124	0.181839	6.56936	7.09586	6.48056	0.369016	0.139952	0.205068
A_44_P161617	2.69415	2.52275	2.43902	3.14032	3.17071	2.41898	4.05436	4.10197	3.64181	4.09468	0.000642826	0.000642826	0.047704	2.55197	2.91	3.97321	0.130052	0.425513	0.221919
A_44_P161674	10.6085	10.5111	10.848	9.49974	9.89986	10.37	9.35008	9.66017	9.95196	9.62664	0.00861826	0.00861826	0.110488	10.6559	9.9232	9.64721	0.173373	0.435604	0.246137
A_44_P161797	8.19129	7.91324	8.06882	7.95709	8.00351	7.80179	8.3996	8.30379	8.23195	8.10767	0.0233944	0.0233944	0.158312	8.05778	7.9208	8.26075	0.139353	0.105646	0.12301
A_44_P161823	7.82719	7.58779	7.80001	6.51872	6.39607	7.75609	6.21545	6.13204	6.69963	6.70441	0.0209662	0.0209662	0.151613	7.73833	6.8903	6.43788	0.13108	0.752307	0.306901
A_44_P161875	5.72191	5.64584	5.91178	5.83692	5.67899	5.69128	6.43404	5.99871	6.13559	5.89734	0.0397194	0.0397194	0.192058	5.75984	5.73573	6.11642	0.13697	0.0878527	0.233165
A_44_P162214	3.63775	5.22053	3.42663	4.44666	4.39356	2.97303	2.3918	1.98933	1.96309	3.12462	0.0371114	0.0371114	0.18749	4.09497	3.93775	2.36721	0.980463	0.835892	0.541716
A_44_P162657	2.68624	3.05548	2.95609	2.6622	3.1097	2.4801	2.26215	2.55452	2.32646	2.33617	0.0353377	0.0353377	0.184166	2.89927	2.75067	2.36982	0.191064	0.323989	0.127438
A_44_P162683	3.88288	3.5361	4.32173	3.23321	3.79863	3.6274	4.22696	4.13333	4.54057	4.08462	0.0488988	0.0488988	0.206876	3.91357	3.55308	4.24637	0.39371	0.289947	0.204835
A_44_P162956	1.96189	1.96547	1.95614	2.85535	2.58375	1.96524	3.56326	4.29168	2.77783	2.8645	0.0242972	0.0242972	0.159935	1.96117	2.46811	3.37432	0.00470372	0.456186	0.705445
A_44_P163618	8.2282	7.79948	7.74939	7.36945	7.52953	7.4713	7.54426	7.18883	7.08589	7.21883	0.00866149	0.00866149	0.110554	7.92569	7.45676	7.25945	0.263174	0.0810217	0.198226
A_44_P163783	5.84552	5.70507	5.36924	5.34522	5.55602	5.84943	4.94161	5.04724	4.69469	4.78101	0.00324059	0.00324059	0.0772874	5.63994	5.58355	4.86614	0.24473	0.253231	0.158256
A_44_P163980	4.82457	4.55853	4.52423	4.41457	4.79276	4.44278	4.94428	5.06204	5.22913	4.92797	0.0130666	0.0130666	0.130281	4.63578	4.55004	5.04086	0.164398	0.210679	0.139003
A_44_P164007	8.92496	9.01119	9.26512	9.35292	9.49563	9.62033	9.29847	9.24092	9.08144	9.16209	0.0157998	0.0157998	0.137996	9.06709	9.48963	9.19573	0.176837	0.133807	0.0945003
A_44_P164117	3.14536	3.70035	3.63775	3.25768	2.76255	2.98876	2.52229	3.13184	2.74143	3.01869	0.0481805	0.0481805	0.206518	3.49449	3.003	2.85357	0.303972	0.247873	0.275086
A_44_P164309	5.57175	5.43279	5.18028	5.49567	5.44714	5.23971	5.78194	5.54658	5.84197	5.71365	0.0375359	0.0375359	0.188235	5.39494	5.39417	5.72103	0.198462	0.135953	0.127571
A_44_P164529	5.36848	5.0933	5.34283	5.1661	5.19833	5.21826	5.59614	5.86413	5.45681	5.70218	0.00647989	0.00647989	0.0982517	5.26821	5.19423	5.65481	0.152014	0.0263205	0.171954
A_44_P164580	3.14082	2.21822	2.43749	3.37152	3.28854	2.18545	6.42656	6.43387	5.73777	5.60529	8.65722e-05	8.65722e-05	0.0206958	2.59884	2.9485	6.05087	0.482	0.662126	0.441361
A_44_P164808	5.14701	5.41299	5.38213	5.96913	5.68727	5.87198	6.4868	6.12553	5.71651	5.83638	0.0182393	0.0182393	0.144426	5.31404	5.84279	6.04131	0.145479	0.143179	0.343047
A_44_P164889	10.4793	10.4898	10.3924	10.5958	10.639	10.5	10.8719	10.5319	10.6798	10.7846	0.0404211	0.0404211	0.192988	10.4539	10.5783	10.717	0.053473	0.0711406	0.146293
A_44_P165466	6.72442	6.76355	6.82971	6.79185	6.45585	7.04357	6.32612	6.10468	6.33341	6.27608	0.00853794	0.00853794	0.109988	6.77256	6.76376	6.26007	0.0532196	0.294865	0.106685
A_44_P165473	3.78904	3.64228	3.90225	4.58012	4.21008	3.58508	3.44242	3.60656	3.15635	3.21934	0.0381582	0.0381582	0.189358	3.77786	4.12509	3.35617	0.130343	0.502936	0.207193
A_44_P165612	7.08711	7.0878	6.97038	6.94386	6.8453	7.0776	8.20158	7.75357	7.96483	8.18297	6.24747e-05	6.24747e-05	0.0192346	7.04843	6.95559	8.02574	0.0675949	0.116589	0.21089
A_44_P165643	2.27637	3.49852	3.15635	3.98506	4.06319	3.95287	3.56807	4.02317	4.39222	3.45543	0.0468603	0.0468603	0.204038	2.97708	4.00037	3.85972	0.630488	0.0567322	0.431578
A_44_P165698	4.3982	4.47376	4.27667	4.22696	3.64572	4.16543	4.64545	4.69901	4.46598	5.05262	0.0190955	0.0190955	0.146712	4.38288	4.0127	4.71577	0.0994354	0.319304	0.245691
A_44_P165817	14.6399	14.6217	14.7127	14.7289	14.4694	14.6772	14.4153	14.2485	14.2346	14.1647	0.00261512	0.00261512	0.0720312	14.6581	14.6251	14.2658	0.0481763	0.137371	0.106219
A_44_P165820	14.8352	14.9027	14.9252	14.7982	14.7696	14.7066	14.6601	14.8281	14.6399	14.7066	0.024793	0.024793	0.16168	14.8877	14.7581	14.7087	0.0468254	0.0468487	0.084347
A_44_P165962	2.93028	2.18523	2.75751	2.10839	2.16966	2.12813	3.47004	3.22466	3.45395	3.41956	0.000428058	0.000428058	0.0410289	2.62434	2.13539	3.39205	0.389972	0.0312774	0.113561
A_44_P166113	3.32824	3.08736	2.70529	1.97138	2.11617	2.18481	2.06786	2.02844	1.95461	1.95416	0.00029754	0.00029754	0.0352668	3.0403	2.09079	2.00127	0.314131	0.108958	0.0564769
A_44_P166278	10.0719	9.77113	10.09	10.1155	9.98807	9.93462	10.2211	10.2563	10.152	10.278	0.0438988	0.0438988	0.198846	9.97767	10.0127	10.2268	0.179098	0.0929024	0.055152
A_44_P166318	5.66168	5.36681	5.57566	4.27258	4.73238	5.745	4.01228	3.45806	4.92797	3.95594	0.0355763	0.0355763	0.184699	5.53472	4.91665	4.08856	0.151639	0.753307	0.612523
A_44_P166447	11.5899	11.4863	11.6797	11.7933	11.803	11.6863	11.8286	12.0635	11.9811	11.7658	0.0175929	0.0175929	0.143246	11.5853	11.7609	11.9097	0.0967819	0.0647943	0.13669
A_44_P166449	3.55538	3.6793	3.2976	2.91936	2.29205	3.54552	2.23561	2.58319	2.38752	2.67372	0.0240881	0.0240881	0.159556	3.51076	2.91898	2.47001	0.194719	0.626737	0.196687
A_44_P166955	4.21483	4.73711	4.15222	3.06536	4.18328	4.07541	1.94175	2.10272	2.7633	3.34018	0.00934239	0.00934239	0.113675	4.36805	3.77468	2.53699	0.321139	0.616654	0.64271
A_44_P167109	4.46598	4.73393	4.24643	3.68666	4.73316	4.60546	5.05927	5.01802	5.49242	5.6374	0.0264993	0.0264993	0.164286	4.48211	4.34176	5.30178	0.244151	0.570914	0.310011
A_44_P167524	3.39789	3.57296	3.74246	3.3458	3.05152	3.29372	4.23515	5.34164	4.36438	3.63373	0.036387	0.036387	0.186087	3.57111	3.23035	4.39373	0.172291	0.157045	0.707609
A_44_P167626	7.04944	6.26724	6.32903	5.67643	6.11029	5.79835	6.83451	6.18666	6.70311	6.62451	0.0416172	0.0416172	0.194943	6.54857	5.86169	6.5872	0.434867	0.223761	0.280728
A_44_P167788	5.03576	4.93064	4.97689	5.41094	5.49504	5.12301	5.1516	5.10442	5.11078	5.27264	0.022264	0.022264	0.155496	4.9811	5.34299	5.15986	0.0526851	0.1951	0.0780408
A_44_P167873	6.3223	6.33508	6.09816	5.93363	5.73671	6.00654	6.46664	6.16859	6.55828	6.29548	0.0127147	0.0127147	0.128795	6.25185	5.89229	6.37225	0.133251	0.139582	0.174059
A_44_P167914	3.07992	2.66555	2.92542	3.27218	3.43359	3.48245	3.94354	3.51237	3.69628	3.88187	0.00126916	0.00126916	0.0595104	2.8903	3.39607	3.75851	0.209406	0.110044	0.194857
A_44_P168103	14.7875	14.7226	14.9209	14.663	14.5501	14.5908	14.6448	14.7728	14.6507	14.6798	0.0282717	0.0282717	0.168017	14.8103	14.6013	14.687	0.101125	0.0572193	0.0592009
A_44_P168396	8.5978	8.05145	7.95221	7.78446	7.88055	7.97865	9.50625	8.74754	8.55434	8.36609	0.0406581	0.0406581	0.193257	8.20049	7.88122	8.79355	0.347644	0.0970951	0.500001
A_44_P168531	7.14055	6.84144	6.86367	6.12767	6.15666	6.84914	6.22538	5.91777	6.21466	5.96639	0.00948853	0.00948853	0.11463	6.94856	6.37783	6.08105	0.166646	0.40843	0.161748
A_44_P168569	10.4489	10.417	10.1992	10.4318	10.3134	10.217	10.7349	10.6863	11.1586	10.4995	0.0384446	0.0384446	0.18981	10.355	10.3207	10.7698	0.135877	0.10758	0.27833
A_44_P168734	4.12654	4.02126	4.20261	3.24743	3.94604	4.43347	4.81564	5.26915	4.82179	4.75552	0.0143971	0.0143971	0.134517	4.1168	3.87565	4.91552	0.0910682	0.596147	0.23764
A_44_P168741	4.0327	4.09023	4.7595	3.85275	3.8351	3.084	4.15348	4.41931	4.36313	4.30374	0.045333	0.045333	0.201642	4.29414	3.59061	4.30991	0.40404	0.438831	0.11447
A_44_P168856	3.588	2.1377	2.53136	2.1683	1.89153	2.57938	3.69795	3.48735	4.23257	3.3429	0.0177935	0.0177935	0.143478	2.75235	2.21307	3.69019	0.749982	0.346106	0.389867
A_44_P169472	8.21245	8.28885	8.70284	6.56737	6.59206	7.8776	6.37426	6.0966	5.91053	6.59833	0.00166915	0.00166915	0.0637541	8.40138	7.01234	6.24493	0.263851	0.749436	0.30301
A_44_P170120	11.2889	11.4215	11.4627	11.307	11.2192	10.9908	11.4772	11.5583	11.5207	11.3944	0.0201996	0.0201996	0.149016	11.3911	11.1723	11.4876	0.0908532	0.163223	0.0704526
A_44_P170351	10.5573	10.6125	10.5481	10.4632	10.6284	10.6863	10.8098	10.7409	10.6848	10.7495	0.0290602	0.0290602	0.170532	10.5726	10.5926	10.7462	0.0348311	0.115794	0.0511324
A_44_P170413	2.15226	3.14281	2.23118	2.16115	2.20653	3.10855	4.31731	3.8867	3.54626	4.39632	0.00543728	0.00543728	0.0914306	2.50875	2.49208	4.03665	0.550528	0.534363	0.396276
A_44_P170755	5.27674	5.26857	5.30442	4.60034	4.78156	5.51823	5.90027	5.55465	6.01335	6.09861	0.0134935	0.0134935	0.131695	5.28325	4.96671	5.89172	0.0187882	0.486146	0.238947
A_44_P170795	3.6833	3.44609	2.51771	2.83254	2.28917	2.28007	3.36399	3.29019	3.93039	4.15405	0.0309332	0.0309332	0.174699	3.2157	2.46726	3.68465	0.616004	0.316374	0.423931
A_44_P170860	2.04275	2.05613	1.97674	2.26641	2.03762	2.05744	2.374	3.226	3.03047	2.44593	0.0201139	0.0201139	0.148914	2.0252	2.12049	2.7691	0.0425013	0.126757	0.423325
A_44_P170864	6.98614	6.94759	6.9246	7.07641	7.23862	7.14563	7.19295	7.10662	7.00005	7.10754	0.0226529	0.0226529	0.156558	6.95278	7.15355	7.10179	0.0310937	0.0813952	0.0789875
A_44_P170907	6.31406	6.20052	6.28484	4.62025	4.58996	1.92046	5.58494	5.16012	4.88928	5.22361	0.0223592	0.0223592	0.155696	6.26648	3.71022	5.21449	0.058957	1.55005	0.286375
A_44_P170971	13.2647	13.1919	13.0989	12.8134	12.7531	13.0473	12.7311	12.7743	12.6065	12.7931	0.00272715	0.00272715	0.0733353	13.1852	12.8713	12.7263	0.0830841	0.155409	0.0839485
A_44_P171008	5.49131	5.38523	5.26426	3.82117	3.87573	5.05866	3.88754	4.12817	4.41341	3.93407	0.0102654	0.0102654	0.118789	5.38027	4.25185	4.0908	0.113607	0.699246	0.23899
A_44_P171071	4.70527	4.58501	4.8079	4.38191	4.39667	4.6018	5.39422	5.06853	5.47313	5.55398	0.000400997	0.000400997	0.0397476	4.6994	4.46013	5.37246	0.11156	0.122915	0.212859
A_44_P171109	6.0435	6.36608	6.26451	6.21519	6.27651	6.44115	5.60878	5.76404	5.94184	6.09946	0.0229057	0.0229057	0.157143	6.2247	6.31095	5.85353	0.164934	0.116849	0.213066
A_44_P171128	4.07568	4.55676	4.90473	4.99072	5.7402	5.0922	3.99428	4.01088	3.17244	4.32026	0.0138157	0.0138157	0.132717	4.51239	5.27437	3.87447	0.416299	0.406595	0.491439
A_44_P171143	12.8962	12.6295	12.8065	11.9983	12.1093	12.8172	11.9292	11.5802	12.1362	11.9418	0.0161771	0.0161771	0.138808	12.7774	12.3082	11.8969	0.135743	0.444234	0.231362
A_44_P171305	2.55452	1.93028	2.76752	3.26622	2.81248	2.68148	1.92434	2.1911	2.31891	1.93473	0.0298506	0.0298506	0.172104	2.41744	2.92006	2.09227	0.43513	0.306857	0.195068
A_44_P171328	4.79064	4.93414	4.47092	5.00444	5.58562	5.00903	4.53823	4.48734	4.30234	4.44019	0.0103549	0.0103549	0.119051	4.7319	5.1997	4.44203	0.237132	0.334225	0.101365
A_44_P171417	1.99808	1.98453	1.99529	1.96126	1.99405	1.97566	2.94778	4.63563	3.02995	2.86305	0.0183119	0.0183119	0.14456	1.99263	1.97699	3.3691	0.00715826	0.0164377	0.847099
A_44_P171427	5.69064	6.53695	5.94109	5.21599	4.83989	3.94206	4.62618	5.72054	4.50921	4.42372	0.0382186	0.0382186	0.189383	6.05623	4.66598	4.81992	0.434741	0.654528	0.606127
A_44_P171527	2.69003	4.21206	2.69953	4.1474	2.93684	2.9361	1.96318	2.32286	1.91334	1.91563	0.0454752	0.0454752	0.201809	3.20054	3.34011	2.02875	0.876012	0.699129	0.197413
A_44_P171979	2.1483	2.27571	2.17197	2.20177	2.22225	2.24892	2.13786	2.13044	2.12594	2.14312	0.0429878	0.0429878	0.197505	2.19866	2.22431	2.13434	0.067768	0.0236449	0.00764422
A_44_P172343	6.58244	6.53904	6.61925	6.43331	6.41964	6.43203	6.29948	6.15246	6.11846	6.16123	0.000108688	0.000108688	0.0218668	6.58025	6.42833	6.18291	0.0401503	0.00755107	0.0798736
A_44_P172712	3.61893	3.27841	3.25699	3.48982	3.51811	3.97509	3.85245	3.95894	3.95476	4.56306	0.03604	0.03604	0.185313	3.38478	3.661	4.0823	0.203067	0.272374	0.324267
A_44_P172787	11.771	11.5956	11.5171	12.0004	11.6917	12.0723	12.0758	11.9803	11.9859	11.9318	0.023178	0.023178	0.157825	11.6279	11.9214	11.9934	0.129995	0.202192	0.0600417
A_44_P172856	5.5503	5.12419	4.97709	5.10206	5.18492	5.31256	5.60398	5.52839	5.96481	5.75773	0.0221396	0.0221396	0.155023	5.21719	5.19985	5.71373	0.297708	0.106037	0.192678
A_44_P172901	2.03851	2.26154	2.56941	2.83889	2.94815	2.59825	3.33764	2.77701	3.25153	3.5083	0.00810616	0.00810616	0.106836	2.28982	2.7951	3.21862	0.266579	0.179016	0.313146
A_44_P172936	2.37413	3.35572	3.48558	2.11997	3.19029	2.14133	5.01099	3.9313	4.27022	3.64572	0.0177435	0.0177435	0.143473	3.07181	2.48386	4.21456	0.607688	0.611875	0.589128
A_44_P173048	9.9686	9.98711	9.93116	10.0436	9.93667	9.97758	9.6998	9.77199	9.84135	9.95653	0.0479813	0.0479813	0.20604	9.96229	9.98595	9.81742	0.028505	0.0539667	0.109272
A_44_P173072	10.8687	10.8417	10.8039	10.7983	10.8389	10.8298	10.9926	10.9392	11.0952	11.0803	0.00212896	0.00212896	0.0694195	10.8381	10.8223	11.0268	0.0325639	0.0213045	0.0738932
A_44_P173355	5.0309	4.9197	4.71338	5.04791	5.10312	5.42515	5.9362	5.36681	5.39206	5.37542	0.0252763	0.0252763	0.162782	4.888	5.19206	5.51762	0.161119	0.203741	0.279248
A_44_P173478	9.28261	9.4846	9.5141	9.08778	9.29359	9.52006	8.65444	8.75376	9.10548	8.95812	0.0128231	0.0128231	0.129313	9.42711	9.30048	8.86795	0.126002	0.216223	0.202631
A_44_P173554	6.70024	6.61279	6.59833	6.14973	6.55952	6.42524	7.40443	7.12134	7.64557	7.69978	0.000527892	0.000527892	0.0449115	6.63712	6.37816	7.46778	0.0551374	0.208913	0.264238
A_44_P174207	9.31682	9.26135	9.35437	9.34221	9.23993	9.33035	9.25659	9.19623	9.07338	9.17224	0.0398029	0.0398029	0.192058	9.31085	9.30416	9.17461	0.046795	0.0559406	0.0762487
A_44_P174316	2.88749	3.61532	3.13746	2.9759	3.29672	3.26324	3.54598	3.64547	3.83334	3.9691	0.0327169	0.0327169	0.178997	3.21343	3.17862	3.74847	0.369814	0.176358	0.18929
A_44_P174749	6.33283	6.15787	6.1009	6.49443	6.58094	6.47089	6.28935	6.26019	6.60383	6.46035	0.0471723	0.0471723	0.204642	6.1972	6.51542	6.40343	0.120865	0.0579492	0.160139
A_44_P175003	18.3238	17.9053	18.4321	17.5975	17.868	17.5876	18.2866	18.2391	18.1144	18.0711	0.0147097	0.0147097	0.135217	18.2204	17.6844	18.1778	0.278233	0.159118	0.101675
A_44_P175009	6.28013	6.32055	6.14669	6.0294	5.95834	5.27223	6.48177	6.221	6.60517	6.43262	0.0255403	0.0255403	0.163245	6.24912	5.75332	6.43514	0.0909801	0.418154	0.160153
A_44_P175041	7.84985	7.87722	7.12397	7.69186	7.71553	8.05058	6.8595	6.68764	6.51448	6.90061	0.00279057	0.00279057	0.0741234	7.61701	7.81932	6.74056	0.427207	0.200627	0.176709
A_44_P175299	14.3719	15.2034	15.2907	13.7714	14.5565	14.3468	14.912	14.9801	15.0682	14.9909	0.0483434	0.0483434	0.206518	14.9553	14.2249	14.9878	0.507169	0.406505	0.0639768
A_44_P175376	6.69919	7.11112	6.76937	6.43087	6.11647	6.03932	6.51628	6.63538	7.00108	6.7261	0.0135997	0.0135997	0.131782	6.85989	6.19555	6.71971	0.220379	0.207409	0.206319
A_44_P175520	6.66308	7.18147	5.39183	6.86505	5.833	5.68991	4.57686	4.33924	4.71098	5.13825	0.0182535	0.0182535	0.144426	6.41213	6.12932	4.69133	0.920838	0.641164	0.335256
A_44_P175621	10.2717	10.3124	10.3999	9.88523	10.1253	10.0107	10.2514	10.2018	10.071	10.06	0.0136996	0.0136996	0.132069	10.328	10.0071	10.146	0.0654963	0.120051	0.0952818
A_44_P175734	5.79303	5.87921	5.98111	5.72	5.64224	5.73397	6.40783	5.8724	6.24826	6.35338	0.0124736	0.0124736	0.127689	5.88445	5.69873	6.22047	0.0941532	0.0494246	0.241313
A_44_P175785	8.62178	8.50817	8.25904	8.16075	8.30288	8.48984	9.29525	8.88724	9.49514	9.06343	0.00237795	0.00237795	0.0710431	8.463	8.31782	9.18526	0.185543	0.165049	0.265697
A_44_P175833	10.4446	10.8227	10.8341	11.3453	11.1162	10.695	9.88523	9.4711	10.345	10.6863	0.0456687	0.0456687	0.202341	10.7005	11.0522	10.0969	0.221649	0.329826	0.530848
A_44_P175864	7.59722	7.51393	7.64994	7.62779	7.72387	7.68913	7.86829	7.76817	7.72601	7.74407	0.014271	0.014271	0.134315	7.58703	7.68026	7.77664	0.0685775	0.0486529	0.0634942
A_44_P175926	2.90755	2.3353	2.58963	2.26693	2.24889	2.23087	2.19385	2.3329	2.21151	2.20641	0.0346991	0.0346991	0.183281	2.61083	2.2489	2.23617	0.28671	0.0180297	0.0649105
A_44_P176063	8.59689	8.45081	8.38521	7.8055	7.75857	8.44612	8.01759	7.72508	8.08789	7.95709	0.0476857	0.0476857	0.205506	8.47763	8.0034	7.94691	0.10836	0.384124	0.157252
A_44_P176078	4.86098	4.47321	4.77747	4.73864	4.97334	4.78829	5.19345	5.0262	5.35783	5.10839	0.0140862	0.0140862	0.133441	4.70389	4.83342	5.17147	0.204089	0.123683	0.141771
A_44_P176123	4.2043	2.45552	3.17179	2.26871	2.33722	2.2534	2.20708	2.19595	2.23797	2.22613	0.0438475	0.0438475	0.198747	3.2772	2.28644	2.21678	0.879144	0.044633	0.0188372
A_44_P176169	3.94634	4.09422	4.44548	4.60016	4.95254	4.55155	4.10758	4.40265	4.14618	3.94382	0.0250028	0.0250028	0.162163	4.16201	4.70142	4.15006	0.256383	0.218835	0.189873
A_44_P176771	2.11743	2.18709	2.17678	2.1424	2.1453	2.15943	2.40571	2.16555	2.68508	2.50844	0.0490302	0.0490302	0.206945	2.16043	2.14905	2.44119	0.0375989	0.00911166	0.216979
A_44_P177106	5.05449	5.30126	5.34615	5.49647	5.81223	5.42215	5.03267	4.66108	4.69812	5.06888	0.00659697	0.00659697	0.098786	5.23397	5.57695	4.86519	0.157042	0.207119	0.215338
A_44_P177146	2.55166	2.13812	2.34123	3.18279	3.61183	2.90194	2.06713	2.33147	2.75183	2.57169	0.0129886	0.0129886	0.130014	2.34367	3.23218	2.43053	0.206776	0.357513	0.297229
A_44_P177162	9.73033	9.88047	9.7376	9.80685	10.0092	9.93419	9.69939	9.68957	9.78839	9.76359	0.0479559	0.0479559	0.206028	9.7828	9.91674	9.73523	0.0846595	0.102286	0.0483056
A_44_P177169	8.39991	8.33824	8.68799	8.82168	8.73941	8.73257	8.16353	7.92127	8.15384	8.50445	0.014786	0.014786	0.135268	8.47538	8.76455	8.18577	0.186689	0.0495897	0.240158
A_44_P177530	1.96024	1.9598	1.93251	1.95611	1.98638	1.96136	2.38108	2.92679	2.49393	2.05744	0.0362482	0.0362482	0.185613	1.95085	1.96795	2.46481	0.0158841	0.016177	0.359274
A_44_P177590	2.59642	2.1416	2.54568	2.06696	2.10477	2.03823	2.5402	3.49672	3.44805	3.10607	0.0077815	0.0077815	0.105963	2.4279	2.06999	3.14776	0.249238	0.0333719	0.44076
A_44_P177606	14.1037	14.4694	14.6399	14.8089	14.6798	15.2356	14.46	14.3686	14.1239	14.3056	0.0293606	0.0293606	0.171046	14.4043	14.9081	14.3145	0.273933	0.290877	0.142013
A_44_P177736	5.7562	6.41936	4.87964	6.68255	5.63452	5.85382	4.74367	4.62618	4.90867	4.90473	0.0351378	0.0351378	0.184019	5.68507	6.05696	4.79581	0.772321	0.552759	0.136739
A_44_P177747	3.66931	3.91598	3.71208	4.35246	4.2384	4.09129	4.03076	4.35568	4.11493	4.11757	0.00800913	0.00800913	0.106576	3.76579	4.22738	4.15474	0.131814	0.130932	0.139896
A_44_P177807	9.59166	9.11189	8.94383	9.02338	9.01166	9.15633	9.98229	9.65871	9.82897	9.4937	0.0135311	0.0135311	0.13171	9.21579	9.06379	9.74092	0.336179	0.0803553	0.21126
A_44_P177969	9.19082	9.28545	9.18472	9.46707	9.27436	9.28366	9.40212	9.56441	9.58966	9.47622	0.00933813	0.00933813	0.113675	9.22033	9.3417	9.5081	0.0564777	0.108674	0.0857724
A_44_P178162	5.97037	6.00979	6.14045	6.23761	6.30676	6.30355	5.93825	5.87723	5.7571	6.21948	0.0421014	0.0421014	0.196099	6.0402	6.28264	5.94801	0.0890249	0.0390284	0.195997
A_44_P178179	5.89093	5.89286	5.75598	5.58092	5.95037	5.92784	6.90463	6.45776	7.26741	7.15668	0.00103507	0.00103507	0.0548208	5.84659	5.81971	6.94662	0.0784759	0.207108	0.359525
A_44_P178271	3.47698	3.08709	3.76753	2.88049	3.60879	3.40898	3.88455	3.94179	4.08439	4.17923	0.0259849	0.0259849	0.163524	3.44387	3.29942	4.02249	0.341429	0.376308	0.134093
A_44_P178278	4.87266	4.97463	4.87279	5.20726	4.84853	5.1784	3.11603	2.6884	4.33451	4.62498	0.0395323	0.0395323	0.191946	4.90669	5.07806	3.69098	0.058833	0.199307	0.93492
A_44_P178561	7.87436	8.01849	8.23732	7.69603	8.07295	8.01657	8.74913	8.67135	8.20359	8.30467	0.0321308	0.0321308	0.177853	8.04339	7.92851	8.48219	0.182756	0.203304	0.268431
A_44_P178711	2.48448	3.0358	3.22103	3.57047	3.5753	3.36633	2.45514	2.28759	2.55971	2.35561	0.00136035	0.00136035	0.060393	2.91377	3.50403	2.41451	0.383137	0.119279	0.118761
A_44_P179422	8.73045	8.4284	8.45415	8.47731	8.21107	8.19047	8.7617	8.75198	8.95518	8.55562	0.022162	0.022162	0.155073	8.53767	8.29295	8.75612	0.167455	0.159996	0.163169
A_44_P179613	4.73566	6.52411	4.66402	6.20921	5.06743	5.67188	2.16037	2.08544	2.42447	3.46404	0.00175283	0.00175283	0.0648771	5.30793	5.64951	2.53358	1.05385	0.571221	0.637125
A_44_P179996	3.39295	3.57267	4.09082	3.47145	3.61742	3.57217	2.77255	2.39528	2.99907	2.62297	0.00269198	0.00269198	0.0728376	3.68548	3.55368	2.69747	0.362356	0.0747249	0.25395
A_44_P180060	8.25411	8.2905	8.24847	8.36412	8.34889	8.47628	8.21274	8.21437	8.09358	8.30607	0.0247268	0.0247268	0.161456	8.26436	8.39643	8.20669	0.0228116	0.0695713	0.0871149
A_44_P180138	12.5383	12.5151	12.6902	12.7094	12.7977	12.9469	12.9615	13.228	12.9971	13.0954	0.00237189	0.00237189	0.0710431	12.5812	12.818	13.0705	0.0950987	0.120073	0.119295
A_44_P180168	8.95783	9.06637	9.36228	9.57111	9.83848	9.48139	9.2266	9.22773	9.19673	9.40356	0.0164555	0.0164555	0.139814	9.12883	9.63033	9.26365	0.209332	0.185765	0.0943711
A_44_P180280	7.20189	7.03692	6.85984	7.09834	7.16006	7.13126	7.48075	7.428	7.46699	7.26771	0.0073067	0.0073067	0.102981	7.03288	7.12989	7.41086	0.171061	0.0308825	0.0980154
A_44_P180334	13.6892	13.6809	13.6489	13.4309	13.4426	13.5121	13.4032	13.4589	13.4811	13.4472	0.000105173	0.000105173	0.0218074	13.673	13.4619	13.4476	0.021253	0.0438943	0.0327795
A_44_P180422	2.77205	2.0298	2.42974	1.97969	1.99791	2.32609	3.06843	2.4544	3.25799	3.20217	0.0237023	0.0237023	0.159158	2.41053	2.10123	2.99575	0.371499	0.19495	0.36956
A_44_P180529	4.92714	4.49709	5.08584	4.76539	4.53874	5.10043	5.41925	5.42126	5.44429	5.56026	0.00966622	0.00966622	0.115372	4.83669	4.80152	5.46127	0.304616	0.282582	0.0669675
A_44_P180538	5.30839	5.16107	5.41725	5.6777	5.61821	5.56026	5.40653	5.50351	5.17094	5.27933	0.0261195	0.0261195	0.163986	5.29557	5.61872	5.34008	0.128571	0.05872	0.145403
A_44_P180557	5.59721	5.82315	5.76871	5.81497	5.80812	5.95552	5.22174	5.34597	5.49283	5.72263	0.0287617	0.0287617	0.169639	5.72969	5.85954	5.44579	0.117917	0.0831943	0.215264
A_44_P180654	2.74648	2.19361	2.2418	3.56244	3.76155	3.19255	2.50184	2.06384	2.66555	2.76844	0.00467587	0.00467587	0.0874066	2.39396	3.50551	2.49992	0.30624	0.288736	0.310754
A_44_P180696	2.50446	3.47004	3.32198	3.00657	3.24675	3.0569	3.86003	3.53152	4.02906	3.72198	0.0356608	0.0356608	0.184708	3.09883	3.1034	3.78565	0.520033	0.126663	0.210884
A_44_P180899	3.34091	2.98397	3.43527	2.16915	4.48709	2.17956	5.09198	4.40323	4.68533	4.61737	0.0352508	0.0352508	0.184019	3.25338	2.94527	4.69948	0.238041	1.33527	0.287958
A_44_P180987	7.50174	7.26539	7.15834	7.21092	7.2624	7.38618	7.67011	7.69721	7.52675	7.4673	0.0273274	0.0273274	0.165908	7.30849	7.2865	7.59034	0.175707	0.0900809	0.111007
A_44_P181050	8.3843	8.13428	7.95857	8.51871	8.29341	8.29913	8.69953	8.44541	8.65135	8.40583	0.0472083	0.0472083	0.20471	8.15905	8.37042	8.55053	0.213945	0.128457	0.146462
A_44_P181105	4.66828	4.97799	4.7598	4.97079	5.0309	5.19444	3.84503	4.43033	4.43931	4.33392	0.00427636	0.00427636	0.084859	4.80202	5.06538	4.26215	0.159115	0.115744	0.282142
A_44_P181202	6.35951	6.46342	6.37188	6.28303	5.89145	6.26972	5.94316	6.08981	6.16721	5.84896	0.0381603	0.0381603	0.189358	6.39827	6.14806	6.01228	0.0567632	0.222338	0.14314
A_44_P181511	7.68824	8.19634	8.10247	8.04039	8.20063	8.39425	7.40037	7.90824	7.28	7.50404	0.0205237	0.0205237	0.149668	7.99568	8.21176	7.52316	0.270358	0.177194	0.272554
A_44_P181910	8.20835	8.00428	7.96893	8.02814	7.86405	7.78724	8.15461	8.23961	8.32338	8.05386	0.041314	0.041314	0.194374	8.06052	7.89314	8.19287	0.129241	0.123056	0.115477
A_44_P181911	8.19832	8.03641	7.98741	8.00259	7.85772	7.85751	8.20561	8.30782	8.30501	8.19734	0.00303546	0.00303546	0.0757488	8.07405	7.90594	8.25395	0.110377	0.0837017	0.0606943
A_44_P181927	2.29648	2.58551	2.7021	2.35431	2.38974	2.32356	2.2545	2.26646	2.24909	2.24298	0.0435597	0.0435597	0.198505	2.52803	2.35587	2.25326	0.208828	0.0331182	0.00997936
A_44_P182020	12.8365	12.7218	12.7008	13.3912	13.3565	13.4309	12.3792	11.5788	12.3996	13.0855	0.0357815	0.0357815	0.184833	12.753	13.3928	12.3608	0.0730288	0.0372021	0.616057
A_44_P182257	8.29311	8.249	8.25973	8.13296	8.22599	7.93038	8.53459	8.48106	8.61771	8.27231	0.01608	0.01608	0.138808	8.26728	8.09644	8.47642	0.0230039	0.151149	0.147228
A_44_P182488	4.89617	5.04066	4.43347	5.12965	4.52136	5.09842	5.88872	5.54441	5.74985	5.93201	0.00372086	0.00372086	0.0818291	4.7901	4.91648	5.77875	0.317188	0.342542	0.174482
A_44_P182739	8.13744	7.9747	7.76564	7.71753	7.7983	7.80711	8.27645	8.03094	8.2735	8.01373	0.0290205	0.0290205	0.170482	7.95926	7.77432	8.14866	0.186382	0.04937	0.146035
A_44_P182847	6.68416	6.7705	7.04567	7.23786	7.37993	6.77648	6.03714	6.43066	6.30549	6.66342	0.0162482	0.0162482	0.13889	6.83344	7.13142	6.35918	0.188796	0.315493	0.260934
A_44_P183007	11.9513	12.03	12.0059	11.0528	11.0584	11.9746	11.2173	11.1507	10.9722	10.9054	0.0137241	0.0137241	0.132105	11.9957	11.362	11.0614	0.0403627	0.530599	0.146711
A_44_P183039	6.46342	6.56042	6.47761	6.91821	6.70818	6.775	6.35997	6.20737	6.52213	6.3947	0.00336073	0.00336073	0.0786753	6.50048	6.80046	6.37105	0.0523905	0.107305	0.129484
A_44_P183260	3.95731	4.27065	3.77519	4.33953	3.73725	4.79247	4.7102	5.30687	5.04677	5.10128	0.0144091	0.0144091	0.134517	4.00105	4.28975	5.04128	0.250613	0.529366	0.247508
A_44_P183294	5.27997	5.6606	5.70191	5.68516	5.49079	5.17985	6.93295	6.1512	6.41348	6.5102	0.00278704	0.00278704	0.0741234	5.54749	5.45194	6.50196	0.232606	0.254887	0.324899
A_44_P183480	1.94881	1.95256	1.92775	2.34474	1.97566	1.94831	3.65026	4.1943	3.70098	3.43247	3.59603e-05	3.59603e-05	0.0143277	1.94304	2.08957	3.7445	0.0133751	0.221403	0.321691
A_44_P183517	5.77118	5.91751	5.57008	5.99144	5.92366	5.57499	5.24646	5.17508	5.2482	5.26881	0.00249359	0.00249359	0.0712744	5.75292	5.83003	5.23464	0.174434	0.223457	0.0409817
A_44_P183835	2.26669	2.64619	2.26905	2.3083	2.42942	2.2982	3.07958	3.06592	3.54288	2.76674	0.00648921	0.00648921	0.0982517	2.39398	2.34531	3.11378	0.218428	0.0730143	0.32043
A_44_P183908	5.03529	5.2355	5.43128	4.17737	4.92378	4.86952	4.32964	4.53677	4.56207	4.14409	0.0156311	0.0156311	0.137641	5.23402	4.65689	4.39314	0.198	0.416158	0.195981
A_44_P183944	15.9356	15.8695	16.0507	15.6178	15.6129	15.771	15.4102	15.4589	15.2719	15.7669	0.0143617	0.0143617	0.134517	15.9519	15.6672	15.477	0.0916974	0.0899314	0.208899
A_44_P184243	1.89442	1.89659	1.91207	2.03121	1.8971	1.89719	5.11132	3.09227	3.60824	3.15671	0.00794454	0.00794454	0.106276	1.90103	1.94183	3.74214	0.00962884	0.0774017	0.941212
A_44_P184420	3.67898	3.84287	4.49686	2.35445	2.48476	2.30785	2.55724	2.56181	2.77182	3.96819	0.0150891	0.0150891	0.136211	4.00624	2.38235	2.96476	0.432725	0.0916943	0.676396
A_44_P184567	6.7135	6.42103	6.57948	5.90943	6.05724	6.47138	6.96262	6.47089	6.79457	6.64673	0.0312837	0.0312837	0.175935	6.57134	6.14602	6.7187	0.146403	0.291305	0.209638
A_44_P184753	13.0723	12.953	12.9031	13.5135	13.7366	14.6142	12.7613	12.017	12.8201	13.4016	0.0349888	0.0349888	0.183818	12.9761	13.9548	12.75	0.0869192	0.581867	0.56773
A_44_P184817	13.6166	13.6284	13.5788	13.8251	13.6735	13.6217	13.9867	13.8633	13.703	13.7997	0.0461433	0.0461433	0.203296	13.6079	13.7068	13.8382	0.025917	0.105695	0.118944
A_44_P184874	9.75062	9.77239	9.64699	7.94876	7.72101	9.6146	7.93469	7.41027	8.08733	7.74955	0.0104021	0.0104021	0.119051	9.72333	8.42812	7.79546	0.0670039	1.03381	0.291578
A_44_P185215	4.29428	4.36821	4.30374	4.5682	4.42524	4.76248	4.20917	4.02032	3.52477	3.84228	0.0105056	0.0105056	0.119062	4.32208	4.58531	3.89913	0.0402351	0.169266	0.29108
A_44_P185264	2.15417	2.21108	2.23461	2.14217	2.20161	2.16227	2.0948	2.09021	2.11527	2.166	0.0461318	0.0461318	0.203296	2.19995	2.16868	2.11657	0.0413579	0.0302344	0.0347074
A_44_P185284	2.3297	2.32039	2.21788	2.879	2.7912	2.6358	2.2187	2.23934	2.41808	2.20949	0.000558504	0.000558504	0.0457613	2.28932	2.76867	2.2714	0.0620465	0.123154	0.0985785
A_44_P185294	3.93005	3.56153	4.13934	3.22661	3.15473	3.04127	3.44561	4.1553	3.86081	4.11704	0.0153277	0.0153277	0.1367	3.87697	3.14087	3.89469	0.292538	0.09344	0.326689
A_44_P185517	8.26396	8.1036	8.12576	7.41077	7.42724	7.87071	7.53575	7.50369	7.66191	7.56436	0.00252423	0.00252423	0.071438	8.16444	7.56957	7.56643	0.0868937	0.260925	0.0683078
A_44_P186622	2.82732	3.00442	2.7133	3.27721	2.62631	2.88622	2.26353	2.22929	2.35886	2.63085	0.0260639	0.0260639	0.163777	2.84835	2.92991	2.37063	0.146696	0.327645	0.181936
A_44_P186687	3.0584	2.96032	2.33389	3.78569	2.84264	3.63775	5.69545	5.06146	4.21034	4.43175	0.00457679	0.00457679	0.0869163	2.7842	3.42203	4.84975	0.39305	0.507188	0.669226
A_44_P186962	5.5185	5.68691	5.14486	5.83851	6.05024	5.43392	6.14669	5.90493	5.99263	6.07904	0.0399493	0.0399493	0.192226	5.45009	5.77422	6.03082	0.277424	0.313148	0.104976
A_44_P187056	5.95276	5.73934	5.69128	6.01182	5.81609	5.87763	6.50557	6.2592	6.39196	6.38813	0.000460136	0.000460136	0.0423075	5.79446	5.90185	6.38621	0.139184	0.100086	0.100691
A_44_P187075	7.81983	7.73965	7.66006	6.35439	6.20275	7.45231	5.81497	5.53138	5.83538	5.83746	0.000789511	0.000789511	0.0522015	7.73985	6.66982	5.7548	0.0798832	0.681886	0.149289
A_44_P187156	8.69088	8.53223	8.1005	8.15203	8.26539	8.46807	9.82831	9.56043	10.0908	9.13769	0.00146839	0.00146839	0.061719	8.44121	8.29516	9.6543	0.305536	0.160108	0.406806
A_44_P187215	5.88957	5.76299	5.62748	5.54441	5.36057	5.6678	5.90181	5.96596	6.34562	5.80539	0.035567	0.035567	0.184699	5.76001	5.52426	6.00469	0.131072	0.154606	0.236668
A_44_P187221	6.29904	6.3932	6.13283	5.87452	6.03966	5.75483	6.25315	6.11647	6.25476	6.26385	0.00798197	0.00798197	0.106566	6.27502	5.88967	6.22206	0.131838	0.143018	0.0705488
A_44_P187254	7.01138	6.75411	6.64597	6.56372	6.70286	6.77079	7.06213	6.85539	7.12983	7.00628	0.0403719	0.0403719	0.192988	6.80382	6.67912	7.01341	0.187708	0.105558	0.116831
A_44_P187275	4.13499	3.57026	2.84144	3.81635	3.33198	3.55757	4.49988	4.61104	4.03156	4.97153	0.0325871	0.0325871	0.17891	3.51556	3.56863	4.5285	0.648506	0.242374	0.387666
A_44_P187320	5.9013	5.7722	5.90382	5.5798	5.49786	5.68232	5.44539	5.63663	5.70549	5.33105	0.0304026	0.0304026	0.173788	5.85911	5.58666	5.52964	0.0752747	0.0924255	0.172145
A_44_P187388	2.96986	3.47171	2.89004	3.94106	3.38779	4.06212	3.36257	3.24716	3.03727	3.22363	0.0333389	0.0333389	0.180508	3.11054	3.79699	3.21766	0.315318	0.359512	0.134717
A_44_P187724	4.46351	4.4748	4.78383	4.34148	4.37248	4.72211	5.50444	5.31092	4.85816	5.35458	0.00589119	0.00589119	0.0943481	4.57405	4.47869	5.25702	0.181768	0.211378	0.278522
A_44_P187830	8.01849	8.05696	8.39682	8.30966	8.65592	8.48441	8.2	8.0447	8.01683	8.22564	0.0462231	0.0462231	0.203342	8.15742	8.48333	8.12179	0.208209	0.173134	0.10624
A_44_P187999	4.56286	4.57954	4.32904	4.54797	4.79725	3.75111	3.26586	2.48462	2.44685	3.29142	0.00257514	0.00257514	0.0717815	4.49048	4.36544	2.87219	0.140063	0.546432	0.469702
A_44_P188332	5.29278	5.35637	5.36536	5.37706	5.26096	5.05262	4.88652	5.11697	4.94505	5.07308	0.0167296	0.0167296	0.141173	5.33817	5.23021	5.00541	0.039564	0.164389	0.107708
A_44_P188596	6.09921	5.89344	6.11739	6.03615	5.68875	6.01117	5.52901	5.44181	5.75537	5.67101	0.0173676	0.0173676	0.142995	6.03668	5.91202	5.5993	0.12438	0.193761	0.140526
A_44_P188983	9.57977	9.63588	9.73642	9.69209	9.90954	9.86417	9.32582	9.66556	9.43212	9.11525	0.029469	0.029469	0.171529	9.65069	9.82193	9.38469	0.0793705	0.114715	0.228912
A_44_P189169	4.94934	5.15263	5.23605	4.97183	5.04477	5.16585	5.36234	5.84687	5.61329	5.24868	0.0340711	0.0340711	0.18219	5.11267	5.06082	5.51779	0.14747	0.0979998	0.267082
A_44_P189329	5.00488	5.01426	3.30165	4.9091	4.99743	4.73316	2.12155	2.39009	2.88809	2.14375	0.00152546	0.00152546	0.062369	4.44027	4.8799	2.38587	0.986078	0.134535	0.356244
A_44_P189674	7.28227	7.11819	7.09416	6.16947	5.72656	7.02397	5.87763	5.67995	5.89266	6.09034	0.00843215	0.00843215	0.109505	7.16487	6.30667	5.88515	0.102374	0.659497	0.167656
A_44_P189796	9.23641	9.26014	9.25537	9.46042	9.50416	9.44435	9.25928	9.04917	9.14368	9.24969	0.0020682	0.0020682	0.0692858	9.25064	9.46964	9.17546	0.0125524	0.0309559	0.0991564
A_44_P189813	9.14492	9.08825	9.05197	9.07338	9.04863	9.023	9.31876	9.24568	9.23076	9.15672	0.00449306	0.00449306	0.0864199	9.09505	9.04834	9.23798	0.0468465	0.0251888	0.066432
A_44_P190037	4.53186	5.33535	5.02143	5.30887	4.99481	4.08012	2.71371	3.04266	3.16803	3.50396	0.00170653	0.00170653	0.0643398	4.96288	4.7946	3.10709	0.404933	0.638374	0.326657
A_44_P190272	2.81917	1.95806	2.44767	2.52333	1.94306	1.9521	2.95364	3.43914	3.56018	2.61312	0.0337466	0.0337466	0.181647	2.4083	2.1395	3.14152	0.431901	0.332443	0.439072
A_44_P190455	5.63354	5.54724	5.63574	5.51322	5.42178	5.54952	5.73702	5.78057	5.7759	5.71627	0.000690126	0.000690126	0.0492048	5.60551	5.49484	5.75244	0.0504722	0.0658223	0.0310264
A_44_P190838	6.8434	6.74947	6.75981	6.89023	6.98651	6.38409	7.33564	7.55921	7.35903	6.96558	0.0296058	0.0296058	0.171589	6.78423	6.75361	7.30486	0.0515032	0.323614	0.247442
A_44_P190968	4.38749	4.23966	4.51474	4.42498	4.38877	3.90453	3.96867	3.86479	4.03215	3.84806	0.0329277	0.0329277	0.179619	4.38063	4.23943	3.92842	0.137671	0.290594	0.0873422
A_44_P191055	7.60643	7.401	7.4115	7.59315	7.63619	7.38739	7.81619	7.70007	8.04792	7.72949	0.0266129	0.0266129	0.164408	7.47298	7.53891	7.82342	0.115695	0.132973	0.157577
A_44_P191540	6.45371	6.34816	6.45352	6.87072	7.00872	6.56701	6.72874	6.44362	6.46626	6.41812	0.0392892	0.0392892	0.191728	6.41846	6.81548	6.51419	0.0608841	0.225973	0.144382
A_44_P191557	2.52492	2.14794	2.47116	2.07481	2.21801	2.05406	2.40655	2.45514	2.95408	2.70665	0.0367048	0.0367048	0.186741	2.38134	2.11562	2.6306	0.203913	0.0892737	0.252592
A_44_P191583	8.28335	8.06913	7.77584	7.99102	8.03929	8.22454	8.72262	8.65499	8.58681	8.33449	0.0118283	0.0118283	0.124923	8.04277	8.08495	8.57473	0.254779	0.123274	0.169483
A_44_P191986	4.47769	4.60586	4.5922	4.59807	3.89867	4.88565	3.90342	3.70035	2.9196	3.35962	0.0136697	0.0136697	0.132069	4.55858	4.4608	3.47075	0.070389	0.507608	0.430518
A_44_P192010	5.17751	5.36476	5.5095	5.49918	5.80142	5.54766	5.20576	5.16213	5.30709	5.14813	0.0145119	0.0145119	0.134953	5.35059	5.61609	5.20578	0.166448	0.162323	0.0718618
A_44_P192548	5.40359	5.6546	5.77187	5.89177	6.02448	5.84445	5.06796	5.4511	5.16226	5.74733	0.0424561	0.0424561	0.196696	5.61002	5.92023	5.35716	0.188146	0.0933264	0.306965
A_44_P192568	11.3164	11.2265	11.3308	11.557	11.314	11.2422	11.0125	11.1182	10.9939	11.2315	0.0377181	0.0377181	0.188683	11.2912	11.3711	11.089	0.0565239	0.164982	0.109652
A_44_P192583	5.8137	5.8182	5.99065	6.0281	6.28776	6.01434	6.87734	6.37717	6.9774	6.88874	0.00149109	0.00149109	0.061719	5.87418	6.11006	6.78016	0.100888	0.15404	0.272361
A_44_P193461	6.03796	5.84779	6.04213	6.04466	6.08076	6.33816	6.41882	6.32416	6.9168	6.43066	0.0241692	0.0241692	0.15961	5.97596	6.15453	6.52261	0.111017	0.160053	0.267082
A_44_P193928	11.4369	11.4054	11.3555	11.2905	11.1513	11.2213	11.4819	11.403	11.3453	11.2657	0.0400368	0.0400368	0.192419	11.3993	11.221	11.374	0.0410043	0.0696194	0.0913281
A_44_P194172	2.75493	3.49013	2.46667	2.1972	2.8385	2.16915	3.39317	3.82329	3.78171	2.85864	0.0498709	0.0498709	0.208067	2.90391	2.40162	3.4642	0.527744	0.378613	0.447771
A_44_P194198	4.25701	3.68112	3.46293	2.57316	2.35104	2.22828	2.93913	2.49961	3.03371	3.32504	0.00337154	0.00337154	0.0787468	3.80035	2.38416	2.94937	0.410247	0.174809	0.341873
A_44_P194256	9.2341	9.34293	9.31611	9.53153	9.55342	9.68449	9.59394	9.52128	9.65692	9.3618	0.018099	0.018099	0.144134	9.29771	9.58981	9.53349	0.0567029	0.0827187	0.127167
A_44_P194454	3.23773	3.2655	3.12773	3.51669	3.49196	2.68438	2.06921	2.47555	2.49835	2.10407	0.00570647	0.00570647	0.0927841	3.21032	3.23101	2.28679	0.0728601	0.47356	0.231743
A_44_P195062	2.53895	2.03847	2.08345	4.41795	2.96337	5.97684	2.68581	2.59319	2.90986	2.55745	0.0279357	0.0279357	0.16745	2.22029	4.45272	2.68658	0.276879	1.50703	0.158376
A_44_P195185	3.56169	3.52889	4.39789	2.16372	3.13876	3.79832	5.17909	4.76436	5.40488	5.19063	0.00396838	0.00396838	0.0832001	3.82949	3.0336	5.13474	0.492523	0.822354	0.267858
A_44_P195256	3.35172	3.21545	3.0584	2.11506	2.17366	2.12516	2.30729	2.8064	2.13013	2.72181	0.00192209	0.00192209	0.067853	3.20852	2.13796	2.49141	0.146787	0.0313297	0.324923
A_44_P195306	12.5807	12.729	12.8475	12.7582	12.7898	12.8544	12.8234	13.0723	13.0508	12.9776	0.0343386	0.0343386	0.182541	12.7191	12.8008	12.981	0.133694	0.0490211	0.11262
A_44_P195853	4.25744	4.30752	4.31317	4.10462	4.28326	3.90886	4.3421	4.27987	4.47829	4.41972	0.043179	0.043179	0.197783	4.29271	4.09891	4.38	0.0306777	0.187267	0.086991
A_44_P195921	9.88946	9.84341	9.84963	9.86178	9.86963	9.87352	10.0207	10.0365	10.0617	9.95947	0.000414436	0.000414436	0.0404872	9.86083	9.86831	10.0196	0.0249857	0.00597853	0.0435013
A_44_P195967	4.66108	4.6132	4.60586	4.45148	4.50356	4.66746	4.99559	4.81731	4.6712	5.10695	0.0275558	0.0275558	0.166548	4.62671	4.54083	4.89776	0.0299893	0.112714	0.19247
A_44_P196401	12.0141	9.04444	8.88007	13.1531	13.2561	13.1531	11.7481	8.35162	8.87575	8.75709	0.0223683	0.0223683	0.155696	9.97954	13.1874	9.43313	1.7639	0.0594625	1.55952
A_44_P196424	9.98933	9.77538	9.81251	9.89717	10.0456	9.6984	10.191	10.1776	10.0935	10.0227	0.0436114	0.0436114	0.198609	9.85907	9.88038	10.1212	0.114322	0.174191	0.0785762
A_44_P196532	7.71365	7.4483	7.52492	7.07437	7.04399	7.60251	6.7705	6.95826	7.14103	7.17427	0.0383831	0.0383831	0.18981	7.56229	7.24029	7.01101	0.136561	0.314058	0.186359
A_44_P196793	10.4225	10.0378	9.63285	9.176	9.12732	10.0087	10.5388	10.4895	10.9251	10.4503	0.0129433	0.0129433	0.129854	10.031	9.43735	10.6009	0.394864	0.495427	0.219118
A_44_P196894	2.17366	2.21439	2.57711	3.62301	3.48794	2.18181	4.46738	5.0279	5.04926	4.23283	0.00139367	0.00139367	0.0609928	2.32172	3.09759	4.69434	0.222109	0.79596	0.408953
A_44_P196984	7.15726	7.09902	7.05848	7.29577	7.16517	7.32453	6.78954	6.8145	7.06759	6.93415	0.00585902	0.00585902	0.094145	7.10492	7.26182	6.90145	0.0496522	0.0849297	0.127484
A_44_P197018	6.45776	6.8595	6.45676	7.45231	5.5352	7.60293	2.35867	2.25016	2.85378	3.40656	0.000180746	0.000180746	0.0276147	6.59134	6.86348	2.71729	0.232235	1.15278	0.529319
A_44_P197263	4.43411	4.68465	4.7564	4.37748	4.87213	4.62101	5.2772	5.24369	5.42301	5.21073	0.00173852	0.00173852	0.0645825	4.62505	4.62354	5.28866	0.169211	0.247336	0.0935887
A_44_P197350	5.12562	5.36001	5.49053	4.88721	5.12562	5.40321	4.63585	4.16782	4.71244	5.08057	0.047312	0.047312	0.204768	5.32539	5.13868	4.64917	0.184905	0.25825	0.375049
A_44_P197622	7.07976	7.41379	7.08564	6.99917	7.27328	6.91344	6.63197	6.87007	6.86598	6.85717	0.0414546	0.0414546	0.194568	7.19306	7.06196	6.8063	0.191177	0.187958	0.116343
A_44_P198315	6.61808	6.93723	7.19587	6.73199	7.02982	7.00487	6.51157	6.46446	6.2763	6.52879	0.0199931	0.0199931	0.148914	6.91706	6.92223	6.44528	0.289419	0.16522	0.115887
A_44_P198333	8.79308	8.77506	8.7677	8.82679	8.81401	8.75287	9.0478	8.85793	8.85124	9.00662	0.0328031	0.0328031	0.179327	8.77861	8.79789	8.9409	0.0130571	0.039512	0.101108
A_44_P198349	9.51853	9.37748	9.58748	9.63815	9.75999	9.63628	9.81306	9.8627	9.74174	9.80054	0.0033793	0.0033793	0.0788244	9.4945	9.67814	9.80451	0.107043	0.0708869	0.0497173
A_44_P198580	2.14157	2.17634	2.1037	2.13367	2.17737	2.15124	2.38178	2.61906	2.80699	2.81485	0.00207744	0.00207744	0.0693163	2.14054	2.15409	2.65567	0.0363328	0.0219928	0.20379
A_44_P198598	1.9416	1.94434	2.43332	1.9379	2.22725	1.94568	2.93544	2.38887	3.14536	2.90214	0.0099163	0.0099163	0.116879	2.10642	2.03694	2.84295	0.283104	0.164859	0.321295
A_44_P198900	3.79074	3.37687	3.23871	2.25903	2.95192	2.55259	2.89896	2.46952	3.39375	2.92738	0.0449241	0.0449241	0.200805	3.46877	2.58785	2.9224	0.287258	0.347791	0.377645
A_44_P198926	7.25893	6.98912	6.87346	6.80383	6.63496	7.06848	7.5537	7.59458	7.85846	7.61585	0.00133177	0.00133177	0.060393	7.0405	6.83576	7.65565	0.197802	0.218516	0.137643
A_44_P199077	7.51903	7.42777	7.50842	7.56436	7.45538	7.31636	7.60886	7.73716	7.64008	7.59722	0.0317063	0.0317063	0.176834	7.48507	7.44537	7.64583	0.0499091	0.124303	0.0635201
A_44_P199137	5.11755	4.40323	4.34751	4.54676	4.30865	4.64382	5.30157	5.53544	5.49707	5.19795	0.00630971	0.00630971	0.0975459	4.62276	4.49974	5.38301	0.4294	0.172458	0.160341
A_44_P199211	8.26653	8.52657	8.57326	8.70576	8.67953	8.60937	8.64613	9.15599	9.44435	8.99874	0.0306296	0.0306296	0.173901	8.45545	8.66489	9.0613	0.165267	0.0498371	0.332652
A_44_P199219	12.2415	12.1168	11.8286	12.2299	12.262	12.1499	12.2995	12.4458	12.5952	12.4504	0.0244198	0.0244198	0.160326	12.0623	12.2139	12.4477	0.21178	0.0577634	0.120743
A_44_P199326	3.72174	4.15777	4.09383	3.83114	3.47004	3.78426	4.64618	4.54395	4.66054	3.9786	0.0197998	0.0197998	0.148517	3.99111	3.69514	4.45732	0.235467	0.196351	0.32334
A_44_P199368	6.40326	6.62207	6.37848	6.27762	6.54949	6.3303	7.07049	6.91821	6.74982	6.70286	0.00896885	0.00896885	0.111534	6.46794	6.3858	6.86035	0.134057	0.144183	0.167858
A_44_P199381	14.5719	14.555	14.5527	14.3152	14.283	14.4694	14.3288	14.1159	14.4153	14.1532	0.0210883	0.0210883	0.151844	14.5598	14.3559	14.2533	0.0105207	0.0995958	0.142446
A_44_P199487	5.61931	5.62748	5.89145	5.92273	6.3521	6.08531	5.63375	5.58971	5.45224	5.82839	0.0189803	0.0189803	0.146512	5.71274	6.12005	5.62602	0.154815	0.216782	0.155489
A_44_P199541	8.20124	7.91578	7.80881	7.8013	7.73965	7.97154	8.23312	8.40356	8.39629	8.11847	0.0161859	0.0161859	0.138808	7.97528	7.8375	8.28786	0.202868	0.120108	0.137638
A_44_P199659	6.63355	6.93106	6.69486	6.96388	6.79703	6.84626	6.98292	7.07939	7.29772	7.00976	0.0318032	0.0318032	0.176834	6.75316	6.86906	7.09245	0.157091	0.0857284	0.142759
A_44_P199661	9.2015	9.18929	8.83794	8.86301	8.90384	8.7617	9.39169	9.30254	9.22855	8.99711	0.0456012	0.0456012	0.202194	9.07625	8.84285	9.22997	0.206467	0.0731827	0.168963
A_44_P199853	2.43248	2.80264	3.05548	2.48201	2.63451	2.34865	2.27832	2.249	2.3243	2.32531	0.0370423	0.0370423	0.187336	2.76353	2.48839	2.29423	0.313336	0.143035	0.037278
A_44_P200018	4.62845	5.31341	4.57714	4.67396	4.69296	5.16563	5.71853	5.52927	5.75067	5.27067	0.0219936	0.0219936	0.154251	4.83967	4.84418	5.56729	0.411076	0.278543	0.220554
A_44_P200146	6.94013	7.20162	7.26389	7.45603	7.24832	7.43895	7.46626	7.61379	7.58316	7.61349	0.0064937	0.0064937	0.0982517	7.13521	7.3811	7.56917	0.171789	0.11531	0.0700986
A_44_P200341	6.18206	6.1261	5.97625	5.77247	5.57008	6.19301	6.59865	6.07023	6.51548	6.49995	0.0419076	0.0419076	0.195691	6.0948	5.84519	6.42108	0.106415	0.317769	0.237877
A_44_P200507	7.89322	7.74096	7.88601	7.60001	7.67717	7.51766	7.65693	7.6013	7.64895	7.56148	0.00573133	0.00573133	0.0929454	7.84006	7.59828	7.61717	0.0859006	0.0797696	0.0445127
A_44_P200539	6.51574	6.33087	6.38658	5.83913	6.04396	6.33376	5.6578	5.08029	5.72348	5.63285	0.00535617	0.00535617	0.0912368	6.41106	6.07228	5.5236	0.0948345	0.24853	0.298003
A_44_P200584	8.57443	8.31368	8.4359	8.2282	8.68708	8.60701	8.01967	8.03524	8.35001	7.96248	0.0431768	0.0431768	0.197783	8.44134	8.50743	8.09185	0.13046	0.24511	0.174925
A_44_P200661	4.25557	4.00983	4.1571	3.71083	3.86081	3.96669	4.28472	4.10545	4.08768	4.30921	0.0170437	0.0170437	0.141836	4.14083	3.84611	4.19676	0.123674	0.128561	0.116359
A_44_P201276	7.55304	7.48826	7.73191	7.89412	7.67325	7.95419	7.13492	7.12698	7.27028	7.68501	0.0281634	0.0281634	0.167922	7.59107	7.84052	7.3043	0.126199	0.147939	0.262191
A_44_P201307	3.14975	4.0888	4.48354	4.16282	3.64781	3.38703	3.01032	2.6825	2.922	2.93933	0.0342386	0.0342386	0.182366	3.90736	3.73255	2.88854	0.685152	0.394776	0.142573
A_44_P201329	2.11081	2.13617	2.29715	2.10601	2.90446	2.92571	2.01186	1.94202	2.0771	2.13004	0.0482379	0.0482379	0.206518	2.18138	2.64539	2.04025	0.101063	0.467243	0.0813946
A_44_P201448	5.07134	4.92987	5.01943	5.40488	5.40154	5.5732	4.91502	5.24746	4.51988	5.14373	0.0440907	0.0440907	0.199404	5.00688	5.45987	4.95652	0.071568	0.0981592	0.322526
A_44_P201708	8.95987	9.08612	9.06878	9.32905	9.34358	9.27249	9.10477	9.21301	9.44129	9.34358	0.0275859	0.0275859	0.166631	9.03826	9.31504	9.27566	0.0684408	0.0375568	0.147394
A_44_P201863	2.98354	3.51949	3.50004	2.09675	2.16055	2.11225	2.99385	2.99788	2.93002	2.1244	0.00772455	0.00772455	0.105699	3.33435	2.12318	2.76154	0.303972	0.0332771	0.425893
A_44_P201909	2.06388	3.3225	2.88381	3.0358	3.26397	3.61593	4.24897	3.42311	3.72143	4.7083	0.043927	0.043927	0.198891	2.75673	3.30524	4.02545	0.638861	0.292256	0.56906
A_44_P201934	3.80429	3.66568	4.24223	4.35588	4.12447	3.91706	2.00822	3.14629	3.61298	2.99131	0.0291411	0.0291411	0.170586	3.90407	4.13247	2.9397	0.300946	0.219516	0.674855
A_44_P202096	11.7281	11.6379	11.6436	11.9847	11.9614	11.8854	12.1168	11.9333	11.7787	11.8361	0.0255468	0.0255468	0.163245	11.6699	11.9439	11.9162	0.0504841	0.0519026	0.148137
A_44_P202318	5.90086	6.28374	6.05588	6.52392	6.28858	6.00288	5.61066	5.91546	5.56504	5.88776	0.0345198	0.0345198	0.183048	6.08016	6.27179	5.74473	0.192593	0.260928	0.182455
A_44_P202608	12.1844	12.1766	12.1362	12.364	12.3833	12.3971	12.5597	12.575	12.486	12.4588	2.84881e-05	2.84881e-05	0.0131563	12.1657	12.3815	12.5199	0.0258976	0.0166392	0.0562945
A_44_P203064	11.871	11.7667	11.822	12.0723	12.0262	11.9309	12.1038	12.0141	12.0537	12.0358	0.00200748	0.00200748	0.0690308	11.8199	12.0098	12.0518	0.052217	0.0721191	0.038248
A_44_P203173	10.3169	10.3455	10.0725	10.014	9.84341	10.1814	9.6859	9.71034	9.82319	9.69392	0.00340772	0.00340772	0.0792287	10.245	10.013	9.72833	0.150081	0.169016	0.0640474
A_44_P203305	3.35651	3.88067	3.00175	3.47102	3.93292	3.7473	2.94307	1.99175	2.92519	3.12528	0.0493605	0.0493605	0.207343	3.41298	3.71708	2.74632	0.442173	0.232428	0.511103
A_44_P203355	6.29399	6.08753	6.01231	5.61931	5.88402	5.85751	6.14045	5.97508	6.32544	6.06818	0.0340889	0.0340889	0.182217	6.13127	5.78694	6.12729	0.145844	0.145781	0.148437
A_44_P203564	2.2001	3.00657	2.85004	2.21745	2.92655	2.1943	3.28678	3.33066	3.37021	3.66147	0.015969	0.015969	0.138355	2.68557	2.4461	3.41228	0.427647	0.416244	0.169588
A_44_P203665	6.9693	7.16419	6.88643	6.57655	5.83878	6.36744	7.11287	7.1604	7.25947	6.95262	0.00442184	0.00442184	0.0858467	7.00664	6.26093	7.12134	0.142593	0.380245	0.127988
A_44_P203731	4.10803	4.53925	4.98311	1.94388	1.95806	4.41198	1.96656	2.03834	2.0298	1.93345	0.0116682	0.0116682	0.124006	4.54346	2.77131	1.99204	0.437553	1.42088	0.0504995
A_44_P203769	9.21738	9.09227	9.01137	9.19853	9.03123	8.96833	9.35148	9.34606	9.38291	9.15462	0.0421962	0.0421962	0.196334	9.10701	9.06603	9.30877	0.103794	0.118981	0.10404
A_44_P204145	1.98501	2.04008	2.74701	2.98735	3.01578	2.95591	2.84218	2.35222	2.40949	2.70485	0.0394617	0.0394617	0.191772	2.25737	2.98635	2.57718	0.424938	0.0299459	0.234697
A_44_P204271	5.61108	5.87895	5.87324	5.91023	6.00182	5.81672	5.6313	5.62429	5.54574	5.61066	0.0132775	0.0132775	0.130945	5.78776	5.90959	5.603	0.153032	0.0925505	0.0391202
A_44_P204423	8.37541	8.31614	8.29085	7.97215	7.91267	8.19248	8.25973	8.06247	8.16294	7.98529	0.0348401	0.0348401	0.183455	8.32747	8.02577	8.11761	0.0434031	0.147408	0.119443
A_44_P204648	5.69599	5.29718	5.31662	4.32316	5.06888	4.91423	4.53556	4.22175	4.63914	4.54539	0.00714436	0.00714436	0.102814	5.4366	4.76876	4.48546	0.224853	0.393569	0.181899
A_44_P204894	11.4803	11.3329	11.2213	12.0659	11.4398	11.6464	11.8665	11.8728	11.8046	11.7569	0.03144	0.03144	0.176223	11.3448	11.7174	11.8252	0.129916	0.319053	0.0549611
A_44_P205401	7.02684	6.94071	7.08247	6.97758	6.86665	7.07855	7.14055	7.16635	7.25563	7.09735	0.0374784	0.0374784	0.188148	7.01667	6.97426	7.16497	0.071426	0.105993	0.0668096
A_44_P205456	4.92359	4.40402	4.47731	4.65751	3.51084	4.32522	5.00148	5.40288	5.63965	4.74539	0.0462322	0.0462322	0.203342	4.60164	4.16453	5.19735	0.281212	0.589986	0.400212
A_44_P205572	12.9362	12.9377	12.7666	12.6924	12.7172	12.6486	12.8601	12.8698	12.9031	12.825	0.00844874	0.00844874	0.109559	12.8802	12.6861	12.8645	0.0983857	0.0347239	0.0321201
A_44_P205599	17.5975	17.5233	17.4899	17.2972	17.4077	17.2268	17.306	17.5233	17.4751	17.4498	0.0361785	0.0361785	0.185549	17.5369	17.3106	17.4386	0.0550464	0.0912176	0.0934865
A_44_P205771	10.2995	10.2035	10.1472	9.84396	9.80295	10.0356	10.0391	9.98933	10.3424	10.0682	0.0479388	0.0479388	0.206028	10.2167	9.89419	10.1097	0.0769711	0.124211	0.158469
A_44_P205913	9.53064	9.55084	9.57675	9.60626	9.97206	9.90019	9.88756	9.70111	9.73642	9.79622	0.0486169	0.0486169	0.206518	9.55274	9.82617	9.78033	0.0231135	0.193809	0.081558
A_44_P206115	6.67043	6.51338	7.00161	5.03055	5.19097	6.42416	5.33223	5.05605	5.28882	5.14166	0.00699464	0.00699464	0.101414	6.72847	5.54856	5.20469	0.249238	0.762521	0.128335
A_44_P206395	2.03379	2.04684	2.01386	4.03984	2.63513	2.58963	1.93686	2.37883	1.99617	2.05279	0.040999	0.040999	0.193873	2.0315	3.0882	2.09116	0.0166057	0.82446	0.197531
A_44_P206466	11.2038	11.2249	11.2333	11.5788	11.5318	11.4124	11.5161	11.2261	11.3929	11.4369	0.0193112	0.0193112	0.147269	11.2206	11.5077	11.393	0.0152148	0.0857462	0.12241
A_44_P206563	3.12528	3.58997	3.92271	4.09969	4.17211	3.59086	2.74336	3.17268	3.2329	3.40592	0.0398692	0.0398692	0.192058	3.54599	3.95422	3.13872	0.400534	0.316754	0.281499
A_44_P206675	8.50904	8.64479	8.56311	8.93841	8.93105	8.70082	8.85057	8.7635	8.89857	8.74276	0.0146732	0.0146732	0.135121	8.57231	8.85676	8.81385	0.0683419	0.135102	0.07329
A_44_P206711	1.98878	2.01197	1.96997	2.70967	1.98987	2.00577	2.61242	2.5262	2.74794	2.54638	0.0258589	0.0258589	0.163409	1.99024	2.2351	2.60824	0.0210334	0.41106	0.100149
A_44_P207677	6.32903	6.14945	6.58045	6.39498	6.38577	6.49653	6.86438	6.61087	6.93192	6.90912	0.00914725	0.00914725	0.112482	6.35298	6.42576	6.82907	0.216496	0.061462	0.14815
A_44_P207773	5.0251	4.8543	4.24875	4.5937	4.47769	4.83942	3.2598	3.82409	3.73725	3.80544	0.00347075	0.00347075	0.0797489	4.70938	4.63694	3.65664	0.407961	0.1847	0.267183
A_44_P207891	4.04438	4.03571	3.85846	4.02973	4.29238	4.14409	4.38191	4.48874	4.42613	4.17702	0.0142348	0.0142348	0.1342	3.97952	4.1554	4.36845	0.104926	0.131693	0.134936
A_44_P208004	3.7252	3.9786	3.91004	4.35115	4.53791	4.81914	3.78641	3.6808	3.83672	4.39789	0.019892	0.019892	0.148697	3.87128	4.5694	3.92546	0.131072	0.235578	0.321591
A_44_P208091	8.76861	8.77918	8.86956	9.06496	9.16464	9.05893	8.74754	8.66605	8.81934	8.89062	0.00215978	0.00215978	0.0695282	8.80578	9.09618	8.78089	0.0554834	0.0593722	0.0962981
A_44_P208590	2.54411	2.03711	2.37681	3.14113	3.22631	2.98453	2.37352	2.54055	2.69064	2.54302	0.0020853	0.0020853	0.0693461	2.31934	3.11732	2.53693	0.258339	0.122633	0.129591
A_44_P209141	2.41627	2.63306	2.27407	2.2998	2.41304	2.30005	3.38134	3.15872	3.32108	2.87168	0.000807175	0.000807175	0.0522015	2.44113	2.33763	3.18321	0.180778	0.0653109	0.227971
A_44_P209638	2.05498	2.12602	2.41433	3.51949	3.1179	4.19317	3.64039	2.7982	2.07364	2.39556	0.0402947	0.0402947	0.192988	2.19844	3.61019	2.72695	0.190308	0.543345	0.677271
A_44_P209781	4.54472	4.51593	3.44537	5.55323	4.24897	5.31879	3.41716	3.24369	3.77378	3.09713	0.0144987	0.0144987	0.134953	4.16867	5.04033	3.38294	0.626563	0.695291	0.29155
A_44_P209854	2.19869	2.27934	3.21472	2.94447	2.337	2.2125	3.38007	3.5361	3.14763	3.14998	0.049056	0.049056	0.206945	2.56425	2.49799	3.30345	0.564765	0.391644	0.189587
A_44_P210116	9.28921	9.22196	9.40429	9.56857	9.52267	9.58637	9.42178	9.37548	9.18909	9.42706	0.0221823	0.0221823	0.155162	9.30515	9.5592	9.35335	0.0922072	0.0328649	0.111931
A_44_P210235	9.09344	8.98938	8.80706	8.89285	8.81269	8.94741	9.17059	9.17481	9.28713	9.04684	0.0232245	0.0232245	0.157899	8.96329	8.88432	9.16984	0.144959	0.067761	0.0981698
A_44_P210268	4.09383	4.10736	4.21265	4.18971	3.42791	4.23172	4.95437	4.53268	4.36288	4.86076	0.0367677	0.0367677	0.186874	4.13795	3.94978	4.67767	0.0650481	0.45244	0.277009
A_44_P210449	9.88564	9.72699	9.58637	9.58245	8.99748	9.52042	10.2142	10.1394	10.0992	10.4042	0.00330186	0.00330186	0.0778351	9.733	9.36678	10.2142	0.149724	0.321323	0.135282
A_44_P210492	3.6713	1.95687	3.53045	3.56053	3.27394	2.95485	5.19169	5.1651	4.46868	4.2731	0.0141319	0.0141319	0.133687	3.05288	3.26311	4.77464	0.951774	0.302984	0.473125
A_44_P210507	4.3194	4.33683	4.4558	3.99752	4.07541	4.33268	3.50784	3.7691	3.61853	4.10878	0.0127498	0.0127498	0.129002	4.37068	4.1352	3.75106	0.0742298	0.175397	0.261411
A_44_P210547	3.11518	4.23857	3.85815	3.44001	3.12393	3.62221	2.46627	2.24875	2.06727	3.06843	0.0153689	0.0153689	0.136836	3.7373	3.39539	2.46268	0.571362	0.25212	0.435533
A_44_P210583	5.88794	5.83582	5.80112	5.45081	5.54469	5.84632	6.59595	6.32204	6.7422	6.75836	0.000307196	0.000307196	0.0352668	5.84163	5.61394	6.60464	0.0436998	0.206649	0.202064
A_44_P210622	8.5849	8.48539	8.53151	8.33181	8.20436	8.10726	8.38944	8.46628	8.47557	8.34364	0.00434415	0.00434415	0.0853706	8.53393	8.21448	8.41873	0.0497981	0.112615	0.0632154
A_44_P210663	5.09146	5.31044	5.32364	5.1784	5.14373	5.26881	4.48121	4.61737	5.04766	4.84329	0.0146318	0.0146318	0.135121	5.24185	5.19698	4.74739	0.130409	0.0645804	0.249745
A_44_P210686	6.41072	6.42216	6.52054	6.03482	6.19412	6.57814	5.7562	6.04089	5.87841	6.029	0.0153316	0.0153316	0.1367	6.45114	6.26903	5.92613	0.0603748	0.2793	0.135284
A_44_P210736	6.25949	6.0861	6.07061	6.38953	6.41288	6.59206	6.39881	6.78871	6.7961	6.46747	0.0170595	0.0170595	0.141865	6.13873	6.46482	6.61277	0.104864	0.11081	0.209331
A_44_P210753	8.69159	8.5849	8.51962	8.5897	8.35624	8.23961	9.04164	9.00308	8.96482	8.62037	0.013287	0.013287	0.130945	8.5987	8.39518	8.90748	0.0868102	0.178266	0.193956
A_44_P210874	4.0598	4.24684	4.61712	3.6567	4.10912	3.99428	6.91821	5.08279	5.09862	4.773	0.042084	0.042084	0.196099	4.30792	3.92003	5.46816	0.283639	0.235173	0.978258
A_44_P211028	10.1165	9.80722	9.67245	8.16264	8.12444	9.76199	8.26571	8.08113	8.3373	8.06977	0.0114432	0.0114432	0.123225	9.86538	8.68302	8.18847	0.227641	0.934606	0.133826
A_44_P211061	4.1112	6.42542	3.83459	6.30578	4.76155	3.89199	2.0439	2.98488	2.73723	2.39696	0.0285624	0.0285624	0.169062	4.7904	4.98644	2.54074	1.4227	1.22251	0.409633
A_44_P211120	2.9305	4.31349	4.1952	4.37489	3.11761	3.49654	2.57131	2.4795	2.23492	2.93808	0.0406372	0.0406372	0.193203	3.81306	3.66301	2.55595	0.76661	0.644958	0.291645
A_44_P211774	6.2107	6.60356	6.73073	6.79779	6.88562	7.00413	6.58319	6.57137	6.44985	6.26892	0.0395254	0.0395254	0.191946	6.515	6.89585	6.46833	0.271093	0.103551	0.145962
A_44_P211992	6.40109	6.29904	6.23951	5.90358	6.28345	6.31438	6.78689	6.55298	7.00268	7.02833	0.00556435	0.00556435	0.0919248	6.31321	6.16714	6.84272	0.0817195	0.228767	0.221437
A_44_P212102	5.71111	6.06818	6.20976	5.12447	5.09028	6.04466	4.98157	4.71049	4.98838	5.00444	0.011846	0.011846	0.124981	5.99635	5.4198	4.92122	0.256964	0.541415	0.140813
A_44_P212189	6.01848	6.18499	6.26404	6.35074	6.33837	6.14616	5.84282	6.01489	5.61087	5.78614	0.00830155	0.00830155	0.108652	6.15584	6.27843	5.81368	0.125347	0.114713	0.166556
A_44_P212451	6.75903	6.31183	5.97277	6.28149	6.24659	6.42331	7.53454	6.47819	7.23367	7.16737	0.0382215	0.0382215	0.189383	6.34788	6.31713	7.10344	0.394366	0.0935952	0.446403
A_44_P212552	9.55122	10.0551	9.58044	9.48038	8.9885	9.44301	9.2982	8.97113	8.97504	9.2245	0.0329735	0.0329735	0.179698	9.72891	9.30396	9.11722	0.282834	0.273835	0.169134
A_44_P212575	3.40172	2.77405	3.297	3.08639	4.30042	4.02906	4.1957	3.82094	4.14656	4.42097	0.0479025	0.0479025	0.206028	3.15759	3.80529	4.14604	0.336255	0.637196	0.247483
A_44_P212695	14.7094	14.5452	14.6448	14.6185	14.7674	14.5239	15.0581	14.9286	15.0638	14.7841	0.0111048	0.0111048	0.121841	14.6331	14.6366	14.9587	0.0827253	0.122716	0.132066
A_44_P212708	12.8834	12.9571	12.8415	12.9262	12.953	12.9031	12.9882	13.1578	13.2469	13.0643	0.0170454	0.0170454	0.141836	12.894	12.9274	13.1143	0.0584812	0.0249889	0.112353
A_44_P212887	3.98323	3.98079	3.80827	4.85449	5.20635	5.1278	4.03244	3.4892	2.40101	4.2752	0.0246283	0.0246283	0.161132	3.92409	5.06288	3.54946	0.100317	0.184696	0.833172
A_44_P212904	2.26905	2.51324	2.22369	2.83583	3.93641	3.15893	2.80531	2.34733	2.65978	2.24036	0.0257211	0.0257211	0.163245	2.33533	3.31039	2.5132	0.155738	0.565706	0.263797
A_44_P212922	5.70749	5.99849	6.0267	6.60698	6.19828	5.08974	4.43985	4.67484	4.45361	4.56404	0.00493276	0.00493276	0.0883116	5.91089	5.965	4.53309	0.176719	0.785064	0.109638
A_44_P213237	4.31175	4.44502	4.62471	5.06964	4.69991	4.81197	5.04414	5.3801	5.10552	5.23605	0.00203011	0.00203011	0.0690308	4.46049	4.8605	5.19145	0.157055	0.189583	0.149065
A_44_P213304	2.11927	2.15873	2.07749	2.14312	2.13721	2.93895	2.85764	2.68288	2.6874	3.40365	0.0435552	0.0435552	0.198505	2.1185	2.40643	2.90789	0.0406278	0.461189	0.340367
A_44_P213336	8.80218	8.55933	8.57443	7.95561	7.817	8.21599	8.14676	8.23129	8.35304	8.27197	0.00246857	0.00246857	0.0712744	8.64531	7.9962	8.25076	0.136063	0.202572	0.0858426
A_44_P213363	4.99189	4.87929	5.18492	5.44796	5.14049	5.40359	4.49374	4.19402	4.46351	4.94804	0.00834026	0.00834026	0.108707	5.0187	5.33068	4.52483	0.154569	0.166196	0.312663
A_44_P213524	7.80601	7.75434	7.69765	7.75227	8.18245	7.80093	7.51606	7.7109	7.43631	7.48515	0.0382419	0.0382419	0.189438	7.75266	7.91188	7.53711	0.0541994	0.235576	0.120426
A_44_P213560	2.03397	2.07609	2.28839	2.86707	4.04617	2.95444	2.91215	6.75122	7.04286	4.49828	0.0427332	0.0427332	0.19717	2.13281	3.28923	5.30113	0.136366	0.656987	1.95688
A_44_P213875	2.10958	2.20242	2.14537	2.10822	3.13488	3.24071	3.48339	2.6226	3.66171	3.49617	0.0351373	0.0351373	0.184019	2.15246	2.82793	3.31597	0.046826	0.625535	0.469324
A_44_P213963	4.46757	4.55135	4.47023	4.94852	4.98393	4.80479	4.23377	4.71244	4.73339	4.65635	0.037471	0.037471	0.188148	4.49638	4.91241	4.58399	0.0476209	0.094871	0.235733
A_44_P214017	3.37366	2.09072	2.04804	2.75055	2.10701	2.03678	3.10855	3.71847	3.5697	3.36055	0.0352166	0.0352166	0.184019	2.50414	2.29811	3.43932	0.75333	0.393389	0.264914
A_44_P214111	3.1803	2.08527	2.27721	2.06278	3.38417	2.10112	6.49801	6.53549	4.28662	4.89059	0.00391174	0.00391174	0.0828071	2.51426	2.51602	5.55268	0.584736	0.752082	1.14029
A_44_P214121	11.4235	11.263	11.0429	11.0085	10.9443	10.7202	11.3822	11.4419	11.2124	11.1128	0.0347947	0.0347947	0.183281	11.2432	10.891	11.2873	0.191068	0.151381	0.151643
A_44_P214379	7.16517	7.14002	6.99979	6.7422	6.77458	6.71055	7.24929	7.21053	7.27388	7.15387	5.30011e-05	5.30011e-05	0.0174767	7.10166	6.74244	7.22189	0.0891135	0.0320145	0.05231
A_44_P214512	2.52395	2.06393	2.00748	2.28871	2.03994	2.04991	2.95806	2.99495	3.26023	2.63483	0.00388633	0.00388633	0.0827187	2.19845	2.12619	2.96202	0.283298	0.140838	0.256311
A_44_P215112	8.92829	8.93229	8.8952	8.97538	8.79649	8.78021	8.99021	9.03104	8.99748	8.99571	0.0345751	0.0345751	0.183165	8.9186	8.85069	9.00361	0.0203578	0.108287	0.0185449
A_44_P215148	3.20607	2.72986	4.5905	3.65994	3.08639	3.69132	5.23397	4.88512	4.57117	5.20754	0.0170802	0.0170802	0.141893	3.50881	3.47922	4.97445	0.96656	0.340558	0.312141
A_44_P215191	11.8841	11.7542	11.8233	11.9373	11.9907	12.0525	12.2773	12.0888	11.987	12.0703	0.0149594	0.0149594	0.135878	11.8205	11.9935	12.1059	0.0649915	0.0576742	0.122584
A_44_P215393	7.27241	6.72094	6.37792	6.31924	6.41782	6.59928	7.4125	7.4312	7.69543	7.60706	0.00278773	0.00278773	0.0741234	6.79043	6.44545	7.53655	0.451275	0.142051	0.137479
A_44_P215447	3.87147	3.96209	3.99716	3.35807	3.7473	3.82329	4.46868	3.93432	4.61492	4.46422	0.0148311	0.0148311	0.135325	3.94357	3.64289	4.37053	0.0648588	0.249563	0.299121
A_44_P215539	4.15014	4.44446	4.33571	4.72545	4.71607	4.75091	4.70682	4.63479	4.93391	4.78518	0.0028361	0.0028361	0.0743572	4.31011	4.73081	4.76518	0.148819	0.0180265	0.128165
A_44_P215544	9.58832	9.4738	9.27384	8.46347	8.43704	9.28104	8.50705	8.21891	8.66019	8.57998	0.0112037	0.0112037	0.122529	9.44532	8.72718	8.49153	0.159158	0.479839	0.192207
A_44_P215575	5.41557	5.23436	5.48402	5.91377	5.36339	5.60026	6.34401	6.24378	6.52961	6.35304	0.000409122	0.000409122	0.0401612	5.37798	5.62581	6.36761	0.129004	0.276078	0.118812
A_44_P215720	9.45233	9.32328	9.37163	7.50301	7.41498	9.05407	7.89322	7.42742	7.70935	7.45774	0.00758894	0.00758894	0.105261	9.38241	7.99069	7.62193	0.0651988	0.921969	0.22063
A_44_P215744	4.47293	4.07603	4.12894	4.07902	3.68057	4.7018	5.0654	4.54241	5.18829	5.05978	0.032511	0.032511	0.178904	4.22597	4.1538	4.96397	0.215505	0.514706	0.287226
A_44_P215788	12.0597	12.0222	12.035	12.3227	12.1766	12.1854	12.1832	12.2178	12.2451	12.337	0.0072334	0.0072334	0.10297	12.039	12.2282	12.2458	0.0191012	0.0819402	0.065875
A_44_P215974	4.62153	4.15868	4.33598	4.61104	4.6018	4.32807	5.12646	5.17237	5.06348	5.06348	0.000896998	0.000896998	0.0540985	4.37207	4.51364	5.10645	0.233524	0.160769	0.0530399
A_44_P216658	3.13317	2.97129	2.87837	2.65441	2.60006	2.74433	2.41374	2.65701	2.53803	2.32189	0.00315714	0.00315714	0.0769221	2.99428	2.66627	2.48267	0.128947	0.0728652	0.146129
A_44_P216903	8.32945	8.26051	8.39489	8.3088	8.01326	8.42296	7.94251	7.81394	8.10726	8.03486	0.031854	0.031854	0.176834	8.32828	8.24834	7.97464	0.0672011	0.211433	0.126585
A_44_P216920	5.16226	5.00952	5.36057	5.24106	5.0482	5.16789	6.05771	5.71962	5.85331	5.43305	0.00762645	0.00762645	0.105493	5.17745	5.15238	5.76592	0.176015	0.0973576	0.261866
A_44_P217383	5.7529	5.91087	5.74715	5.85568	6.07613	5.7086	6.20653	5.97853	6.5849	6.44339	0.0295241	0.0295241	0.171561	5.80364	5.88014	6.30334	0.0929076	0.184982	0.266935
A_44_P217471	1.99379	1.98798	1.98517	1.96402	1.96424	1.96656	1.98994	1.9781	1.9712	1.95835	0.0372385	0.0372385	0.187624	1.98898	1.96494	1.9744	0.0043989	0.00140922	0.0132025
A_44_P217662	2.01233	2.02823	1.9199	2.26313	3.05392	2.62297	2.35861	2.56252	2.57366	2.57958	0.0186958	0.0186958	0.145958	1.98682	2.64668	2.51859	0.0584965	0.395927	0.106888
A_44_P217821	7.15231	7.20513	7.27274	7.13492	7.07992	7.05321	6.78089	7.06472	6.7261	6.94547	0.0139835	0.0139835	0.133151	7.21006	7.08935	6.8793	0.0603645	0.0416661	0.154827
A_44_P217942	3.4605	3.58083	2.9777	3.60409	3.60173	3.30977	2.9632	2.66533	2.81798	2.63652	0.00648657	0.00648657	0.0982517	3.33968	3.5052	2.77076	0.319205	0.169249	0.150995
A_44_P217967	6.18666	6.1951	6.11647	4.55135	4.46576	6.24391	4.46705	4.35727	4.83912	4.54011	0.0188289	0.0188289	0.146068	6.16608	5.08701	4.55089	0.0431662	1.00282	0.206325
A_44_P218263	9.39798	9.54686	9.08958	8.73661	8.63275	8.94824	8.68799	8.68359	9.01895	8.75426	0.00902734	0.00902734	0.111931	9.34481	8.77253	8.7862	0.233234	0.160787	0.158498
A_44_P218341	4.82155	4.39041	4.81244	4.94488	4.45982	4.92336	4.20101	3.38239	3.74997	4.28006	0.020084	0.020084	0.148914	4.6748	4.77602	3.90336	0.246332	0.274051	0.418504
A_44_P218490	10.2133	10.5528	10.652	10.642	10.6062	11.1251	10.2546	10.3627	10.1721	10.356	0.0422668	0.0422668	0.196334	10.4727	10.7911	10.2863	0.230066	0.289804	0.090785
A_44_P219055	6.2855	6.22437	6.12342	6.05097	6.3815	6.34012	7.18559	6.84967	7.42246	7.48946	0.000597012	0.000597012	0.0467556	6.2111	6.25753	7.23679	0.0818489	0.180082	0.289136
A_44_P219228	3.09599	3.2371	3.03487	2.73668	3.00134	2.64322	3.62511	3.89867	3.39202	3.3218	0.00518307	0.00518307	0.0900474	3.12265	2.79375	3.5594	0.103714	0.185759	0.260699
A_44_P219402	6.8376	6.97721	6.59595	7.19179	6.92555	6.80713	7.26804	7.09044	7.10085	7.24708	0.0497627	0.0497627	0.208018	6.80358	6.97483	7.17661	0.192893	0.197011	0.0939691
A_44_P219454	6.10968	5.98833	6.00924	6.31406	6.27802	6.15464	6.36825	6.28119	6.53129	6.5308	0.0040167	0.0040167	0.0832001	6.03575	6.24891	6.42788	0.0648717	0.0836059	0.124314
A_44_P219458	2.14164	2.26965	2.71162	2.75478	3.17122	3.10497	2.13452	2.13176	2.12092	2.13914	0.00203322	0.00203322	0.0690308	2.3743	3.01032	2.13158	0.299053	0.223772	0.00773263
A_44_P219774	8.70853	8.98575	8.7982	8.51292	8.53931	8.52196	8.62433	8.88779	8.96402	8.91027	0.0237554	0.0237554	0.159158	8.83083	8.52473	8.8466	0.141464	0.0134147	0.151597
A_44_P219811	7.48621	7.48795	7.70328	7.48423	7.41769	7.58907	7.30346	7.19269	7.23711	7.17378	0.00360084	0.00360084	0.080588	7.55915	7.497	7.22676	0.124826	0.0864031	0.0576106
A_44_P219915	10.7273	10.8298	10.5888	10.8848	10.5781	10.8032	10.9182	10.9115	11.0844	10.9908	0.0448061	0.0448061	0.200585	10.7153	10.7554	10.9762	0.120907	0.158875	0.0805656
A_44_P219921	10.6498	10.3639	10.4707	10.6412	10.5756	10.7523	10.7404	10.879	10.9985	10.8817	0.00945428	0.00945428	0.114553	10.4948	10.6564	10.8749	0.144496	0.0893308	0.105577
A_44_P219972	10.8485	10.8098	10.8868	10.3975	10.6815	10.5829	10.4661	10.6328	10.5682	10.697	0.0178458	0.0178458	0.143614	10.8483	10.554	10.591	0.0385037	0.144224	0.0985122
A_44_P220283	5.81854	4.56943	4.64226	4.58365	4.73266	4.65191	5.43683	5.90181	5.42098	5.93299	0.0390595	0.0390595	0.191076	5.01008	4.65607	5.67315	0.701097	0.07459	0.282396
A_44_P220316	4.19866	4.42327	4.73266	2.82979	2.65156	4.74955	2.40794	2.5722	2.31945	2.42557	0.0132961	0.0132961	0.130945	4.45153	3.4103	2.43129	0.268119	1.16324	0.104789
A_44_P220394	13.8508	13.8297	13.8357	14.0215	14.0469	13.9504	14.1513	13.9636	14.1084	14.0403	0.00482219	0.00482219	0.0881241	13.8387	14.0063	14.0659	0.0108622	0.0500649	0.082098
A_44_P220410	14.3964	14.454	14.4293	14.2896	14.3854	14.3288	14.4827	14.4336	14.5307	14.4242	0.0156539	0.0156539	0.137641	14.4266	14.3346	14.4678	0.0288743	0.0481914	0.0491665
A_44_P220617	5.87213	5.68516	5.67062	5.16091	5.58494	5.22124	6.64541	6.69851	6.51761	6.44958	4.03126e-05	4.03126e-05	0.0150814	5.74264	5.32236	6.57778	0.112378	0.22939	0.11432
A_44_P220647	5.14194	5.07237	4.914	5.67523	5.94316	5.28634	5.10174	5.25764	5.46532	5.5688	0.046929	0.046929	0.204149	5.04277	5.63491	5.34838	0.11682	0.330258	0.209224
A_44_P220861	7.58206	7.7909	7.76119	8.04146	7.99484	8.47974	8.40702	8.25111	8.04832	8.24024	0.0160097	0.0160097	0.13861	7.71138	8.17202	8.23667	0.11298	0.267513	0.146875
A_44_P220888	6.10573	6.13029	6.2884	6.04609	6.31799	6.38087	6.77935	6.60717	6.7535	6.28642	0.0345747	0.0345747	0.183165	6.1748	6.24832	6.60661	0.0991379	0.177933	0.226524
A_44_P221056	9.60519	9.68516	9.65404	9.72939	9.70229	9.66226	9.95118	10.0145	10.0101	9.85575	0.000311326	0.000311326	0.0355402	9.64813	9.69798	9.95788	0.0403141	0.0337739	0.0739527
A_44_P221217	9.22693	9.22773	9.39384	9.33008	9.34665	9.2432	9.51353	9.70676	9.58075	9.48079	0.0057981	0.0057981	0.0934507	9.28283	9.30664	9.57046	0.0961386	0.0555638	0.099941
A_44_P221796	7.30144	7.61882	7.53707	7.69316	7.97275	7.68151	7.82652	7.83192	7.79526	7.79474	0.0242583	0.0242583	0.159864	7.48577	7.78247	7.81211	0.164787	0.164888	0.0198812
A_44_P222112	2.69534	3.34243	3.87981	3.47256	3.23871	3.18244	4.21239	4.1385	4.01587	4.63076	0.0164391	0.0164391	0.139814	3.30586	3.29791	4.24938	0.593082	0.153849	0.266858
A_44_P222238	6.27539	5.98348	6.29769	5.69093	5.84096	5.82663	7.26042	6.71679	6.49043	6.06912	0.0386628	0.0386628	0.190066	6.18552	5.78617	6.63419	0.175324	0.0827908	0.496306
A_44_P222256	13.5482	13.5983	13.6231	13.6413	13.6092	13.7925	13.5811	13.3557	13.3034	13.4309	0.0236248	0.0236248	0.158959	13.5899	13.681	13.4178	0.0381598	0.0978726	0.120808
A_44_P222371	8.42223	8.39865	8.47588	8.48072	8.64574	8.53562	8.72827	8.95017	8.7194	8.69451	0.00507645	0.00507645	0.0893019	8.43225	8.55403	8.77308	0.0395792	0.0840331	0.118916
A_44_P222412	3.57464	4.16381	3.88106	2.89125	2.58049	3.59486	2.9133	2.26232	2.39022	2.72462	0.00797951	0.00797951	0.106566	3.87317	3.0222	2.57261	0.294664	0.51971	0.29929
A_44_P222447	2.30921	1.92716	1.98871	2.13427	1.91613	2.66882	3.22813	2.91356	3.14356	2.79984	0.00462816	0.00462816	0.0872395	2.07502	2.23974	3.02127	0.205132	0.387275	0.198645
A_44_P222481	7.47547	7.91873	7.88473	7.66225	7.99519	7.73433	8.13824	8.46836	8.09659	8.12114	0.0352962	0.0352962	0.184116	7.75964	7.79726	8.20608	0.24669	0.175165	0.175685
A_44_P222566	12.5605	12.9061	12.7489	12.6671	12.7069	13.0545	12.54	12.4205	12.3813	12.3087	0.027369	0.027369	0.166111	12.7385	12.8095	12.4127	0.173016	0.213071	0.0967066
A_44_P222616	2.53248	2.16456	2.41613	2.11708	3.04682	2.13721	3.34218	2.92385	3.32565	3.06439	0.0259386	0.0259386	0.163484	2.37106	2.4337	3.16402	0.188058	0.531069	0.204508
A_44_P222673	10.1564	10.1435	10.3385	10.3748	10.499	10.54	10.2923	10.2923	10.189	10.0862	0.0201688	0.0201688	0.149016	10.2128	10.4713	10.215	0.10904	0.0860145	0.0986581
A_44_P222786	9.50723	9.40045	9.38114	9.25369	9.13817	9.10926	9.38597	9.25967	9.36855	9.34032	0.00499947	0.00499947	0.0889971	9.42961	9.16704	9.33863	0.0679112	0.0764229	0.0558981
A_44_P222855	10.0804	9.73346	9.77441	8.83981	8.78703	9.5091	9.0811	8.99305	9.19197	8.914	0.0065862	0.0065862	0.098786	9.86275	9.04531	9.04503	0.189587	0.402516	0.119393
A_44_P222954	7.31279	7.18409	7.27216	7.34619	7.27305	7.67505	7.70007	8.08549	7.93317	7.80242	0.0035601	0.0035601	0.080588	7.25635	7.43143	7.88029	0.06579	0.214126	0.166781
A_44_P223252	12.2718	12.2926	12.3326	12.2981	12.4484	12.4255	12.5794	12.4948	12.5392	12.4096	0.0135405	0.0135405	0.13171	12.299	12.3907	12.5058	0.0308873	0.0809483	0.0728104
A_44_P224459	4.17341	3.37098	4.66108	4.17719	4.29776	4.09383	5.46421	5.17431	5.68178	5.42489	0.00328064	0.00328064	0.0776953	4.06849	4.18959	5.4363	0.651417	0.102526	0.208013
A_44_P224466	10.4567	10.4927	10.1925	9.76154	9.40429	10.1374	9.42436	9.49393	9.42285	9.57354	0.00314491	0.00314491	0.0769221	10.3806	9.76773	9.47867	0.163912	0.366575	0.0714139
A_44_P224547	8.29913	8.35651	8.26653	8.40052	8.13547	8.25111	8.81903	8.58356	8.92829	8.7342	0.00148036	0.00148036	0.061719	8.30739	8.26237	8.76627	0.0455545	0.132883	0.145429
A_44_P224566	5.98018	5.87365	5.9639	5.56488	5.30178	5.79422	5.37264	5.47476	5.25409	4.69447	0.0236159	0.0236159	0.158952	5.93925	5.55363	5.19899	0.0573878	0.246412	0.348222
A_44_P224696	3.51554	4.02988	3.62755	4.46668	4.80367	5.54864	4.15815	4.40014	3.47428	4.18131	0.0231341	0.0231341	0.157825	3.72432	4.93966	4.05347	0.270482	0.553653	0.40122
A_44_P224752	5.89664	5.40924	5.20977	5.11576	5.01155	5.18809	6.55298	5.4296	6.16395	6.14499	0.0274944	0.0274944	0.1665	5.50522	5.10513	6.07288	0.353349	0.0887481	0.468261
A_44_P224911	8.16948	7.72363	7.50301	7.36213	7.45774	7.68442	8.44509	8.62149	8.63115	8.54908	0.000716037	0.000716037	0.0501719	7.79871	7.50143	8.5617	0.33952	0.165525	0.0859396
A_44_P224991	9.31611	9.03458	8.98617	7.53775	7.60921	8.87439	7.8427	7.53454	7.81718	7.73018	0.00954476	0.00954476	0.114956	9.11229	8.00711	7.73115	0.178166	0.751934	0.139644
A_44_P225027	3.57908	3.48982	3.74927	3.99208	4.32381	3.48375	4.62822	4.67254	4.95936	4.7732	0.0014466	0.0014466	0.0612551	3.60606	3.93321	4.75833	0.131816	0.423108	0.147107
A_44_P225097	12.2887	12.2601	12.1801	12.3723	12.306	12.362	12.3503	12.4063	12.4735	12.3701	0.0135765	0.0135765	0.131717	12.243	12.3468	12.4	0.0562932	0.0356611	0.0541618
A_44_P225122	10.1846	10.0396	9.85457	9.45331	9.48972	10.0844	10.3402	10.1259	10.3535	10.2644	0.0274033	0.0274033	0.16617	10.0263	9.6758	10.271	0.165436	0.354309	0.104387
A_44_P225129	5.78867	5.36275	5.29613	5.46906	5.1454	5.31574	5.10312	5.03186	4.96303	5.05798	0.0306114	0.0306114	0.173875	5.48252	5.31007	5.039	0.267217	0.161905	0.0585791
A_44_P225227	2.09401	2.15118	2.74928	2.08184	2.14057	2.10676	2.59335	2.57664	2.90876	2.88334	0.0215418	0.0215418	0.152904	2.33149	2.10972	2.74053	0.362945	0.029476	0.180015
A_44_P225239	7.81619	7.54708	7.66603	6.53327	6.17015	7.64994	6.48475	5.96465	6.47743	6.21519	0.0142968	0.0142968	0.134496	7.67644	6.78445	6.28551	0.134856	0.771213	0.247944
A_44_P225353	9.45416	9.53441	9.54536	9.87141	9.71558	9.90775	9.72588	9.40626	9.61776	9.62723	0.0190868	0.0190868	0.146712	9.51131	9.83158	9.59428	0.0497956	0.102088	0.134545
A_44_P225364	16.1826	16.1605	16.2793	15.9669	16.0929	15.9763	16.1697	16.2232	16.2586	16.0828	0.0216678	0.0216678	0.153411	16.2075	16.012	16.1836	0.0631734	0.0702052	0.0764943
A_44_P225409	4.6447	4.93461	5.07935	4.74098	4.14227	5.05479	5.81722	5.2936	5.72191	5.60763	0.0109941	0.0109941	0.121245	4.88622	4.64601	5.61009	0.221333	0.463613	0.227726
A_44_P225647	2.19752	2.3515	2.58644	2.2668	2.26215	2.18447	2.97978	2.77981	2.98214	2.46617	0.0140782	0.0140782	0.133427	2.37849	2.2378	2.80198	0.195859	0.0462447	0.243127
A_44_P225681	7.46699	7.38225	7.39614	7.29913	7.23561	7.26804	7.40354	7.50048	7.65258	7.42777	0.020112	0.020112	0.148914	7.41513	7.26759	7.49609	0.0454496	0.0317614	0.112164
A_44_P226029	10.0062	10.1025	10.0697	9.91001	10.054	10.0227	9.72485	9.58869	9.83355	9.89855	0.0129224	0.0129224	0.129799	10.0595	9.99558	9.76141	0.048972	0.0757344	0.135622
A_44_P226142	2.20776	2.30535	2.53022	2.768	2.78979	3.21694	2.56893	2.89881	2.71371	3.00301	0.0239647	0.0239647	0.159556	2.34778	2.92491	2.79612	0.165361	0.253139	0.193008
A_44_P226162	5.88465	5.8096	5.66093	5.77826	5.85524	5.56555	6.22955	6.0301	6.34401	6.16859	0.00433858	0.00433858	0.0853435	5.78506	5.73302	6.19306	0.113862	0.150048	0.130733
A_44_P226832	12.0573	11.7903	11.6367	10.8371	11.2142	11.211	10.9175	10.9264	11.0548	10.8954	0.000627709	0.000627709	0.0470666	11.8281	11.0874	10.9485	0.212827	0.216774	0.0720454
A_44_P227010	4.58176	4.92317	4.89617	4.39442	4.78446	4.57748	5.46043	5.24134	5.46173	5.74523	0.00135708	0.00135708	0.060393	4.80036	4.58545	5.47718	0.189798	0.195141	0.206551
A_44_P227361	9.65159	9.6998	9.65738	9.80782	10.1133	9.81435	9.7308	9.67578	9.71463	9.70459	0.0332733	0.0332733	0.180422	9.66959	9.91182	9.70645	0.0263238	0.174517	0.0231212
A_44_P227421	11.6948	11.5419	11.6415	11.1268	11.0433	11.6229	11.1259	10.976	11.3973	11.0513	0.048949	0.048949	0.206945	11.6261	11.2644	11.1376	0.0775977	0.313289	0.183626
A_44_P227483	2.31473	1.89345	2.4023	1.89559	1.902	2.08933	2.79605	3.46654	2.72208	2.73346	0.00643341	0.00643341	0.0979961	2.20349	1.96231	2.92953	0.272054	0.110055	0.359475
A_44_P228177	6.18574	6.08803	6.17015	5.97508	5.74879	6.0191	6.3932	6.53643	6.78465	6.30522	0.00532569	0.00532569	0.091016	6.14797	5.91432	6.50487	0.0524958	0.145037	0.209447
A_44_P228313	10.6272	10.7009	10.631	10.7648	10.6844	10.6085	10.8909	10.9485	10.8408	10.8967	0.0012709	0.0012709	0.0595104	10.653	10.6859	10.8942	0.0414846	0.0781794	0.0440161
A_44_P228403	5.58614	5.32685	5.45027	5.53803	5.35587	5.22506	5.58562	5.73454	5.79549	5.75379	0.018262	0.018262	0.144426	5.45442	5.37299	5.71736	0.129693	0.157189	0.0914381
A_44_P228806	2.60624	2.48837	2.82612	2.34541	2.3396	2.31233	2.2837	2.47445	2.22187	2.22369	0.0170279	0.0170279	0.141806	2.64024	2.33245	2.30093	0.171425	0.0176602	0.119194
A_44_P228995	6.07904	6.29175	6.05809	5.45464	5.75262	5.71667	6.3183	6.1399	6.05274	5.78007	0.0234662	0.0234662	0.158469	6.14296	5.64131	6.07275	0.129283	0.162658	0.224252
A_44_P229451	8.63885	8.47805	8.28555	8.12576	7.98417	7.52597	7.96003	7.96401	8.07882	8.22134	0.0267245	0.0267245	0.164642	8.46748	7.87864	8.05605	0.176888	0.313511	0.123197
A_44_P229537	7.09274	7.26584	6.96955	7.42946	7.50511	8.0173	7.62257	7.34733	7.52953	7.39125	0.0377936	0.0377936	0.188833	7.10938	7.65062	7.47267	0.148848	0.319797	0.126548
A_44_P229540	5.92824	5.83289	5.69363	6.17015	6.34063	6.28442	6.28303	6.18744	6.30647	6.13658	0.00101459	0.00101459	0.0547636	5.81825	6.26506	6.22838	0.117988	0.0868731	0.0799767
A_44_P229661	10.9819	10.9224	10.8937	10.8707	10.8445	10.8637	11.0299	10.9371	11.0614	10.9352	0.0291171	0.0291171	0.170586	10.9327	10.8596	10.9909	0.0450155	0.013552	0.0645146
A_44_P229719	5.56224	5.3419	5.70691	5.53599	5.86096	5.86837	6.43359	6.16123	6.63634	6.30309	0.00163269	0.00163269	0.0636094	5.53702	5.75511	6.38356	0.183803	0.189796	0.201915
A_44_P229931	1.9925	2.06834	2.41627	2.59809	3.55114	1.98727	3.92747	3.53863	3.37525	3.54626	0.0131204	0.0131204	0.13048	2.15904	2.71217	3.5969	0.225978	0.788149	0.234067
A_44_P230712	8.56699	8.65994	8.66985	8.80706	8.79913	8.7677	8.75676	8.69889	8.74808	8.86787	0.0210163	0.0210163	0.151705	8.63226	8.7913	8.7679	0.0567419	0.0208202	0.0713544
A_44_P231283	7.7452	7.69721	7.77349	7.76773	7.96137	7.96573	7.66521	7.43631	7.69023	7.60293	0.0157154	0.0157154	0.13787	7.73863	7.89828	7.59867	0.038561	0.113077	0.114293
A_44_P231357	11.8437	11.8166	11.8158	11.6578	11.599	11.5207	11.7542	11.8567	11.8022	11.5788	0.0356388	0.0356388	0.184699	11.8254	11.5925	11.7479	0.0158638	0.0687535	0.120301
A_44_P231399	13.4862	13.3418	13.4203	13.5422	13.5084	13.1564	13.7981	13.815	13.791	13.6034	0.0181019	0.0181019	0.144134	13.4161	13.4024	13.7519	0.0722954	0.213633	0.0995129
A_44_P231409	10.178	10.3006	9.97618	10.2689	10.3986	9.72876	10.6451	10.6339	10.6334	10.4616	0.0411524	0.0411524	0.194144	10.1516	10.1321	10.5935	0.163823	0.355255	0.0880932
A_44_P231439	5.75407	5.48503	5.66722	5.86743	5.83207	5.75904	6.04593	5.84257	5.82226	5.95308	0.0277529	0.0277529	0.167198	5.63544	5.81951	5.91596	0.137306	0.0552749	0.103982
A_44_P231497	8.04528	7.75378	7.83782	7.79121	7.63903	7.81718	8.266	8.12296	8.40455	7.88774	0.0365747	0.0365747	0.186405	7.87896	7.74914	8.17031	0.150041	0.0962404	0.220689
A_44_P231534	14.4054	14.5215	14.5452	14.5908	14.6991	14.6379	14.7289	14.663	14.5719	14.5874	0.0452887	0.0452887	0.201624	14.4907	14.6426	14.6378	0.0747966	0.054339	0.0726216
A_44_P231657	9.01391	9.06584	9.12765	9.17312	9.16803	9.19538	9.25604	9.24121	9.31146	9.38681	0.00243283	0.00243283	0.0712744	9.06913	9.17884	9.29888	0.0569447	0.0145448	0.0659568
A_44_P231689	9.6595	9.51436	9.51314	9.4286	9.36367	9.28496	9.78577	9.82788	9.83848	9.48014	0.0179232	0.0179232	0.143882	9.56233	9.35908	9.73307	0.084149	0.0719285	0.170148
A_44_P231724	11.9449	11.9683	12.0292	11.9955	12.1308	11.8537	12.1785	12.3826	12.3854	12.0734	0.0399969	0.0399969	0.192364	11.9808	11.9934	12.255	0.0435645	0.138564	0.155069
A_44_P231737	10.6621	10.6215	10.7648	10.0858	9.98035	10.7268	10.1025	9.83654	10.1737	9.96743	0.024924	0.024924	0.162077	10.6828	10.2643	10.02	0.0738933	0.403958	0.149273
A_44_P231976	2.42942	2.01479	3.82476	3.4388	2.24334	2.61131	4.23172	4.07326	4.23088	3.86453	0.033786	0.033786	0.181652	2.75632	2.76448	4.1001	0.948237	0.612274	0.173822
A_44_P231994	6.00854	6.11253	6.35101	7.08476	6.5506	6.66115	6.01562	6.46259	5.7562	6.30976	0.0369076	0.0369076	0.187062	6.15736	6.7655	6.13604	0.175583	0.281958	0.313894
A_44_P232113	10.6434	10.6054	10.9028	9.33268	9.37511	10.3428	9.35472	9.14988	9.45331	9.4104	0.00266491	0.00266491	0.0723944	10.7172	9.68352	9.34208	0.161823	0.571323	0.134339
A_44_P232255	5.87531	5.64559	5.86642	5.65742	5.82741	6.11959	7.34812	6.89048	7.41831	7.47631	7.34274e-05	7.34274e-05	0.0204026	5.79577	5.86814	7.2833	0.13014	0.23376	0.267074
A_44_P232285	10.9611	10.914	10.8549	10.5734	10.2918	10.8463	10.4058	10.2966	10.3493	10.4446	0.00872827	0.00872827	0.111127	10.91	10.5705	10.3741	0.0531746	0.277286	0.0648002
A_44_P232294	5.23785	5.25409	5.54091	5.74449	5.66866	5.65666	5.73486	5.56768	5.40034	5.54116	0.0381246	0.0381246	0.189358	5.34428	5.68994	5.56101	0.170473	0.0476218	0.137207
A_44_P232365	2.23797	2.03329	2.43597	1.99686	2.00011	2.00295	2.9223	3.42095	3.0134	2.92949	0.00030535	0.00030535	0.0352668	2.23574	1.99997	3.07153	0.201347	0.00304674	0.236584
A_44_P232585	3.14001	2.27581	3.60038	2.2104	2.24512	3.03853	3.60409	3.48612	3.40422	3.73947	0.0477603	0.0477603	0.205621	3.0054	2.49801	3.55848	0.672466	0.468421	0.145912
A_44_P232642	7.62608	7.72808	7.67222	7.9755	7.95077	7.70387	8.06772	8.00881	8.37139	7.9653	0.0191085	0.0191085	0.146712	7.67546	7.87671	8.10331	0.0510776	0.150196	0.183585
A_44_P233147	8.33522	8.31203	8.21437	7.96165	7.92552	8.26193	8.08485	7.95592	7.9086	7.86895	0.0243742	0.0243742	0.160079	8.28721	8.0497	7.95458	0.0641371	0.184681	0.0938429
A_44_P233450	5.60431	5.38749	5.44363	5.33621	5.3033	5.53138	5.76961	5.60496	5.90883	5.9849	0.0112729	0.0112729	0.122816	5.47848	5.3903	5.81708	0.112533	0.123287	0.167162
A_44_P233712	2.47689	2.94189	2.33171	3.08015	2.74859	4.25744	7.30549	6.70606	5.97806	6.03058	0.000138264	0.000138264	0.0245288	2.5835	3.36206	6.50505	0.318751	0.792943	0.62821
A_44_P233932	9.93936	9.79991	9.87972	8.3091	9.53896	8.6898	8.92893	9.50625	9.63435	9.00279	0.04959	0.04959	0.207665	9.873	8.84595	9.26808	0.0699645	0.629626	0.354157
A_44_P233956	5.59699	5.53186	5.58306	5.276	5.77118	5.16349	5.76152	5.91277	5.86072	5.85495	0.0360746	0.0360746	0.185313	5.57063	5.40356	5.84749	0.0342975	0.3233	0.0629392
A_44_P233988	6.36725	6.51002	6.45879	6.4868	6.52879	6.26549	6.55353	6.74673	6.86367	6.7942	0.0182701	0.0182701	0.144426	6.44535	6.42703	6.73953	0.0723271	0.141461	0.132975
A_44_P234104	7.51187	7.42422	7.29889	6.97656	7.08657	6.84468	7.15503	7.35249	7.42917	7.20054	0.00718457	0.00718457	0.102916	7.41166	6.96927	7.28431	0.107044	0.121111	0.128276
A_44_P234257	10.8841	10.7904	10.9913	10.2806	10.3283	10.9308	10.417	10.255	10.4637	10.3633	0.0393843	0.0393843	0.191748	10.8886	10.5132	10.3747	0.100516	0.362446	0.0897324
A_44_P234323	2.03632	2.09745	2.72235	6.62207	3.57153	3.99327	3.56698	4.25823	3.78904	3.06397	0.0474099	0.0474099	0.205016	2.28537	4.72896	3.66956	0.379664	1.65299	0.496006
A_44_P234378	11.396	11.3569	11.2728	11.1151	11.1557	11.1513	11.3081	11.1724	11.3097	11.1938	0.0133409	0.0133409	0.131087	11.3419	11.1407	11.246	0.0629852	0.0222675	0.0731627
A_44_P234399	5.12385	5.03849	5.14627	5.01517	5.28543	5.01993	5.42929	5.21968	5.33132	5.33258	0.0368105	0.0368105	0.18695	5.10287	5.10684	5.32822	0.0568706	0.154676	0.085681
A_44_P234420	6.73168	6.84177	6.80314	6.60577	6.57382	6.62401	6.91766	6.88844	7.24334	6.87762	0.0123801	0.0123801	0.127625	6.7922	6.6012	6.98177	0.055858	0.0254043	0.175204
A_44_P234490	7.42508	7.25527	7.02527	6.48834	6.55974	6.85079	6.56791	6.30495	6.49937	6.2449	0.00150465	0.00150465	0.061719	7.23521	6.63295	6.40428	0.200659	0.191996	0.153933
A_44_P234500	11.3761	11.3988	11.3056	10.4804	10.5116	11.1319	10.2055	10.279	10.2976	10.397	0.000809984	0.000809984	0.0522015	11.3601	10.708	10.2948	0.0485813	0.367478	0.0789003
A_44_P234735	8.87871	8.95226	8.95311	9.13664	9.22939	9.04837	9.16173	9.34141	9.53639	9.18826	0.016019	0.016019	0.138631	8.92803	9.13813	9.30695	0.042707	0.0905202	0.172246
A_44_P235591	5.9847	5.73508	5.77741	5.45658	5.61358	5.31185	5.79455	5.87385	5.9233	5.55602	0.0360798	0.0360798	0.185313	5.83239	5.46067	5.78693	0.133585	0.150906	0.16282
A_44_P235654	2.07696	1.96649	1.99845	2.3366	1.95687	2.01077	2.4307	2.88721	2.44701	2.59587	0.00732321	0.00732321	0.102981	2.01397	2.10141	2.5902	0.0568497	0.205452	0.211497
A_44_P235729	2.17229	2.21167	2.43399	3.69709	3.14975	3.29404	2.99788	2.35479	2.51544	2.18012	0.00466848	0.00466848	0.0873512	2.27265	3.38029	2.51206	0.141106	0.28368	0.351635
A_44_P235767	6.61925	6.34634	6.34352	6.49556	6.48423	6.35543	7.02982	6.8875	7.13966	6.85539	0.00106811	0.00106811	0.055651	6.43637	6.44507	6.97809	0.158387	0.0778382	0.131708
A_44_P235815	10.2777	10.1971	10.1544	9.88217	9.83958	9.96993	9.88427	9.82087	9.89198	9.69895	0.000781145	0.000781145	0.0522015	10.2097	9.89723	9.82402	0.0626279	0.0664639	0.089259
A_44_P236025	6.44149	6.35172	7.20741	7.62224	7.34844	7.60643	7.30022	6.95074	6.73386	6.72387	0.0325892	0.0325892	0.17891	6.66687	7.52571	6.92717	0.470263	0.15372	0.269824
A_44_P236051	2.08439	2.17229	2.57088	2.10021	2.15827	2.60337	3.6354	3.39069	3.82094	3.1299	0.000930322	0.000930322	0.0540985	2.27585	2.28728	3.49423	0.259253	0.275275	0.30007
A_44_P236167	2.86707	3.89493	4.04126	1.99287	1.99323	3.0042	4.03215	4.61219	4.22679	4.10545	0.00433786	0.00433786	0.0853435	3.60109	2.3301	4.24414	0.639872	0.583791	0.25816
A_44_P236636	8.25249	7.72538	7.83147	7.12273	7.26539	7.67432	7.35704	7.22152	7.58051	7.2038	0.027808	0.027808	0.167282	7.93645	7.35415	7.34072	0.278796	0.286305	0.173895
A_44_P236744	7.52466	7.4125	7.21624	7.2651	7.28204	6.98164	7.67918	7.60576	7.66063	7.37544	0.0306457	0.0306457	0.173913	7.38447	7.17626	7.58025	0.156111	0.168759	0.140058
A_44_P236761	10.3674	10.6011	10.6134	10.3684	10.531	10.6945	10.3156	10.1834	10.2009	10.3542	0.0403464	0.0403464	0.192988	10.5273	10.5313	10.2635	0.138649	0.163019	0.0842344
A_44_P236886	2.26894	1.91147	2.69771	3.79495	1.904	2.12594	3.54778	5.28976	3.86453	3.81102	0.0350622	0.0350622	0.183862	2.29271	2.6083	4.12827	0.393662	1.03365	0.786607
A_44_P237153	8.36507	8.28836	7.54795	7.52377	7.04467	6.43841	7.10784	6.8382	6.80598	7.5007	0.0306487	0.0306487	0.173913	8.06713	7.00228	7.06318	0.451253	0.543923	0.321552
A_44_P237938	9.86069	9.96824	10.0686	9.751	9.63714	9.64114	9.58403	9.78707	9.66475	9.66226	0.00529545	0.00529545	0.0908819	9.96584	9.67643	9.67452	0.103976	0.0646133	0.0838692
A_44_P238003	4.14468	3.90049	3.96183	4.34264	4.14069	4.30314	3.90869	3.71257	3.76556	3.32592	0.0128359	0.0128359	0.129378	4.00233	4.26216	3.67818	0.127036	0.107031	0.249027
A_44_P238125	4.796	4.9359	4.77152	4.65718	4.66974	4.74444	4.57903	4.52016	4.45796	4.57534	0.00162516	0.00162516	0.0636094	4.83447	4.69045	4.53312	0.0886831	0.0471754	0.0568841
A_44_P238733	8.94642	8.67314	8.69088	8.0487	7.87576	8.62648	7.72003	7.98774	8.26769	7.97362	0.0179006	0.0179006	0.143836	8.77015	8.18365	7.98727	0.152913	0.393132	0.223788
A_44_P238891	11.7689	11.7206	11.7945	11.8427	11.7903	11.7723	12.0635	12.0358	11.8615	11.8406	0.0375	0.0375	0.188195	11.7613	11.8018	11.9503	0.0375441	0.0365704	0.115541
A_44_P238971	5.25629	5.14746	5.01774	4.88029	5.42098	5.41445	5.86582	6.03771	5.71145	5.79745	0.00399059	0.00399059	0.0832001	5.1405	5.23857	5.85311	0.119423	0.310302	0.138326
A_44_P239033	2.06569	2.11941	2.55991	2.07107	2.15544	2.52526	2.78577	2.62102	2.9745	3.16366	0.0158398	0.0158398	0.13809	2.24833	2.25059	2.88623	0.271163	0.241586	0.234655
A_44_P239854	3.3849	2.75692	2.88024	2.08688	2.14763	2.65771	2.63561	2.60228	3.09515	2.91505	0.0467193	0.0467193	0.203851	3.00735	2.29741	2.81202	0.332725	0.313505	0.235152
A_44_P239940	4.71986	4.11913	4.07159	4.08241	4.20131	4.60241	5.69264	5.28025	5.30101	5.67378	0.00110234	0.00110234	0.05605	4.30353	4.29538	5.48692	0.361341	0.272464	0.226943
A_44_P240828	9.69432	9.76519	9.72841	9.85783	9.88271	9.93976	9.89556	9.93976	10.0232	9.96629	0.00098621	0.00098621	0.0543084	9.72931	9.89344	9.95619	0.0354436	0.0420063	0.0533379
A_44_P240973	2.74515	2.86966	3.75176	3.22243	3.91232	4.60468	2.15965	2.14998	2.36709	2.17782	0.00682087	0.00682087	0.100508	3.12219	3.91314	2.21364	0.548768	0.691126	0.102954
A_44_P241045	6.57996	6.25522	6.18228	5.02877	4.88274	6.43642	4.76285	5.13377	4.85992	5.08004	0.0217564	0.0217564	0.153714	6.33916	5.44931	4.95914	0.211708	0.857977	0.176533
A_44_P241139	2.93307	2.11557	2.27443	2.033	2.14733	2.36215	2.92436	2.68148	2.77111	2.83342	0.042095	0.042095	0.196099	2.44103	2.18083	2.80259	0.433465	0.167114	0.102368
A_44_P241190	8.94907	9.04772	8.88121	8.78097	8.84415	8.87676	9.09103	8.94231	9.18077	9.10038	0.0184571	0.0184571	0.145217	8.95933	8.83396	9.07862	0.0837312	0.0487014	0.0994028
A_44_P241324	8.11283	8.03754	7.97406	8.09592	8.19434	8.02839	8.52142	8.19912	8.5397	8.28377	0.0177266	0.0177266	0.143421	8.04148	8.10622	8.386	0.0694654	0.0834538	0.17062
A_44_P241338	8.95548	9.10273	9.24651	9.32672	9.49479	9.38402	9.03409	9.11189	8.85588	9.0702	0.00932872	0.00932872	0.113675	9.10157	9.40184	9.01801	0.145516	0.0854411	0.112668
A_44_P241504	5.5945	5.33688	5.57249	5.16948	5.06719	5.36433	6.0861	6.27219	5.97418	6.2177	0.000142392	0.000142392	0.0245288	5.50129	5.20033	6.13754	0.142808	0.150954	0.134022
A_44_P241698	4.00741	4.36941	4.21791	3.85846	3.5686	3.14281	3.22243	3.90049	3.25341	3.53152	0.0323205	0.0323205	0.178563	4.19824	3.52329	3.47696	0.181797	0.359969	0.314701
A_44_P241845	7.06881	6.41625	6.80788	5.57953	5.5197	6.34036	5.89734	5.44844	5.91517	5.94807	0.0138225	0.0138225	0.132717	6.76431	5.8132	5.80225	0.328452	0.457514	0.236813
A_44_P241909	4.9668	4.27237	2.4042	4.65604	3.83114	4.83161	2.12122	2.05221	2.08434	2.6618	0.0176083	0.0176083	0.143246	3.88113	4.4396	2.22989	1.32534	0.534203	0.289316
A_44_P241971	2.51711	1.91957	2.73705	2.79488	1.93773	2.33902	2.6692	3.99551	3.63373	3.41639	0.0351518	0.0351518	0.184019	2.39124	2.35721	3.42871	0.423025	0.428864	0.559854
A_44_P242059	5.19383	5.16563	5.29718	5.63043	5.46262	5.6369	5.61607	5.76517	5.50276	5.49621	0.00438775	0.00438775	0.0855653	5.21888	5.57665	5.59505	0.069263	0.0988041	0.126056
A_44_P242429	9.5069	9.36738	9.40995	9.27107	9.04238	8.8112	9.16876	9.31407	9.16836	9.13278	0.0316645	0.0316645	0.176832	9.42807	9.04155	9.19599	0.0715049	0.229934	0.0805063
A_44_P242525	5.74047	5.31646	5.42758	5.57075	5.44458	5.34497	6.14318	5.71208	5.94807	5.69264	0.0410763	0.0410763	0.193974	5.49484	5.45344	5.87399	0.219862	0.113148	0.213742
A_44_P242691	5.52613	5.42274	5.71981	4.99332	5.21768	5.47537	4.69544	4.80903	4.8096	5.2239	0.0136953	0.0136953	0.132069	5.55623	5.22879	4.88449	0.150807	0.241221	0.232554
A_44_P243037	5.16638	4.95665	5.02186	4.07521	4.00567	5.21659	5.46801	5.71528	4.99481	5.55209	0.0472536	0.0472536	0.204768	5.0483	4.43249	5.43255	0.107339	0.679937	0.309355
A_44_P243134	2.26994	2.67157	2.28402	2.31332	2.44113	2.31311	2.77511	2.89577	3.67954	2.75715	0.0438679	0.0438679	0.19875	2.40851	2.35585	3.02689	0.227924	0.0738508	0.439429
A_44_P243279	6.73225	6.82667	6.69181	6.97813	6.89591	7.16006	7.12577	7.81765	7.39969	7.14235	0.0242399	0.0242399	0.159864	6.75024	7.01136	7.37136	0.0692086	0.135176	0.322871
A_44_P243321	8.58847	8.53344	8.55695	8.6924	8.68516	8.77947	8.91027	8.76462	8.98184	8.76291	0.00519494	0.00519494	0.0900474	8.55962	8.71901	8.85491	0.0276102	0.0524845	0.109228
A_44_P243433	6.27862	6.35245	6.41488	5.8241	6.16666	6.55693	6.81665	6.47904	6.74031	6.97101	0.0403246	0.0403246	0.192988	6.34865	6.18256	6.75175	0.068213	0.366672	0.205579
A_44_P243619	7.51013	7.47925	7.37614	7.47631	7.65536	7.46798	7.72454	7.69186	7.78009	7.66636	0.00651034	0.00651034	0.098357	7.45517	7.53321	7.71571	0.0701649	0.10586	0.0490813
A_44_P243701	7.40962	7.44938	7.50893	7.53479	7.58373	7.50511	7.39394	7.45759	7.34295	7.41808	0.0174804	0.0174804	0.14319	7.45598	7.54121	7.40314	0.0499845	0.0397009	0.047944
A_44_P244257	9.50118	9.34262	9.19162	8.92761	9.00524	9.03484	9.24836	9.49974	9.28748	9.23113	0.0134285	0.0134285	0.131602	9.34514	8.98923	9.31668	0.154799	0.0553793	0.124296
A_44_P244373	3.94724	3.48855	3.68176	3.7273	3.73911	3.45289	5.35616	4.78739	4.88232	4.81355	0.000183452	0.000183452	0.0278189	3.70585	3.63977	4.95985	0.230289	0.161951	0.26722
A_44_P244704	14.8787	14.8929	14.4082	14.2679	14.1133	14.4153	13.8439	14.0792	14.0544	14.073	0.00435634	0.00435634	0.0853896	14.7266	14.2655	14.0126	0.275857	0.151027	0.112963
A_44_P245295	8.8498	8.8123	8.68032	8.31368	8.48072	8.51292	8.51164	8.5171	8.46204	8.47103	0.00172432	0.00172432	0.0645574	8.78081	8.43577	8.49045	0.0890183	0.106954	0.0279494
A_44_P245472	9.15306	9.26111	9.32235	9.28748	9.55222	9.47423	8.95783	8.7277	9.10517	9.14589	0.0156475	0.0156475	0.137641	9.2455	9.43797	8.98415	0.0857199	0.13604	0.189089
A_44_P245530	8.20662	8.33076	8.20359	8.50736	8.43931	8.58681	8.49175	8.26157	8.34364	8.35162	0.0178417	0.0178417	0.143614	8.24699	8.51116	8.36214	0.0725633	0.0738228	0.0955093
A_44_P245636	9.88427	10.0385	9.89012	9.89763	9.94865	10.011	10.1018	10.3156	10.3975	10.0534	0.0305096	0.0305096	0.173815	9.93762	9.95243	10.2171	0.0873813	0.0567802	0.165652
A_44_P245665	9.22802	9.27171	9.30616	9.3659	9.3019	9.16727	9.6076	9.55561	9.48139	9.34435	0.0236665	0.0236665	0.159081	9.26863	9.27835	9.49724	0.0391572	0.101382	0.11433
A_44_P245825	7.46454	7.0699	7.58373	7.04673	7.10963	7.18201	7.06051	6.5131	6.39671	6.51574	0.0131564	0.0131564	0.130727	7.37273	7.11279	6.62151	0.268938	0.0676949	0.297881
A_44_P245886	4.28072	4.48822	4.78411	5.42541	5.65692	5.31454	4.52062	4.31504	4.76825	4.82763	0.00216249	0.00216249	0.0695282	4.51768	5.46563	4.60788	0.252987	0.174693	0.236203
A_44_P246105	6.51761	6.28511	6.31898	5.85721	6.24278	6.29241	6.61468	6.65262	6.53878	6.64942	0.0110627	0.0110627	0.121444	6.3739	6.1308	6.61387	0.125606	0.238231	0.0529298
A_44_P247964	3.0397	1.9247	1.95984	3.41282	1.94189	2.68008	3.78089	3.7302	3.80564	3.30402	0.0317818	0.0317818	0.176834	2.30808	2.67826	3.65519	0.633848	0.735469	0.236205
A_44_P248130	1.90291	1.91161	2.17344	3.41099	2.98977	3.41282	1.93551	2.58345	2.47689	1.90037	0.00169148	0.00169148	0.0641946	1.99599	3.27119	2.22406	0.153737	0.243724	0.356427
A_44_P248371	4.71701	4.41734	4.66183	3.32934	3.04243	4.56496	3.0976	3.26805	3.06521	3.32475	0.0130849	0.0130849	0.130336	4.59873	3.64558	3.1889	0.15949	0.809027	0.126955
A_44_P248378	1.90051	1.90968	1.92903	1.9062	1.90438	1.89873	3.28	2.82337	2.48076	2.41673	0.00472039	0.00472039	0.0875054	1.91308	1.90311	2.75022	0.0145593	0.00389363	0.395747
A_44_P248464	9.51353	9.60213	9.67855	9.21855	9.44003	9.20272	9.37329	9.43511	9.49685	9.27699	0.0214125	0.0214125	0.152517	9.59807	9.2871	9.39556	0.0825824	0.132678	0.0937689
A_44_P248686	8.7918	8.58737	8.42157	8.46887	8.65289	8.59505	8.91762	8.82619	9.08958	8.80304	0.0261928	0.0261928	0.164027	8.60024	8.57227	8.90911	0.185449	0.0940998	0.130087
A_44_P248693	4.56328	3.20637	3.69967	2.91892	3.40523	2.82589	4.19262	4.86507	4.3084	4.38809	0.014333	0.014333	0.134517	3.82311	3.05001	4.43855	0.686824	0.311122	0.29546
A_44_P248746	2.65322	3.2813	3.08336	3.0149	3.61853	3.15127	2.61984	2.33982	1.94921	2.71021	0.0268194	0.0268194	0.164992	3.00596	3.26157	2.40477	0.321112	0.316573	0.342203
A_44_P248755	3.89101	3.69379	3.8571	3.72949	2.99638	3.74008	4.55115	4.41777	4.87929	4.42776	0.00322485	0.00322485	0.0770929	3.81397	3.48865	4.56899	0.10545	0.426352	0.215575
A_44_P248819	2.75568	2.36606	2.19849	2.27956	2.26712	2.2069	2.61411	2.80353	2.61181	3.17613	0.0427816	0.0427816	0.19717	2.44008	2.25119	2.80139	0.28587	0.0388602	0.265483
A_44_P248983	5.58765	5.58562	5.73777	5.76175	5.81986	5.91261	5.85071	6.06993	6.00051	5.833	0.0145379	0.0145379	0.135014	5.63701	5.83141	5.93853	0.0872637	0.076092	0.115409
A_44_P249164	9.34665	9.02863	8.87838	8.7277	8.78594	9.03962	9.61798	9.32191	9.84614	9.7312	0.0050845	0.0050845	0.0893019	9.08455	8.85108	9.62931	0.239089	0.165849	0.225109
A_44_P249508	2.36999	3.00995	2.40127	2.62483	2.66773	2.49106	3.84431	3.72817	3.30165	3.49793	0.00160222	0.00160222	0.0636094	2.59373	2.59454	3.59302	0.360791	0.0921455	0.241763
A_44_P249805	7.51319	7.69859	7.72309	8.00982	8.03588	7.95857	7.8597	7.76801	7.64044	7.86044	0.00688875	0.00688875	0.100867	7.64496	8.00142	7.78215	0.114771	0.0393332	0.10396
A_44_P249957	4.4792	4.77836	4.8102	4.36411	4.09205	3.77319	4.15973	4.00773	4.15405	4.17009	0.00938328	0.00938328	0.113861	4.68925	4.07645	4.1229	0.182609	0.295768	0.0770683
A_44_P250041	11.9878	11.8737	11.8674	12.1487	12.1402	12.1456	12.2369	12.1863	12.1425	12.0864	0.0011504	0.0011504	0.0571659	11.9096	12.1448	12.163	0.0677681	0.00431403	0.0640174
A_44_P250561	6.22591	5.7571	6.05559	5.81319	6.08882	5.95574	6.28442	6.35054	6.68196	6.29948	0.031485	0.031485	0.176248	6.01286	5.95258	6.4041	0.237306	0.137845	0.187392
A_44_P250565	2.17454	1.99551	2.02004	1.95871	1.99717	1.94446	2.3366	2.688	2.76703	2.14209	0.023349	0.023349	0.158217	2.06336	1.96678	2.48343	0.0970556	0.027269	0.29459
A_44_P250763	6.22294	5.95145	5.99785	5.61494	5.78291	5.88872	6.25665	6.05606	6.49583	6.27511	0.0124294	0.0124294	0.127625	6.05741	5.76219	6.27091	0.145214	0.138063	0.179786
A_44_P250816	5.88935	5.72413	5.97063	5.37734	5.44296	5.71489	4.6228	4.52091	4.75619	4.76385	2.48025e-05	2.48025e-05	0.0129227	5.86137	5.51173	4.66594	0.125608	0.178975	0.116373
A_44_P250900	6.36442	6.25397	6.28606	5.36745	5.16817	6.09794	5.67062	5.09977	4.84329	5.14194	0.0119739	0.0119739	0.12554	6.30148	5.54452	5.18891	0.0568177	0.489525	0.347202
A_44_P251031	2.21419	2.0213	1.92423	2.00486	2.00343	2.02619	2.4832	2.54941	2.0236	2.61654	0.0479327	0.0479327	0.206028	2.05324	2.01149	2.41819	0.147592	0.0127491	0.268633
A_44_P251104	4.44377	4.05839	4.19287	4.75672	4.3768	4.5973	4.66493	4.71777	4.78101	4.52336	0.0243669	0.0243669	0.160079	4.23168	4.57694	4.67176	0.195603	0.190776	0.10973
A_44_P251312	3.37687	3.26521	3.4263	3.06092	3.19507	3.45861	4.98838	5.03849	4.33524	4.78909	9.1057e-05	9.1057e-05	0.021342	3.35613	3.2382	4.7878	0.082523	0.202322	0.32036
A_44_P251476	6.79222	6.86397	7.12759	7.24309	7.23021	7.35249	6.99577	7.10047	7.01411	7.2719	0.0393651	0.0393651	0.191748	6.92793	7.27526	7.09556	0.176597	0.0671884	0.12611
A_44_P251756	9.14807	9.10442	9.02717	9.12629	9.05407	9.15534	8.8112	8.63752	8.84257	8.97113	0.00895122	0.00895122	0.111534	9.09322	9.1119	8.81561	0.0612246	0.0521466	0.137416
A_44_P251875	7.40037	7.19587	7.75941	6.61188	7.15983	7.57064	9.06992	8.50117	8.67093	8.68708	0.000855363	0.000855363	0.0536058	7.45188	7.11412	8.73228	0.285284	0.481014	0.240292
A_44_P251897	8.57326	8.48357	8.46934	8.28303	8.26506	8.59618	8.13547	8.15711	8.22279	8.22896	0.0161229	0.0161229	0.138808	8.50872	8.38143	8.18608	0.0563403	0.186201	0.0468578
A_44_P252078	8.00075	8.18706	8.02018	7.9136	7.56056	8.03844	9.49755	9.62337	9.46749	9.64446	2.85108e-06	2.85108e-06	0.00724174	8.06933	7.83753	9.55822	0.102417	0.247855	0.0886822
A_44_P252417	8.32419	8.40417	8.06516	8.12426	8.2923	8.17174	8.35125	8.48187	8.545	8.57075	0.0377044	0.0377044	0.188683	8.26451	8.1961	8.48722	0.177208	0.0866258	0.0980342
A_44_P252529	11.8176	11.6698	11.7084	12.2388	11.9276	11.8682	11.4081	11.7959	11.599	11.7263	0.0445823	0.0445823	0.200113	11.7319	12.0115	11.6323	0.0766338	0.199035	0.170292
A_44_P252707	4.51002	4.53677	4.68575	4.70599	4.69785	4.68657	5.17328	5.03796	5.22277	5.03055	0.000114091	0.000114091	0.0221976	4.57751	4.6968	5.11614	0.0946872	0.00975631	0.096736
A_44_P252841	9.16268	9.17778	9.1726	8.95433	9.04583	8.92403	9.03052	9.29608	9.16623	9.12407	0.0329864	0.0329864	0.179701	9.17102	8.97473	9.15423	0.00767248	0.0634109	0.110269
A_44_P253023	5.94618	5.40243	5.34424	4.22191	3.80544	5.38031	4.0734	3.54207	4.49047	3.89004	0.0186177	0.0186177	0.145619	5.56428	4.46922	3.999	0.332011	0.816044	0.394859
A_44_P253112	12.4089	12.2427	12.1673	12.3692	12.263	12.0404	12.7069	12.5605	12.5838	12.4632	0.0159117	0.0159117	0.138238	12.273	12.2242	12.5786	0.12364	0.167803	0.100216
A_44_P253268	11.1758	11.0968	11.0353	10.7553	10.7009	10.9157	10.6927	10.5911	10.5746	10.517	0.00034733	0.00034733	0.0373426	11.1026	10.7906	10.5938	0.0704312	0.111654	0.0731563
A_44_P253439	1.90431	1.91244	2.8228	1.90933	1.91309	1.90194	2.90078	2.91478	3.24649	2.53262	0.0162387	0.0162387	0.13889	2.21319	1.90812	2.89867	0.527961	0.00567232	0.291682
A_44_P253816	4.69072	4.99698	4.96503	4.99222	5.383	4.85776	5.60721	5.45347	5.40173	5.34476	0.0136077	0.0136077	0.131796	4.88424	5.07766	5.45179	0.168357	0.272845	0.112722
A_44_P254305	2.15199	2.2001	2.11621	2.17684	2.17084	2.16495	2.61432	2.63891	2.44959	2.43902	0.000323774	0.000323774	0.0357559	2.1561	2.17088	2.53546	0.0420977	0.00594318	0.105822
A_44_P254373	2.36255	2.61984	2.69882	2.38588	2.49464	2.31228	2.27736	2.26041	2.30785	2.31489	0.0375292	0.0375292	0.188235	2.5604	2.3976	2.29013	0.17584	0.0917448	0.0256472
A_44_P254613	5.85461	5.70333	5.4999	5.10285	5.10839	5.09388	5.17213	5.49213	5.20696	4.88346	0.0129951	0.0129951	0.130015	5.68595	5.10171	5.18867	0.177996	0.00732386	0.248898
A_44_P254687	9.49071	9.24836	9.31948	9.22309	9.32402	9.13404	9.68492	9.7766	9.76396	9.38114	0.016555	0.016555	0.140166	9.35285	9.22705	9.65166	0.124573	0.0950503	0.184849
A_44_P254855	8.01265	8.03502	8.21809	7.58878	7.72425	8.16972	7.41379	7.30893	7.39644	7.44122	0.00361704	0.00361704	0.0808561	8.08858	7.82758	7.3901	0.112707	0.303941	0.0571629
A_44_P254973	6.46105	6.69428	6.86783	6.99336	6.95347	7.07736	6.64992	6.82082	6.66638	6.75411	0.026639	0.026639	0.16443	6.67439	7.00806	6.72281	0.204121	0.0632387	0.0797555
A_44_P255125	6.84832	6.26198	6.23935	5.91178	6.17936	5.89372	6.86569	6.91531	7.00946	6.83179	0.00232916	0.00232916	0.0710431	6.44989	5.99495	6.90557	0.345244	0.159953	0.0772899
A_44_P255236	4.86287	4.58396	4.22453	3.03529	2.99727	4.3194	2.32442	2.79488	3.40523	3.19375	0.0156037	0.0156037	0.137616	4.55712	3.45066	2.92957	0.320019	0.752599	0.47623
A_44_P255359	13.3468	13.4811	13.413	13.2298	13.1357	13.3814	13.2147	13.1587	13.1154	12.9919	0.0167791	0.0167791	0.141415	13.4137	13.2489	13.1202	0.0671768	0.123967	0.094698
A_44_P255625	4.41305	4.38222	4.53499	4.62994	4.56577	4.44044	4.76724	4.6011	4.89178	4.6919	0.0201313	0.0201313	0.148914	4.44342	4.54539	4.73801	0.0807861	0.0963797	0.122977
[truncated: 2,870 more rows]
